# Supplementary material for: Antiosteolytic Bisphosphonate Metallodrug Coordination Networks: Dissolution Profiles and In Vitro/In Vivo Toxicity toward Controlled Release
Source: ACS Appl Bio Mater. 2025 Nov 18;8(12):11206–23. doi: 10.1021/acsabm.5c01890 (PMC12709581; doi:10.1021/acsabm.5c01890)
Supplement: Supplementary file 2 [file mt5c01890_si_002.cif]

data_cap8_9_a
_audit_creation_date              2017-01-26
_audit_creation_method
;
Olex2 1.2
(compiled 2017.01.04 svn.r3372 for OlexSys, GUI svn.r5292)
;
_shelx_SHELXL_version_number      '2014/7'
_publ_contact_author_address      ?
_publ_contact_author_email        ?
_publ_contact_author_id_orcid     ?
_publ_contact_author_name         ''
_publ_contact_author_phone        ?
_publ_section_references
;
Dolomanov, O.V., Bourhis, L.J., Gildea, R.J, Howard, J.A.K. & Puschmann, H.
 (2009), J. Appl. Cryst. 42, 339-341.

Sheldrick, G.M. (2008). Acta Cryst. A64, 112-122.
;
_chemical_name_common             ?
_chemical_name_systematic         ?
_chemical_formula_moiety          'C H12 Ca2 Cl2 O12 P2, H2 O'
_chemical_formula_sum             'C H14 Ca2 Cl2 O13 P2'
_chemical_formula_weight          447.12
_chemical_melting_point           ?
loop_
  _atom_type_symbol
  _atom_type_description
  _atom_type_scat_dispersion_real
  _atom_type_scat_dispersion_imag
  _atom_type_scat_source
 'C' 'C' 0.0033 0.0016 'International Tables Vol C Tables 4.2.6.8 and 6.1.1.4'
 'H' 'H' 0.0000 0.0000 'International Tables Vol C Tables 4.2.6.8 and 6.1.1.4'
 'Ca' 'Ca' 0.2262 0.3064 'International Tables Vol C Tables 4.2.6.8 and 6.1.1.4'
 'Cl' 'Cl' 0.1484 0.1585 'International Tables Vol C Tables 4.2.6.8 and 6.1.1.4'
 'O' 'O' 0.0106 0.0060 'International Tables Vol C Tables 4.2.6.8 and 6.1.1.4'
 'P' 'P' 0.1023 0.0942 'International Tables Vol C Tables 4.2.6.8 and 6.1.1.4'

_shelx_space_group_comment
;
The symmetry employed for this shelxl refinement is uniquely defined
by the following loop, which should always be used as a source of
symmetry information in preference to the above space-group names.
They are only intended as comments.
;
_space_group_crystal_system       'monoclinic'
_space_group_IT_number            14
_space_group_name_H-M_alt         'P2(1)/n'
_space_group_name_Hall            '-P 2yn'
loop_
  _space_group_symop_operation_xyz
 'x, y, z'
 '-x+1/2, y+1/2, -z+1/2'
 '-x, -y, -z'
 'x-1/2, -y-1/2, z-1/2'

_cell_length_a                    8.8023(6)
_cell_length_b                    14.6502(12)
_cell_length_c                    11.8998(9)
_cell_angle_alpha                 90
_cell_angle_beta                  106.469(3)
_cell_angle_gamma                 90
_cell_volume                      1471.59(19)
_cell_formula_units_Z             4
_cell_measurement_reflns_used     3822
_cell_measurement_temperature     298(2)
_cell_measurement_theta_max       27.472
_cell_measurement_theta_min       2.262
_shelx_estimated_absorpt_T_max    0.849
_shelx_estimated_absorpt_T_min    0.827
_exptl_absorpt_coefficient_mu     1.413
_exptl_absorpt_correction_T_max   0.7456
_exptl_absorpt_correction_T_min   0.5404
_exptl_absorpt_correction_type    multi-scan
_exptl_absorpt_process_details
'SADABS-2014/5 (Bruker,2014/5) was used for absorption correction. wR2(int) was 0.0994 before and 0.0325 after correction. The Ratio of minimum to maximum transmission is 0.7248. The \l/2 correction factor is Not present.'
_exptl_absorpt_special_details    ?
_exptl_crystal_colour             colourless
_exptl_crystal_colour_primary     colourless
_exptl_crystal_density_diffrn     2.018
_exptl_crystal_density_meas       ?
_exptl_crystal_density_method     ?
_exptl_crystal_description        prism
_exptl_crystal_F_000              912
_exptl_crystal_size_max           0.14
_exptl_crystal_size_mid           0.12
_exptl_crystal_size_min           0.12
_exptl_transmission_factor_max    ?
_exptl_transmission_factor_min    ?
_diffrn_reflns_av_R_equivalents   0.0573
_diffrn_reflns_av_unetI/netI      0.0407
_diffrn_reflns_Laue_measured_fraction_full 0.999
_diffrn_reflns_Laue_measured_fraction_max 0.999
_diffrn_reflns_limit_h_max        10
_diffrn_reflns_limit_h_min        -10
_diffrn_reflns_limit_k_max        17
_diffrn_reflns_limit_k_min        -17
_diffrn_reflns_limit_l_max        14
_diffrn_reflns_limit_l_min        -14
_diffrn_reflns_number             12680
_diffrn_reflns_point_group_measured_fraction_full 0.999
_diffrn_reflns_point_group_measured_fraction_max 0.999
_diffrn_reflns_theta_full         25.024
_diffrn_reflns_theta_max          25.024
_diffrn_reflns_theta_min          2.262
_diffrn_ambient_temperature       298(2)
_diffrn_detector_area_resol_mean  ?
_diffrn_measured_fraction_theta_full 0.999
_diffrn_measured_fraction_theta_max 0.999
_diffrn_measurement_device_type   'Bruker D8 Venture'
_diffrn_measurement_method        '\f and \w scans'
_diffrn_radiation_monochromator   'multilayer'
_diffrn_radiation_type            MoK\a
_diffrn_radiation_wavelength      0.71073
_diffrn_source                    'high brilliance microfocus sealed tube'
_diffrn_standards_number          0
_reflns_Friedel_coverage          0.000
_reflns_Friedel_fraction_full     .
_reflns_Friedel_fraction_max      .
_reflns_number_gt                 1891
_reflns_number_total              2593
_reflns_special_details
;
 Reflections were merged by SHELXL according to the crystal
 class for the calculation of statistics and refinement.
 
 _reflns_Friedel_fraction is defined as the number of unique
 Friedel pairs measured divided by the number that would be
 possible theoretically, ignoring centric projections and
 systematic absences.
;
_reflns_threshold_expression      'I > 2\s(I)'
_computing_cell_refinement        'SAINT v8.37A (Bruker, 2015)'
_computing_data_collection        'Bruker Apex3, 2016'
_computing_data_reduction         'SAINT v8.37A (Bruker, 2015)'
_computing_molecular_graphics     'Olex2 (Dolomanov et al., 2009)'
_computing_publication_material   'Olex2 (Dolomanov et al., 2009)'
_computing_structure_refinement   'XL (Sheldrick, 2008)'
_computing_structure_solution     'XS (Sheldrick, 2008)'
_refine_diff_density_max          0.896
_refine_diff_density_min          -0.471
_refine_diff_density_rms          0.106
_refine_ls_extinction_coef        .
_refine_ls_extinction_method      none
_refine_ls_goodness_of_fit_ref    1.037
_refine_ls_hydrogen_treatment     constr
_refine_ls_matrix_type            full
_refine_ls_number_parameters      187
_refine_ls_number_reflns          2593
_refine_ls_number_restraints      0
_refine_ls_R_factor_all           0.0678
_refine_ls_R_factor_gt            0.0432
_refine_ls_restrained_S_all       1.037
_refine_ls_shift/su_max           0.000
_refine_ls_shift/su_mean          0.000
_refine_ls_structure_factor_coef  Fsqd
_refine_ls_weighting_details
'w=1/[\s^2^(Fo^2^)+(0.0533P)^2^+3.0643P] where P=(Fo^2^+2Fc^2^)/3'
_refine_ls_weighting_scheme       calc
_refine_ls_wR_factor_gt           0.1028
_refine_ls_wR_factor_ref          0.1159
_refine_special_details           ?
_olex2_refinement_description
;
1. Fixed Uiso
 At 1.5 times of:
  All O(H,H) groups
2.a Riding coordinates:
 O8(H8A,H8B), O10(H10A,H10B), O12(H12A,H12B)
2.b Free rotating group:
 O13(H13A,H13B)
2.c Rotating group:
 O7(H7A,H7B), O9(H9A,H9B), O11(H11A,H11B)
;
_atom_sites_solution_hydrogens    difmap
_atom_sites_solution_primary      ?
_atom_sites_solution_secondary    ?
loop_
  _atom_site_label
  _atom_site_type_symbol
  _atom_site_fract_x
  _atom_site_fract_y
  _atom_site_fract_z
  _atom_site_U_iso_or_equiv
  _atom_site_adp_type
  _atom_site_occupancy
  _atom_site_site_symmetry_order
  _atom_site_calc_flag
  _atom_site_refinement_flags_posn
  _atom_site_refinement_flags_adp
  _atom_site_refinement_flags_occupancy
  _atom_site_disorder_assembly
  _atom_site_disorder_group
 Ca1 Ca 0.53559(9) 0.19340(6) 0.02643(7) 0.0187(2) Uani 1 1 d . . . . .
 Cl1 Cl 0.55926(13) 0.43444(8) 0.14724(11) 0.0339(3) Uani 1 1 d . . . . .
 P1 P 0.76895(12) 0.29549(8) 0.29650(9) 0.0167(3) Uani 1 1 d . . . . .
 O1 O 0.9062(3) 0.3627(2) 0.3189(3) 0.0224(7) Uani 1 1 d . . . . .
 C1 C 0.5844(5) 0.3643(3) 0.2751(4) 0.0188(9) Uani 1 1 d . . . . .
 Ca2 Ca 0.63099(9) 0.20093(6) 0.53288(7) 0.0173(2) Uani 1 1 d . . . . .
 Cl2 Cl 0.61185(14) 0.43714(8) 0.40052(11) 0.0348(3) Uani 1 1 d . . . . .
 P2 P 0.39977(12) 0.29720(7) 0.25775(9) 0.0156(3) Uani 1 1 d . . . . .
 O2 O 0.7458(3) 0.2392(2) 0.1865(3) 0.0216(7) Uani 1 1 d . . . . .
 O3 O 0.7832(3) 0.2404(2) 0.4072(2) 0.0214(7) Uani 1 1 d . . . . .
 O4 O 0.2624(3) 0.3643(2) 0.2330(3) 0.0216(7) Uani 1 1 d . . . . .
 O5 O 0.4222(3) 0.2449(2) 0.3714(2) 0.0213(7) Uani 1 1 d . . . . .
 O6 O 0.3840(3) 0.2381(2) 0.1501(3) 0.0201(7) Uani 1 1 d . . . . .
 O7 O 0.5070(5) 0.0512(2) 0.1206(4) 0.0458(10) Uani 1 1 d . . . . .
 H7A H 0.4298 0.0551 0.1525 0.069 Uiso 1 1 d GR . . . .
 H7B H 0.5935 0.0384 0.1751 0.069 Uiso 1 1 d GR . . . .
 O8 O 0.6539(4) 0.3103(2) -0.0724(3) 0.0302(8) Uani 1 1 d . . . . .
 H8A H 0.6130 0.3626 -0.0660 0.045 Uiso 1 1 d R . . . .
 H8B H 0.7224 0.2856 -0.1020 0.045 Uiso 1 1 d R . . . .
 O9 O 0.7315(3) 0.1097(2) -0.0388(3) 0.0259(7) Uani 1 1 d . . . . .
 H9A H 0.8277 0.1277 -0.0012 0.039 Uiso 1 1 d GR . . . .
 H9B H 0.7181 0.1183 -0.1141 0.039 Uiso 1 1 d GR . . . .
 O10 O 0.6288(5) 0.0672(2) 0.4202(4) 0.0594(12) Uani 1 1 d . . . . .
 H10A H 0.6850 0.0758 0.3733 0.089 Uiso 1 1 d R . . . .
 H10B H 0.6052 0.0216 0.4564 0.089 Uiso 1 1 d R . . . .
 O11 O 0.5201(4) 0.3204(2) 0.6286(3) 0.0283(8) Uani 1 1 d . . . . .
 H11A H 0.5955 0.3526 0.6751 0.043 Uiso 1 1 d GR . . . .
 H11B H 0.4629 0.2966 0.6701 0.043 Uiso 1 1 d GR . . . .
 O12 O 0.4293(3) 0.1168(2) 0.5935(3) 0.0231(7) Uani 1 1 d . . . . .
 H12A H 0.4625 0.1054 0.6663 0.035 Uiso 1 1 d R . . . .
 H12B H 0.3491 0.1521 0.5789 0.035 Uiso 1 1 d R . . . .
 O13 O 0.2548(5) 0.5563(3) 0.2374(4) 0.0587(12) Uani 1 1 d . . . . .
 H13A H 0.2638 0.4986 0.2401 0.088 Uiso 1 1 d G . . . .
 H13B H 0.1710 0.5711 0.1847 0.088 Uiso 1 1 d G . . . .

loop_
  _atom_site_aniso_label
  _atom_site_aniso_U_11
  _atom_site_aniso_U_22
  _atom_site_aniso_U_33
  _atom_site_aniso_U_23
  _atom_site_aniso_U_13
  _atom_site_aniso_U_12
 Ca1 0.0167(4) 0.0267(5) 0.0118(5) -0.0019(4) 0.0026(3) 0.0000(3)
 Cl1 0.0316(6) 0.0377(7) 0.0336(7) 0.0171(6) 0.0110(5) 0.0043(5)
 P1 0.0143(5) 0.0261(6) 0.0092(6) -0.0005(5) 0.0026(4) -0.0012(4)
 O1 0.0163(15) 0.0306(17) 0.0190(17) -0.0003(14) 0.0030(12) -0.0053(12)
 C1 0.023(2) 0.022(2) 0.012(2) -0.0031(19) 0.0053(17) -0.0004(18)
 Ca2 0.0161(4) 0.0236(5) 0.0114(5) 0.0012(4) 0.0028(3) -0.0015(3)
 Cl2 0.0319(6) 0.0385(7) 0.0329(7) -0.0196(6) 0.0075(5) -0.0047(5)
 P2 0.0147(5) 0.0217(6) 0.0095(6) -0.0012(4) 0.0018(4) 0.0007(4)
 O2 0.0188(15) 0.0329(17) 0.0128(16) -0.0054(14) 0.0038(12) 0.0017(13)
 O3 0.0203(15) 0.0318(17) 0.0126(16) 0.0043(14) 0.0057(12) -0.0004(13)
 O4 0.0159(14) 0.0287(16) 0.0184(17) -0.0040(14) 0.0020(12) 0.0014(12)
 O5 0.0200(15) 0.0327(17) 0.0102(15) 0.0021(13) 0.0027(12) -0.0012(13)
 O6 0.0182(15) 0.0301(17) 0.0118(15) -0.0049(13) 0.0038(12) -0.0004(12)
 O7 0.051(2) 0.039(2) 0.056(3) 0.0153(19) 0.029(2) 0.0099(17)
 O8 0.0328(18) 0.0311(18) 0.029(2) 0.0001(15) 0.0124(15) 0.0012(14)
 O9 0.0244(17) 0.0348(18) 0.0194(18) 0.0040(14) 0.0078(14) 0.0037(13)
 O10 0.104(3) 0.031(2) 0.067(3) -0.011(2) 0.062(3) -0.012(2)
 O11 0.0289(17) 0.0337(18) 0.0239(18) -0.0052(15) 0.0100(14) -0.0039(14)
 O12 0.0220(15) 0.0282(16) 0.0197(17) 0.0009(14) 0.0069(13) 0.0025(12)
 O13 0.058(3) 0.034(2) 0.069(3) 0.002(2) -0.007(2) 0.0069(19)

_geom_special_details
;
 All esds (except the esd in the dihedral angle between two l.s. planes)
 are estimated using the full covariance matrix.  The cell esds are taken
 into account individually in the estimation of esds in distances, angles
 and torsion angles; correlations between esds in cell parameters are only
 used when they are defined by crystal symmetry.  An approximate (isotropic)
 treatment of cell esds is used for estimating esds involving l.s. planes.
;
loop_
  _geom_bond_atom_site_label_1
  _geom_bond_atom_site_label_2
  _geom_bond_distance
  _geom_bond_site_symmetry_2
  _geom_bond_publ_flag
 Ca1 P1 3.0627(13) 4_565 ?
 Ca1 O1 2.545(3) 4_565 ?
 Ca1 Ca2 3.9040(12) 4_565 ?
 Ca1 O2 2.346(3) . ?
 Ca1 O3 2.470(3) 4_565 ?
 Ca1 O6 2.343(3) . ?
 Ca1 O7 2.412(4) . ?
 Ca1 O8 2.469(3) . ?
 Ca1 O9 2.416(3) . ?
 Cl1 C1 1.796(4) . ?
 P1 Ca1 3.0627(13) 4_666 ?
 P1 O1 1.522(3) . ?
 P1 C1 1.868(4) . ?
 P1 O2 1.511(3) . ?
 P1 O3 1.520(3) . ?
 O1 Ca1 2.545(3) 4_666 ?
 C1 Cl2 1.794(4) . ?
 C1 P2 1.860(4) . ?
 Ca2 Ca1 3.9040(12) 4_666 ?
 Ca2 P2 3.0281(13) 4_666 ?
 Ca2 O3 2.345(3) . ?
 Ca2 O4 2.522(3) 4_666 ?
 Ca2 O5 2.342(3) . ?
 Ca2 O6 2.437(3) 4_666 ?
 Ca2 O10 2.371(4) . ?
 Ca2 H10A 2.7761 . ?
 Ca2 H10B 2.7684 . ?
 Ca2 O11 2.438(3) . ?
 Ca2 O12 2.432(3) . ?
 Ca2 H12B 2.7819 . ?
 P2 Ca2 3.0280(13) 4_565 ?
 P2 O4 1.520(3) . ?
 P2 O5 1.518(3) . ?
 P2 O6 1.519(3) . ?
 O3 Ca1 2.470(3) 4_666 ?
 O4 Ca2 2.522(3) 4_565 ?
 O6 Ca2 2.437(3) 4_565 ?
 O7 H7A 0.8690 . ?
 O7 H7B 0.8693 . ?
 O8 H8A 0.8596 . ?
 O8 H8B 0.8595 . ?
 O9 H9A 0.8785 . ?
 O9 H9B 0.8783 . ?
 O10 H10A 0.8528 . ?
 O10 H10B 0.8531 . ?
 O11 H11A 0.8720 . ?
 O11 H11B 0.8717 . ?
 O12 H12A 0.8484 . ?
 O12 H12B 0.8523 . ?
 O13 H13A 0.8498 . ?
 O13 H13B 0.8499 . ?

loop_
  _geom_angle_atom_site_label_1
  _geom_angle_atom_site_label_2
  _geom_angle_atom_site_label_3
  _geom_angle
  _geom_angle_site_symmetry_1
  _geom_angle_site_symmetry_3
  _geom_angle_publ_flag
 P1 Ca1 Ca2 61.59(3) 4_565 4_565 ?
 O1 Ca1 P1 29.71(6) 4_565 4_565 ?
 O1 Ca1 Ca2 89.27(6) 4_565 4_565 ?
 O2 Ca1 P1 159.78(8) . 4_565 ?
 O2 Ca1 O1 155.95(10) . 4_565 ?
 O2 Ca1 Ca2 112.62(8) . 4_565 ?
 O2 Ca1 O3 136.71(10) . 4_565 ?
 O2 Ca1 O7 91.83(12) . . ?
 O2 Ca1 O8 81.16(11) . . ?
 O2 Ca1 O9 86.29(10) . . ?
 O3 Ca1 P1 29.48(7) 4_565 4_565 ?
 O3 Ca1 O1 59.16(9) 4_565 4_565 ?
 O3 Ca1 Ca2 34.77(7) 4_565 4_565 ?
 O6 Ca1 P1 96.75(7) . 4_565 ?
 O6 Ca1 O1 121.46(10) . 4_565 ?
 O6 Ca1 Ca2 36.05(7) . 4_565 ?
 O6 Ca1 O2 82.46(10) . . ?
 O6 Ca1 O3 70.79(10) . 4_565 ?
 O6 Ca1 O7 78.27(12) . . ?
 O6 Ca1 O8 119.84(11) . . ?
 O6 Ca1 O9 158.32(11) . . ?
 O7 Ca1 P1 107.86(10) . 4_565 ?
 O7 Ca1 O1 95.45(12) . 4_565 ?
 O7 Ca1 Ca2 96.74(9) . 4_565 ?
 O7 Ca1 O3 114.24(12) . 4_565 ?
 O7 Ca1 O8 159.07(12) . . ?
 O7 Ca1 O9 83.64(11) . . ?
 O8 Ca1 P1 81.80(8) . 4_565 ?
 O8 Ca1 O1 83.97(10) . 4_565 ?
 O8 Ca1 Ca2 104.16(8) . 4_565 ?
 O8 Ca1 O3 83.47(10) . 4_565 ?
 O9 Ca1 P1 100.13(8) . 4_565 ?
 O9 Ca1 O1 71.83(10) . 4_565 ?
 O9 Ca1 Ca2 161.02(8) . 4_565 ?
 O9 Ca1 O3 128.49(10) . 4_565 ?
 O9 Ca1 O8 76.28(11) . . ?
 O1 P1 Ca1 55.97(11) . 4_666 ?
 O1 P1 C1 106.90(18) . . ?
 C1 P1 Ca1 120.66(14) . 4_666 ?
 O2 P1 Ca1 133.13(12) . 4_666 ?
 O2 P1 O1 114.19(17) . . ?
 O2 P1 C1 106.16(17) . . ?
 O2 P1 O3 114.77(17) . . ?
 O3 P1 Ca1 53.11(11) . 4_666 ?
 O3 P1 O1 109.01(16) . . ?
 O3 P1 C1 105.06(18) . . ?
 P1 O1 Ca1 94.32(14) . 4_666 ?
 Cl1 C1 P1 108.5(2) . . ?
 Cl1 C1 P2 108.3(2) . . ?
 Cl2 C1 Cl1 108.7(2) . . ?
 Cl2 C1 P1 107.5(2) . . ?
 Cl2 C1 P2 108.3(2) . . ?
 P2 C1 P1 115.4(2) . . ?
 Ca1 Ca2 H10A 85.1 4_666 . ?
 Ca1 Ca2 H10B 111.1 4_666 . ?
 Ca1 Ca2 H12B 167.3 4_666 . ?
 P2 Ca2 Ca1 61.66(3) 4_666 4_666 ?
 P2 Ca2 H10A 111.6 4_666 . ?
 P2 Ca2 H10B 105.7 4_666 . ?
 P2 Ca2 H12B 110.2 4_666 . ?
 O3 Ca2 Ca1 36.92(7) . 4_666 ?
 O3 Ca2 P2 96.70(7) . 4_666 ?
 O3 Ca2 O4 120.21(10) . 4_666 ?
 O3 Ca2 O6 71.34(10) . 4_666 ?
 O3 Ca2 O10 75.96(12) . . ?
 O3 Ca2 H10A 59.1 . . ?
 O3 Ca2 H10B 91.9 . . ?
 O3 Ca2 O11 119.83(11) . . ?
 O3 Ca2 O12 155.61(11) . . ?
 O3 Ca2 H12B 153.1 . . ?
 O4 Ca2 Ca1 89.53(7) 4_666 4_666 ?
 O4 Ca2 P2 30.07(7) 4_666 4_666 ?
 O4 Ca2 H10A 105.9 4_666 . ?
 O4 Ca2 H10B 85.6 4_666 . ?
 O4 Ca2 H12B 85.0 4_666 . ?
 O5 Ca2 Ca1 112.52(8) . 4_666 ?
 O5 Ca2 P2 163.25(8) . 4_666 ?
 O5 Ca2 O3 82.32(10) . . ?
 O5 Ca2 O4 157.28(10) . 4_666 ?
 O5 Ca2 O6 138.26(10) . 4_666 ?
 O5 Ca2 O10 83.37(14) . . ?
 O5 Ca2 H10A 82.4 . . ?
 O5 Ca2 H10B 91.1 . . ?
 O5 Ca2 O11 81.98(11) . . ?
 O5 Ca2 O12 85.05(10) . . ?
 O5 Ca2 H12B 72.3 . . ?
 O6 Ca2 Ca1 34.45(7) 4_666 4_666 ?
 O6 Ca2 P2 29.86(7) 4_666 4_666 ?
 O6 Ca2 O4 59.88(9) 4_666 4_666 ?
 O6 Ca2 H10A 109.1 4_666 . ?
 O6 Ca2 H10B 120.8 4_666 . ?
 O6 Ca2 O11 83.78(10) 4_666 . ?
 O6 Ca2 H12B 134.7 4_666 . ?
 O10 Ca2 Ca1 100.22(10) . 4_666 ?
 O10 Ca2 P2 112.73(12) . 4_666 ?
 O10 Ca2 O4 98.58(13) . 4_666 ?
 O10 Ca2 O6 119.06(13) . 4_666 ?
 O10 Ca2 H10A 16.8 . . ?
 O10 Ca2 H10B 16.9 . . ?
 O10 Ca2 O11 156.54(13) . . ?
 O10 Ca2 O12 81.93(12) . . ?
 O10 Ca2 H12B 92.0 . . ?
 H10A Ca2 H10B 33.1 . . ?
 H10A Ca2 H12B 107.4 . . ?
 H10B Ca2 H12B 80.0 . . ?
 O11 Ca2 Ca1 102.29(8) . 4_666 ?
 O11 Ca2 P2 84.08(8) . 4_666 ?
 O11 Ca2 O4 88.19(10) . 4_666 ?
 O11 Ca2 H10A 164.3 . . ?
 O11 Ca2 H10B 145.9 . . ?
 O11 Ca2 H12B 66.1 . . ?
 O12 Ca2 Ca1 162.42(8) . 4_666 ?
 O12 Ca2 P2 101.28(8) . 4_666 ?
 O12 Ca2 O4 72.91(10) . 4_666 ?
 O12 Ca2 O6 129.88(10) . 4_666 ?
 O12 Ca2 H10A 98.6 . . ?
 O12 Ca2 H10B 67.5 . . ?
 O12 Ca2 O11 78.63(10) . . ?
 O12 Ca2 H12B 17.2 . . ?
 C1 P2 Ca2 122.16(14) . 4_565 ?
 O4 P2 C1 107.53(18) . . ?
 O4 P2 Ca2 56.21(11) . 4_565 ?
 O5 P2 C1 106.22(17) . . ?
 O5 P2 Ca2 131.58(12) . 4_565 ?
 O5 P2 O4 113.23(17) . . ?
 O5 P2 O6 114.94(17) . . ?
 O6 P2 C1 105.24(18) . . ?
 O6 P2 Ca2 53.00(11) . 4_565 ?
 O6 P2 O4 109.09(16) . . ?
 P1 O2 Ca1 137.79(17) . . ?
 P1 O3 Ca1 97.41(14) . 4_666 ?
 P1 O3 Ca2 139.65(17) . . ?
 Ca2 O3 Ca1 108.31(11) . 4_666 ?
 P2 O4 Ca2 93.73(14) . 4_565 ?
 P2 O5 Ca2 138.04(17) . . ?
 Ca1 O6 Ca2 109.50(12) . 4_565 ?
 P2 O6 Ca1 139.18(16) . . ?
 P2 O6 Ca2 97.14(14) . 4_565 ?
 Ca1 O7 H7A 110.1 . . ?
 Ca1 O7 H7B 110.4 . . ?
 H7A O7 H7B 108.5 . . ?
 Ca1 O8 H8A 109.4 . . ?
 Ca1 O8 H8B 110.1 . . ?
 H8A O8 H8B 140.5 . . ?
 Ca1 O9 H9A 110.9 . . ?
 Ca1 O9 H9B 110.7 . . ?
 H9A O9 H9B 108.0 . . ?
 Ca2 O10 H10A 109.6 . . ?
 Ca2 O10 H10B 109.0 . . ?
 H10A O10 H10B 135.7 . . ?
 Ca2 O11 H11A 110.5 . . ?
 Ca2 O11 H11B 110.4 . . ?
 H11A O11 H11B 108.3 . . ?
 Ca2 O12 H12A 109.4 . . ?
 Ca2 O12 H12B 105.3 . . ?
 H12A O12 H12B 110.7 . . ?
 H13A O13 H13B 109.5 . . ?

loop_
  _geom_hbond_atom_site_label_D
  _geom_hbond_atom_site_label_H
  _geom_hbond_atom_site_label_A
  _geom_hbond_distance_DH
  _geom_hbond_distance_HA
  _geom_hbond_distance_DA
  _geom_hbond_angle_DHA
  _geom_hbond_site_symmetry_A
 O8 H8B O5 0.86 1.93 2.752(4) 160.8 4_665
 O9 H9A O11 0.88 2.08 2.932(4) 161.8 4_665
 O9 H9B O4 0.88 1.98 2.831(4) 161.7 4_665
 O11 H11A O13 0.87 1.96 2.817(5) 169.5 3_666
 O11 H11B O2 0.87 2.04 2.830(4) 149.6 4_566
 O13 H13A O4 0.85 1.97 2.815(5) 173.8 .

loop_
  _refln_index_h
  _refln_index_k
  _refln_index_l
  _refln_F_squared_meas
  _refln_F_squared_sigma
  _refln_scale_group_code
 1 0 0 0.43585 1.27042 2
 -2 0 0 135.408 6.53641 2
 2 0 0 136.121 6.76334 2
 -3 0 0 0.61317 3.3131 2
 3 0 0 -0.6337 4.39572 2
 -4 0 0 21.1492 5.13068 2
 4 0 0 29.7935 7.47527 2
 -5 0 0 -2.6748 5.41458 2
 -6 0 0 2307.8 73.8346 2
 -7 0 0 -4.0242 7.40692 2
 -8 0 0 512.204 23.3873 2
 -9 0 0 -3.2335 7.57482 2
 -10 0 0 27.7182 9.7257 2
 -10 1 0 58.0335 12.024 2
 -9 1 0 10.787 7.45678 2
 -8 1 0 1346.24 47.4156 2
 -7 1 0 39.2123 8.90422 2
 -6 1 0 12.8525 6.87623 2
 -5 1 0 204.879 11.9522 2
 4 -1 0 49.4352 7.94253 2
 -4 1 0 40.3515 6.93231 2
 3 -1 0 17.8051 4.81346 2
 -3 1 0 10.2917 3.6369 2
 2 -1 0 158.94 7.14412 2
 -2 1 0 155.742 6.87113 2
 1 -1 0 8.65882 1.50362 1
 1 -1 0 6.70539 1.50208 2
 1 -1 0 9.69134 1.35847 1
 -1 1 0 8.45522 1.82752 2
 -1 1 0 7.69851 1.55032 1
 -1 -1 0 6.03165 1.5514 1
 -1 -1 0 5.94306 1.66248 2
 1 1 0 6.2863 1.32728 1
 1 1 0 6.86365 1.65652 1
 -2 -1 0 146.276 5.52017 1
 -2 -1 0 134.854 6.78127 2
 2 1 0 140.367 7.01577 2
 2 1 0 146.821 5.57788 1
 2 1 0 141.962 5.74057 1
 -3 -1 0 12.237 4.27981 2
 3 1 0 13.3589 4.70735 2
 3 1 0 16.3259 3.21324 1
 3 1 0 19.6035 3.48959 1
 -4 -1 0 33.6051 6.84325 2
 4 1 0 38.2286 4.69699 1
 4 1 0 31.9088 3.61248 1
 4 1 0 47.7168 9.2085 2
 -5 -1 0 222.841 13.2597 2
 5 1 0 236.357 9.79681 1
 5 1 0 239.492 9.31466 1
 -6 -1 0 11.9591 7.42319 2
 -7 -1 0 32.866 9.87233 2
 -8 -1 0 1409.62 49.5526 2
 -9 -1 0 8.20706 7.56087 2
 -10 -1 0 90.8634 13.62 2
 -9 2 0 143.28 13.2175 2
 -8 2 0 285.269 16.9 2
 -7 2 0 11.0379 7.94747 2
 -6 2 0 110.2 11.1379 2
 -5 2 0 61.6512 8.22222 2
 4 -2 0 4.50803 6.40443 2
 -4 2 0 0.26501 4.01476 2
 3 -2 0 1015.82 29.4097 1
 3 -2 0 968.297 31.3201 2
 -3 2 0 884.637 30.8197 2
 2 -2 0 260.066 9.65689 2
 2 -2 0 262.141 8.67005 1
 -2 2 0 208.958 9.04872 2
 -2 2 0 230.862 8.69285 1
 1 -2 0 49.2256 3.16653 1
 1 -2 0 45.0794 3.32246 1
 -1 2 0 44.4497 3.32022 1
 -1 2 0 47.8168 3.06634 1
 -1 -2 0 44.453 3.3366 1
 -1 -2 0 38.7928 3.5903 1
 1 2 0 40.4413 3.61671 1
 1 2 0 42.0933 3.36272 1
 -2 -2 0 233.024 9.21304 1
 -2 -2 0 248.057 8.98419 1
 -2 -2 0 212.007 9.54647 2
 2 2 0 233.593 9.19829 1
 2 2 0 251.491 9.08329 1
 -3 -2 0 966.438 32.4308 2
 -3 -2 0 1020.64 30.9704 1
 3 2 0 989.72 31.2098 1
 3 2 0 965.165 30.8947 1
 -4 -2 0 -5.8408 4.51964 2
 4 2 0 0.76316 2.34596 1
 4 2 0 -2.1834 6.11478 2
 4 2 0 6.05362 3.45429 1
 -5 -2 0 47.9968 9.14339 2
 5 2 0 51.5372 6.9778 1
 5 2 0 55.0177 5.14388 1
 -6 -2 0 91.7205 11.5821 2
 6 2 0 85.0254 8.69252 1
 6 2 0 84.6788 6.88796 1
 -7 -2 0 14.6224 9.71104 2
 7 2 0 9.1659 5.82214 1
 7 2 0 3.05086 4.45873 1
 -8 -2 0 261.93 16.7816 2
 -9 -2 0 151.707 14.4917 2
 -9 3 0 -4.7364 6.49518 2
 -8 3 0 671.915 27.4954 2
 -7 3 0 17.7291 9.19501 2
 -6 3 0 2.02503 6.50861 2
 5 -3 0 18.6311 3.54678 1
 -5 3 0 14.655 5.74608 2
 4 -3 0 133.518 10.449 2
 4 -3 0 118.931 5.8887 1
 -4 3 0 124.476 8.58259 2
 3 -3 0 9.1393 4.90831 2
 3 -3 0 6.21458 2.36219 1
 -3 3 0 1.59483 2.98605 1
 -3 3 0 4.95092 2.10554 1
 2 -3 0 1923.35 64.3554 1
 2 -3 0 2230.38 64.6232 1
 2 -3 0 2233.86 64.7166 2
 -2 3 0 2135.35 64.5691 1
 1 -3 0 566.584 18.8946 1
 1 -3 0 574.738 18.8228 1
 -1 3 0 566.089 18.7326 1
 -1 3 0 567.595 18.9471 1
 0 -3 0 0.168 1.95325 1
 0 -3 0 -1.3944 2.04625 1
 0 3 0 -1.3605 1.74337 1
 0 3 0 3.61612 2.25363 1
 -1 -3 0 492.181 17.0855 1
 -1 -3 0 494.184 16.8753 1
 1 3 0 486.762 17.0478 1
 1 3 0 495.449 16.8571 1
 -2 -3 0 2087.9 64.5258 1
 -2 -3 0 2097.94 64.3073 1
 2 3 0 2121.91 64.5496 1
 2 3 0 2121.14 64.3358 1
 -3 -3 0 9.89725 3.36606 1
 -3 -3 0 12.7865 3.99301 2
 3 3 0 8.4538 2.62716 1
 3 3 0 9.51261 3.65639 1
 -4 -3 0 119.07 9.65508 2
 4 3 0 144.807 8.77384 1
 4 3 0 123.212 7.06576 1
 -5 -3 0 12.9171 6.42886 2
 5 3 0 22.0728 5.15424 1
 5 3 0 21.4015 5.41666 1
 -6 -3 0 -5.7696 6.89087 2
 6 3 0 9.36804 5.89183 1
 6 3 0 -5.1385 3.57096 1
 -7 -3 0 5.54194 6.92508 2
 7 3 0 12.2925 7.17498 1
 7 3 0 17.8902 5.16326 1
 -8 -3 0 624.799 27.8113 2
 8 3 0 676.725 23.9352 1
 8 3 0 683.206 25.395 1
 -9 -3 0 -8.2919 7.52491 2
 -7 4 0 26.8475 8.34599 2
 -6 4 0 -1.6945 6.4239 2
 5 -4 0 74.623 5.73379 1
 4 -4 0 9.19849 2.77179 1
 -4 4 0 9.20803 3.07875 1
 -4 4 0 6.00604 4.25921 1
 3 -4 0 3185.2 96.9197 1
 3 -4 0 3279.51 97.5664 2
 -3 4 0 3180.69 96.9897 1
 2 -4 0 95.3658 6.40785 1
 2 -4 0 90.8583 5.85894 1
 -2 4 0 82.5674 6.71881 1
 -2 4 0 95.9261 6.03696 1
 1 -4 0 756.147 25.1228 1
 1 -4 0 745.577 25.1424 1
 -1 4 0 761.999 25.3174 1
 -1 4 0 773.542 25.0746 1
 0 -4 0 372.37 14.1189 1
 0 4 0 380.434 14.1182 1
 0 4 0 378.562 14.4234 1
 -1 -4 0 756.544 25.354 1
 -1 -4 0 738.421 25.0427 1
 1 4 0 750.689 24.9937 1
 -2 -4 0 106.79 7.6561 1
 -2 -4 0 105.478 7.22481 1
 2 4 0 99.6861 6.52809 1
 2 4 0 104.453 7.6562 1
 -3 -4 0 3217.38 98.5795 1
 -3 -4 0 3260.14 98.9275 2
 -3 -4 0 3206.28 98.3192 1
 3 4 0 3228.93 98.2729 1
 3 4 0 3261.86 98.641 1
 -4 -4 0 12.8206 5.59199 2
 4 4 0 11.7047 3.31851 1
 4 4 0 17.5198 5.42553 1
 -5 -4 0 80.9618 10.525 2
 5 4 0 68.9114 9.71723 1
 5 4 0 77.8421 6.869 1
 -6 -4 0 -10.017 6.5631 2
 6 4 0 -8.122 3.89902 1
 6 4 0 4.5692 6.67125 1
 -7 -4 0 10.8015 7.66883 2
 7 4 0 29.7653 7.63666 1
 7 4 0 16.1074 8.33341 1
 -8 -4 0 91.3885 12.4939 2
 8 4 0 92.6756 10.3588 1
 8 4 0 89.6072 15.3256 1
 -9 -4 0 33.2786 9.33859 2
 9 4 0 43.4057 11.7407 1
 9 4 0 42.6965 10.7514 1
 6 -5 0 28.1637 6.04449 1
 5 -5 0 37.2774 5.84247 1
 -5 5 0 44.1543 5.69537 1
 -5 5 0 46.9714 7.91363 1
 4 -5 0 140.389 7.97652 1
 -4 5 0 138.974 9.74543 1
 3 -5 0 4.0836 2.96775 1
 3 -5 0 17.8596 6.17146 2
 -3 5 0 9.38042 4.80628 1
 -3 5 0 7.63619 3.52417 1
 2 -5 0 243.95 11.0099 1
 2 -5 0 268.092 11.7884 1
 -2 5 0 259.794 11.9744 1
 -2 5 0 249.12 11.1883 1
 1 -5 0 342.403 13.9836 1
 1 -5 0 327.742 13.7007 1
 -1 5 0 351.321 14.3946 1
 -1 5 0 351.212 13.8505 1
 0 -5 0 3.0864 2.61706 1
 0 -5 0 4.68384 3.41127 1
 0 5 0 4.20083 3.44148 1
 0 5 0 4.64043 2.83947 1
 -1 -5 0 391.082 15.842 1
 -1 -5 0 397.276 15.8233 1
 1 5 0 421.233 15.6203 1
 1 5 0 389.361 16.2081 1
 -2 -5 0 279.508 13.191 1
 -2 -5 0 251.969 12.419 1
 2 5 0 272.206 11.8922 1
 2 5 0 271.247 13.0077 1
 -3 -5 0 1.61077 4.33127 1
 -3 -5 0 8.24706 4.59112 1
 3 5 0 10.5564 3.56252 1
 3 5 0 2.87124 4.94975 1
 -4 -5 0 121.815 10.3088 1
 -4 -5 0 123.196 10.2378 2
 4 5 0 127.526 10.9321 1
 4 5 0 129.647 8.29209 1
 -5 -5 0 62.6144 10.703 2
 5 5 0 66.0163 11.0411 1
 5 5 0 53.8284 6.96362 1
 -6 -5 0 41.1834 9.80798 2
 6 5 0 19.1781 8.37803 1
 6 5 0 16.3663 5.02763 1
 -7 -5 0 13.5798 7.91845 2
 7 5 0 25.1494 5.83107 1
 7 5 0 11.701 9.11898 1
 -8 -5 0 -4.4714 7.64101 2
 8 5 0 1.38837 6.46939 1
 8 5 0 0.79005 10.7629 1
 -9 -5 0 -6.5614 8.61237 2
 9 5 0 -12.498 7.77067 1
 9 5 0 0.98145 12.2601 1
 6 -6 0 329.232 14.1367 1
 5 -6 0 175.245 10.0672 1
 -5 6 0 174.577 12.3884 1
 -5 6 0 185.44 10.2382 1
 4 -6 0 23.2484 5.79621 1
 -4 6 0 30.0709 6.65267 1
 -4 6 0 20.9892 6.54569 1
 3 -6 0 3148.36 98.6254 1
 3 -6 0 3374.72 98.6664 2
 -3 6 0 3224.97 98.8614 1
 -3 6 0 3153.7 98.2141 1
 2 -6 0 221.578 10.893 1
 2 -6 0 231.433 12.0119 1
 -2 6 0 209.977 11.163 1
 -2 6 0 221.682 12.2372 1
 1 -6 0 60.8703 6.68139 1
 1 -6 0 66.0774 7.62906 1
 -1 6 0 72.6633 6.75604 1
 -1 6 0 69.4706 8.46616 1
 0 -6 0 1116.71 37.8528 1
 0 -6 0 1171.89 37.9901 1
 0 6 0 1117.7 38.0996 1
 0 6 0 1147.38 37.5993 1
 -1 -6 0 72.1619 8.28617 1
 -1 -6 0 68.3541 7.08448 1
 1 6 0 80.6715 9.04339 1
 1 6 0 72.5913 6.74712 1
 -2 -6 0 189.714 10.9789 1
 -2 -6 0 193.275 11.4242 1
 2 6 0 190.736 12.2285 1
 2 6 0 196.151 10.4009 1
 -3 -6 0 3102.89 97.536 1
 -3 -6 0 3258.74 97.9675 1
 3 6 0 3145.78 97.9191 1
 3 6 0 3128.29 97.3988 1
 -4 -6 0 17.48 6.55423 2
 -4 -6 0 18.9913 6.31113 1
 4 6 0 14.9579 4.47349 1
 4 6 0 22.5432 7.48853 1
 -5 -6 0 171.878 13.6125 2
 5 6 0 189.523 14.8079 1
 5 6 0 176.653 10.8933 1
 -6 -6 0 373.143 19.404 2
 6 6 0 350.209 16.3095 1
 6 6 0 338.481 20.0721 1
 -7 -6 0 13.3383 7.62796 2
 7 6 0 25.8782 10.4607 1
 7 6 0 21.0494 6.30701 1
 -8 -6 0 3.80119 7.93389 2
 8 6 0 2.07576 12.1098 1
 8 6 0 8.50254 7.183 1
 -9 -6 0 1.93717 8.90674 2
 9 6 0 -13.551 14.3645 1
 9 6 0 -7.926 8.63591 1
 7 -7 0 96.9268 9.76339 1
 6 -7 0 12.74 5.24153 1
 -6 7 0 4.22307 7.72556 1
 -6 7 0 11.7169 5.92796 1
 5 -7 0 531.458 20.7189 1
 -5 7 0 541.541 22.5662 1
 4 -7 0 348.647 15.2125 1
 -4 7 0 335.464 15.4283 1
 -4 7 0 352.211 17.5088 1
 3 -7 0 -0.6448 3.60499 1
 -3 7 0 6.0057 6.23924 1
 -3 7 0 4.76655 4.878 1
 2 -7 0 1782.68 55.8626 1
 2 -7 0 1790.26 56.1107 1
 -2 7 0 1558.11 55.0472 1
 -2 7 0 1801.53 56.2507 1
 1 -7 0 10.2819 4.39492 1
 1 -7 0 17.106 5.47848 1
 -1 7 0 18.258 4.4307 1
 -1 7 0 9.78724 5.73123 1
 0 -7 0 1.40395 4.68767 1
 0 -7 0 2.63032 3.46172 1
 0 7 0 4.82772 3.52898 1
 0 7 0 1.1237 5.41765 1
 -1 -7 0 24.7763 6.33441 1
 -1 -7 0 20.6995 5.62135 1
 1 7 0 15.9531 6.03016 1
 1 7 0 19.6388 4.3154 1
 -2 -7 0 1806.6 58.7793 1
 -2 -7 0 1796.9 58.8354 1
 2 7 0 1816.26 59.2529 1
 2 7 0 1843.79 58.5947 1
 -3 -7 0 4.54002 4.60645 1
 -3 -7 0 3.55306 5.8445 1
 3 7 0 5.63218 4.13422 1
 3 7 0 -4.2657 6.66833 1
 -4 -7 0 345.57 18.1362 1
 -4 -7 0 353.08 17.2196 1
 4 7 0 355.022 16.2476 1
 4 7 0 360.818 19.2978 1
 -5 -7 0 511.231 22.7184 2
 5 7 0 502.079 24.1763 1
 5 7 0 510.485 21.0845 1
 -6 -7 0 -9.2255 8.93484 2
 6 7 0 10.8576 10.2641 1
 6 7 0 5.62167 5.68215 1
 -7 -7 0 106.364 12.9324 2
 7 7 0 99.821 11.821 1
 7 7 0 101.487 19.0691 1
 -8 -7 0 133.501 14.4555 2
 8 7 0 160.144 22.563 1
 8 7 0 136.912 14.0217 1
 -9 -7 0 15.7118 9.26721 2
 9 7 0 -6.6653 16.2302 1
 9 7 0 5.1737 9.36007 1
 7 -8 0 13.599 7.12665 1
 6 -8 0 68.63 9.74141 1
 -6 8 0 90.3849 15.1878 1
 -6 8 0 75.324 10.6709 1
 5 -8 0 45.7835 8.43216 1
 -5 8 0 51.2709 10.9896 1
 -5 8 0 31.1789 9.87003 1
 4 -8 0 89.5505 9.19271 1
 -4 8 0 89.3576 13.7752 1
 -4 8 0 117.702 10.9469 1
 3 -8 0 352.308 15.9179 1
 -3 8 0 331.846 16.4472 1
 2 -8 0 787.519 28.7741 1
 2 -8 0 784.344 29.5069 1
 -2 8 0 780.535 29.8896 1
 -2 8 0 803.011 28.4268 1
 1 -8 0 147.246 12.2786 1
 1 -8 0 154.135 10.2353 1
 -1 8 0 128.736 9.4039 1
 -1 8 0 145.831 12.74 1
 0 -8 0 3361.75 105.99 1
 0 -8 0 3468.91 106.043 1
 0 8 0 3376.06 105.551 1
 0 8 0 3438.32 106.306 1
 -1 -8 0 156.685 12.5485 1
 -1 -8 0 148.326 10.7381 1
 1 8 0 156.257 13.8286 1
 1 8 0 153.648 10.0929 1
 -2 -8 0 788.749 30.5043 1
 -2 -8 0 817.458 30.0839 1
 2 8 0 802.464 29.6015 1
 2 8 0 819.693 31.3289 1
 -3 -8 0 336.814 18.33 1
 -3 -8 0 335.003 16.7367 1
 3 8 0 338.038 19.3955 1
 3 8 0 351.664 16.4106 1
 -4 -8 0 92.1813 10.8787 1
 4 8 0 92.1884 9.72647 1
 4 8 0 89.4286 15.0245 1
 -5 -8 0 30.6433 8.49564 2
 5 8 0 46.0497 9.235 1
 5 8 0 30.3308 10.5973 1
 -6 -8 0 54.8165 11.5643 2
 6 8 0 73.47 10.5559 1
 6 8 0 42.1461 12.6409 1
 -7 -8 0 19.1455 8.9159 2
 7 8 0 12.621 7.73549 1
 7 8 0 33.236 14.0077 1
 -8 -8 0 83.8376 12.8733 2
 8 8 0 70.8507 16.7843 1
 8 8 0 76.5111 13.8594 1
 7 -9 0 41.6294 8.53673 1
 -7 9 0 62.3438 15.4747 1
 -7 9 0 23.9531 8.27256 1
 6 -9 0 3.4132 6.79841 1
 -6 9 0 13.0796 7.82376 1
 -6 9 0 13.1711 10.937 1
 5 -9 0 68.8715 10.3902 1
 -5 9 0 51.6457 9.13157 1
 -5 9 0 46.7937 11.2769 1
 4 -9 0 165.919 12.2006 1
 -4 9 0 184.235 13.6743 1
 -4 9 0 170.84 16.7848 1
 3 -9 0 41.2848 8.16588 1
 -3 9 0 34.8238 8.45789 1
 -3 9 0 31.4005 9.26378 1
 2 -9 0 1433.85 48.9543 1
 2 -9 0 1479.06 49.6763 1
 -2 9 0 1418.33 48.3434 1
 -2 9 0 1489.91 50.0533 1
 1 -9 0 500.143 22.2681 1
 1 -9 0 503 20.8268 1
 -1 9 0 524.293 20.5415 1
 -1 9 0 389.86 21.8358 1
 0 -9 0 7.04762 4.50899 1
 0 -9 0 -1.3634 6.59517 1
 0 9 0 3.00504 7.59219 1
 0 9 0 4.88901 4.75191 1
 -1 -9 0 530.844 23.4223 1
 -1 -9 0 495.186 21.5661 1
 1 9 0 506.306 23.8214 1
 1 9 0 502.181 21.1552 1
 -2 -9 0 1388.12 48.1304 1
 -2 -9 0 1399.05 48.7615 1
 2 9 0 1409.74 49.2374 1
 2 9 0 1407.31 47.731 1
 -3 -9 0 23.9271 6.36421 1
 -3 -9 0 52.1663 13.0292 1
 3 9 0 42.9342 8.51182 1
 3 9 0 24.5891 9.2811 1
 -4 -9 0 148.092 12.9853 1
 4 9 0 167.397 12.2392 1
 4 9 0 162.595 18.4815 1
 -5 -9 0 83.0309 12.757 2
 5 9 0 57.6489 10.866 1
 5 9 0 68.7671 13.4487 1
 -6 -9 0 -2.7034 7.22859 2
 6 9 0 -4.6475 11.8317 1
 6 9 0 -1.732 6.72287 1
 -7 -9 0 43.6039 10.9725 2
 7 9 0 27.3801 15.3137 1
 7 9 0 28.4092 9.30973 1
 -8 -9 0 270.199 18.2313 2
 8 9 0 266.8 30.8959 1
 8 9 0 277.621 19.4612 1
 7 -10 0 5.76909 8.6336 1
 -7 10 0 14.1076 9.68359 1
 -7 10 0 8.09327 12.9104 1
 6 -10 0 20.0311 8.27987 1
 -6 10 0 25.6191 12.3046 1
 5 -10 0 5.37169 6.4938 1
 -5 10 0 0.96168 11.0141 1
 -5 10 0 1.71233 8.79461 1
 4 -10 0 7.18821 6.2974 1
 -4 10 0 8.89906 10.3691 1
 -4 10 0 12.7612 6.8227 1
 3 -10 0 74.0188 10.0443 1
 -3 10 0 37.1457 9.23293 1
 -3 10 0 65.8186 15.7335 1
 2 -10 0 -9.9021 4.47851 1
 -2 10 0 0.75963 4.67024 1
 -2 10 0 -10.638 8.19423 1
 1 -10 0 86.3553 14.4179 1
 1 -10 0 84.6743 10.0292 1
 -1 10 0 118.712 10.0587 1
 -1 10 0 110.117 15.6294 1
 0 -10 0 192.575 16.5193 1
 0 -10 0 185.501 12.6293 1
 0 10 0 181.959 17.3324 1
 0 10 0 187.117 12.2484 1
 -1 -10 0 83.1076 14.5043 1
 -1 -10 0 96.3347 10.6205 1
 1 10 0 95.132 10.2758 1
 1 10 0 104.428 16.3019 1
 -2 -10 0 -5.3447 5.40151 1
 -2 -10 0 -10.453 7.72345 1
 2 10 0 -0.0429 9.48664 1
 2 10 0 -1.754 4.62186 1
 -3 -10 0 72.4266 14.8805 1
 -3 -10 0 42.6879 10.2265 1
 3 10 0 49.6717 9.88867 1
 3 10 0 53.7349 12.5977 1
 -4 -10 0 7.42029 7.0123 1
 4 10 0 0.79095 5.6088 1
 4 10 0 -8.7389 10.9253 1
 -5 -10 0 0.59529 7.18883 2
 5 10 0 -7.3042 12.0683 1
 5 10 0 1.28426 7.3908 1
 -6 -10 0 34.6463 8.46887 2
 6 10 0 28.3825 8.92465 1
 6 10 0 54.739 15.783 1
 -7 -10 0 8.42498 7.76045 2
 7 10 0 30.3325 16.9335 1
 7 10 0 6.44261 8.98372 1
 -8 -10 0 67.9768 13.0652 2
 8 10 0 49.6738 11.8463 1
 8 10 0 61.3384 20.8852 1
 7 -11 0 -1.4978 9.6797 1
 -7 11 0 19.3817 15.8436 1
 -7 11 0 35.9202 11.7712 1
 6 -11 0 13.8206 8.60519 1
 -6 11 0 0.10378 14.0954 1
 -6 11 0 8.15728 11.0327 1
 5 -11 0 -4.6924 7.24864 1
 -5 11 0 6.61133 9.50854 1
 -5 11 0 -2.8026 12.7119 1
 4 -11 0 71.8592 11.9231 1
 -4 11 0 81.8917 14.4277 1
 -4 11 0 88.8829 12.0705 1
 3 -11 0 9.7099 6.27981 1
 -3 11 0 8.20503 5.86176 1
 -3 11 0 -4.1478 10.9224 1
 2 -11 0 54.2197 10.4165 1
 -2 11 0 47.6188 12.0558 1
 -2 11 0 49.4772 9.7414 1
 1 -11 0 -1.1342 9.13109 1
 1 -11 0 8.99388 6.63238 1
 -1 11 0 8.3694 5.13118 1
 -1 11 0 15.047 10.3642 1
 0 -11 0 3.99998 6.00108 1
 0 -11 0 -15.511 8.82533 1
 0 11 0 9.27592 10.3572 1
 0 11 0 -1.6997 4.9313 1
 -1 -11 0 -2.587 8.49823 1
 -1 -11 0 -6.8921 5.79398 1
 1 11 0 -5.9569 10.2504 1
 1 11 0 6.83251 5.30383 1
 -2 -11 0 43.2719 10.7136 1
 -2 -11 0 65.094 12.176 1
 2 11 0 60.8563 9.99758 1
 2 11 0 56.3559 12.948 1
 -3 -11 0 6.67991 6.33793 1
 3 11 0 1.2711 6.34126 1
 3 11 0 11.0309 11.9248 1
 -4 -11 0 111.235 13.9676 1
 4 11 0 83.4848 12.3923 1
 4 11 0 105.574 16.1497 1
 5 11 0 9.29544 8.09134 1
 5 11 0 3.04241 14.4862 1
 -6 -11 0 4.8051 7.46472 2
 6 11 0 7.58073 8.94812 1
 6 11 0 -11.757 15.7375 1
 -7 -11 0 27.128 9.9958 2
 7 11 0 27.9372 19.8187 1
 7 11 0 4.18717 10.0643 1
 7 -12 0 -8.1068 11.2599 1
 -7 12 0 5.90615 13.052 1
 6 -12 0 113.414 16.4921 1
 -6 12 0 77.4346 14.4483 1
 -6 12 0 89.871 18.5598 1
 5 -12 0 22.2874 8.84601 1
 -5 12 0 20.4336 9.53835 1
 -5 12 0 29.9647 15.6043 1
 4 -12 0 8.00097 7.69575 1
 -4 12 0 -13.088 13.6659 1
 -4 12 0 17.8963 7.54871 1
 3 -12 0 877.666 35.5559 1
 -3 12 0 923.38 34.8173 1
 -3 12 0 959.04 39.3499 1
 2 -12 0 5.52308 6.81485 1
 -2 12 0 -5.6314 5.51628 1
 -2 12 0 -12.296 11.6744 1
 1 -12 0 145.034 13.7597 1
 -1 12 0 133.388 12.5025 1
 -1 12 0 104.605 20.1525 1
 0 -12 0 1088.37 40.1854 1
 0 12 0 1066.83 42.6778 1
 0 12 0 995.184 38.649 1
 -1 -12 0 136.11 13.7288 1
 1 12 0 139.799 13.0309 1
 1 12 0 124.58 20.3197 1
 -2 -12 0 -0.0776 7.38346 1
 2 12 0 17.2983 12.4577 1
 2 12 0 9.93462 6.65981 1
 -3 -12 0 958.197 37.9128 1
 3 12 0 998.48 42.3032 1
 3 12 0 941.241 37.3677 1
 -4 -12 0 23.9175 8.94538 1
 4 12 0 5.42808 14.8855 1
 4 12 0 -4.6805 7.56704 1
 5 12 0 16.5299 9.07661 1
 5 12 0 36.6508 16.2639 1
 -6 -12 0 104.156 12.9423 2
 6 12 0 91.3257 17.055 1
 6 12 0 86.0561 20.7916 1
 -7 -12 0 5.62241 9.35883 2
 7 12 0 -0.0818 22.0755 1
 7 12 0 8.44264 10.476 1
 6 -13 0 42.6418 12.1353 1
 -6 13 0 32.6518 14.8943 1
 -6 13 0 60.2822 20.4713 1
 5 -13 0 54.5261 11.7507 1
 -5 13 0 42.4568 11.0752 1
 -5 13 0 50.7747 18.9359 1
 4 -13 0 59.8968 14.7989 1
 -4 13 0 63.5334 13.784 1
 -4 13 0 55.6801 17.4748 1
 3 -13 0 20.849 8.94055 1
 -3 13 0 23.4365 7.76227 1
 -3 13 0 22.9868 15.3146 1
 2 -13 0 175.658 16.0555 1
 -2 13 0 187.139 14.9642 1
 -2 13 0 159.365 23.9396 1
 1 -13 0 146.148 15.2246 1
 -1 13 0 192.272 14.8877 1
 -1 13 0 216.255 24.0192 1
 0 -13 0 -0.9421 7.93157 1
 0 13 0 -8.8985 6.32429 1
 0 13 0 15.3785 14.0441 1
 -1 -13 0 209.116 17.0982 1
 1 13 0 201.709 16.0743 1
 1 13 0 204.256 25.3075 1
 -2 -13 0 183.521 16.4283 1
 2 13 0 189.878 15.9661 1
 2 13 0 205.618 26.3435 1
 -3 -13 0 23.4956 9.75607 1
 3 13 0 34.2266 16.2425 1
 3 13 0 15.2462 7.88175 1
 -4 -13 0 36.7194 10.1883 1
 4 13 0 48.0272 10.3963 1
 4 13 0 44.7473 16.326 1
 5 13 0 73.3178 18.9131 1
 5 13 0 67.512 12.6597 1
 -6 -13 0 25.2653 8.90424 2
 6 13 0 28.882 21.1026 1
 6 13 0 29.6547 12.1063 1
 5 -14 0 53.4148 12.4385 1
 -5 14 0 30.1965 10.8571 1
 4 -14 0 116.957 17.4115 1
 -4 14 0 76.4923 20.2662 1
 -4 14 0 96.8911 15.6889 1
 3 -14 0 256.092 19.9359 1
 -3 14 0 282.728 31.4724 1
 -3 14 0 263.998 18.887 1
 2 -14 0 3.73068 8.7235 1
 -2 14 0 24.7088 17.1223 1
 -2 14 0 4.47461 7.57471 1
 1 -14 0 5.71529 8.03806 1
 -1 14 0 -11.833 7.28139 1
 -1 14 0 26.9558 16.6074 1
 0 -14 0 234.403 19.6236 1
 0 14 0 255.267 17.7334 1
 0 14 0 252.983 28.6172 1
 -1 -14 0 -4.5917 8.32632 1
 1 14 0 -10.426 15.8515 1
 1 14 0 -2.0144 6.86335 1
 -2 -14 0 9.79086 8.71001 1
 2 14 0 8.03115 8.17554 1
 2 14 0 -11.854 16.212 1
 -3 -14 0 294.057 21.3035 1
 3 14 0 245.2 30.7415 1
 3 14 0 254.794 20.6401 1
 4 14 0 164.854 31.2986 1
 4 14 0 119.974 18.2245 1
 5 14 0 27.2531 20.76 1
 5 14 0 27.5768 11.7424 1
 5 -15 0 144.374 20.2161 1
 -5 15 0 162.435 20.6328 1
 4 -15 0 -13.139 10.7002 1
 -4 15 0 -11.794 10.3838 1
 3 -15 0 9.84894 10.7381 1
 -3 15 0 1.76034 9.7645 1
 2 -15 0 28.3159 10.7496 1
 -2 15 0 12.173 9.00859 1
 -2 15 0 3.5334 18.6431 1
 1 -15 0 -15.352 9.03935 1
 -1 15 0 8.92391 19.8174 1
 -1 15 0 -1.0531 8.33544 1
 0 -15 0 -10.312 9.30106 1
 0 15 0 37.1582 18.6906 1
 0 15 0 -8.8269 8.36373 1
 -1 -15 0 -8.3696 8.49071 1
 1 15 0 13.2646 18.9567 1
 1 15 0 14.9428 9.57941 1
 -2 -15 0 14.4451 10.1475 1
 2 15 0 1.22686 9.20282 1
 2 15 0 9.0241 19.4586 1
 -3 -15 0 6.01913 11.4221 1
 3 15 0 -7.8216 9.92643 1
 3 15 0 -14.471 20.2508 1
 4 15 0 4.80965 10.6133 1
 4 15 0 5.06074 22.4155 1
 5 15 0 101.469 25.6508 1
 5 15 0 152.438 21.3186 1
 3 -16 0 357.603 25.2217 1
 -3 16 0 382.488 24.452 1
 2 -16 0 88.3952 19.0163 1
 -2 16 0 100.722 18.3977 1
 1 -16 0 -3.0621 11.1082 1
 -1 16 0 10.5259 10.0639 1
 0 -16 0 981.596 43.0713 1
 0 16 0 1099.05 54.8635 1
 0 16 0 998.808 41.8536 1
 -1 -16 0 11.5453 12.5688 1
 1 16 0 -6.3605 20.6461 1
 1 16 0 8.8976 10.3754 1
 -2 -16 0 80.585 20.3596 1
 2 16 0 68.6805 23.7744 1
 2 16 0 114.248 19.655 1
 -3 -16 0 418 28.1564 1
 3 16 0 404.92 42.9479 1
 3 16 0 411.716 27.6822 1
 4 16 0 -34.106 25.4095 1
 2 -17 0 33.0868 12.7031 1
 -2 17 0 56.3488 12.8628 1
 1 -17 0 18.0026 11.1262 1
 -1 17 0 6.66993 11.6317 1
 0 -17 0 -22.579 11.6484 1
 0 17 0 8.40436 12.3889 1
 -1 -17 0 24.7136 13.0462 1
 1 17 0 34.6257 13.9592 1
 -2 -17 0 96.9104 23.7366 1
 2 17 0 85.8804 21.7392 1
 2 17 -1 87.5438 22.2315 1
 1 17 -1 81.7514 15.9688 1
 0 17 -1 6.69785 12.6583 1
 0 -17 1 5.75527 13.0669 1
 -1 17 -1 14.5891 12.9949 1
 1 -17 1 -19.172 12.3298 1
 4 16 -1 16.4232 24.2579 1
 4 16 -1 23.9723 11.6293 1
 3 16 -1 219.309 23.3993 1
 3 16 -1 201.324 38.137 1
 2 16 -1 194.276 21.2795 1
 2 16 -1 234.278 35.1978 1
 1 16 -1 24.7505 19.7978 1
 1 16 -1 -4.9645 11.0272 1
 -1 -16 1 26.6393 12.3584 1
 0 16 -1 520.738 28.4063 1
 0 -16 1 473.405 30.1184 1
 -1 16 -1 -6.8207 9.60581 1
 1 -16 1 7.65941 11.4567 1
 -2 16 -1 19.0286 12.2435 1
 2 -16 1 16.2579 12.5191 1
 -3 16 -1 -2.8277 12.2914 1
 3 -16 1 4.83963 12.2474 1
 5 15 -1 53.5702 23.5106 1
 5 15 -1 27.1228 12.7161 1
 4 15 -1 1.94773 10.519 1
 4 15 -1 1.88089 21.5237 1
 3 15 -1 -11.436 19.6224 1
 3 15 -1 -0.5623 10.9638 1
 2 15 -1 68.1969 16.9647 1
 2 15 -1 125.474 31.5684 1
 -2 -15 1 93.5802 18.379 1
 1 15 -1 6.26525 18.1568 1
 1 15 -1 -8.5951 8.5231 1
 -1 -15 1 -2.4366 16.1905 1
 -1 -15 1 4.57886 10.2749 1
 0 15 -1 -11.021 17.6859 1
 0 15 -1 13.0011 8.61789 1
 0 -15 1 -6.8642 9.90039 1
 -1 15 -1 6.69984 18.457 1
 -1 15 -1 29.9903 9.77402 1
 1 -15 1 18.0675 10.5017 1
 -2 15 -1 12.5951 10.5213 1
 -2 15 -1 -5.5717 16.9311 1
 2 -15 1 6.4556 9.89865 1
 -3 15 -1 15.2646 10.6259 1
 3 -15 1 2.76602 10.6522 1
 -4 15 -1 122.469 19.7318 1
 4 -15 1 95.6459 20.4971 1
 6 14 -1 16.1503 21.7791 1
 6 14 -1 34.1382 12.7721 1
 -6 -14 1 5.89981 9.00455 2
 5 14 -1 45.9338 13.1456 1
 5 14 -1 8.44555 20.2609 1
 4 14 -1 -4.1982 9.78955 1
 4 14 -1 8.86688 18.7767 1
 3 14 -1 208.381 30.1835 1
 3 14 -1 216.484 19.2378 1
 -3 -14 1 281.865 28.2343 1
 2 14 -1 42.4328 10.4906 1
 2 14 -1 73.4989 17.3602 1
 -2 -14 1 43.636 11.1689 1
 -2 -14 1 45.6699 14.9239 1
 1 14 -1 0.71955 8.24292 1
 1 14 -1 17.1565 15.8461 1
 -1 -14 1 -19.28 8.93601 1
 -1 -14 1 -4.1183 13.9165 1
 0 14 -1 492.005 32.7499 1
 0 14 -1 493.594 25.4038 1
 0 -14 1 541.309 31.2744 1
 -1 14 -1 51.837 17.1123 1
 -1 14 -1 70.3122 13.9652 1
 1 -14 1 49.3615 11.1952 1
 1 -14 1 66.422 15.3084 1
 -2 14 -1 -16.812 14.8893 1
 -2 14 -1 3.95422 8.2492 1
 2 -14 1 3.43828 8.50346 1
 -3 14 -1 -10.441 16.6135 1
 -3 14 -1 14.8844 9.68617 1
 3 -14 1 18.5891 9.64729 1
 -4 14 -1 306.745 30.1735 1
 -4 14 -1 239.07 20.2168 1
 4 -14 1 252.592 21.7755 1
 -5 14 -1 6.13066 11.014 1
 5 -14 1 18.4866 12.2516 1
 6 13 -1 -9.6245 19.0938 1
 6 13 -1 -4.0652 10.8596 1
 -6 -13 1 2.45227 8.21261 2
 5 13 -1 120.964 29.6162 1
 5 13 -1 172.396 19.0729 1
 4 13 -1 765.149 39.7485 1
 4 13 -1 739.536 32.7817 1
 -4 -13 1 700.02 36.7364 1
 3 13 -1 56.0956 14.1106 1
 3 13 -1 67.5686 16.9137 1
 -3 -13 1 21.6355 12.8891 1
 2 13 -1 377.327 22.1782 1
 2 13 -1 435.615 29.9881 1
 -2 -13 1 384.822 27.0828 1
 -2 -13 1 421.815 23.1273 1
 1 13 -1 528.201 32.0336 1
 1 13 -1 559.655 25.951 1
 -1 -13 1 564.786 30.1126 1
 -1 -13 1 509.475 26.0361 1
 0 13 -1 18.6699 7.4585 1
 0 13 -1 1.22921 13.228 1
 0 -13 1 27.2994 12.1725 1
 0 -13 1 10.0696 7.54734 1
 -1 13 -1 -18.576 12.6301 1
 -1 13 -1 0.82439 7.29664 1
 1 -13 1 -4.4153 6.99939 1
 1 -13 1 4.8104 12.1254 1
 -2 13 -1 1.92378 7.43943 1
 -2 13 -1 22.0946 14.5157 1
 2 -13 1 10.2627 12.7438 1
 2 -13 1 -0.0485 7.38573 1
 -3 13 -1 10.4245 8.38095 1
 -3 13 -1 13.1336 14.3799 1
 3 -13 1 -1.2641 8.08602 1
 -4 13 -1 156.954 26.7007 1
 -4 13 -1 134.858 16.5649 1
 4 -13 1 141.133 16.9645 1
 -5 13 -1 -1.5726 10.4917 1
 -5 13 -1 -35.198 16.9347 1
 5 -13 1 -2.7531 10.2187 1
 -6 13 -1 17.6263 19.2552 1
 -6 13 -1 -13.069 14.8115 1
 7 12 -1 -1.7743 10.5964 1
 7 12 -1 19.565 20.3133 1
 -7 -12 1 -2.0995 8.71349 2
 6 12 -1 269.354 31.6772 1
 6 12 -1 209.027 20.3599 1
 -6 -12 1 247.473 16.7568 2
 5 12 -1 143.837 26.9288 1
 5 12 -1 164.208 17.1319 1
 -5 -12 1 158.667 14.0976 2
 4 12 -1 266.365 26.5446 1
 4 12 -1 213.2 17.5125 1
 -4 -12 1 229.124 22.9302 1
 3 12 -1 73.2557 15.4084 1
 3 12 -1 49.5644 12.4876 1
 -3 -12 1 63.8352 13.5053 1
 2 12 -1 202.695 22.8457 1
 2 12 -1 189.468 15.0594 1
 -2 -12 1 188.785 15.7269 1
 -2 -12 1 204.585 20.3729 1
 1 12 -1 8.72119 6.73686 1
 1 12 -1 -3.73 11.5578 1
 -1 -12 1 13.2224 10.9898 1
 -1 -12 1 6.99163 7.85714 1
 0 12 -1 4.29254 11.4678 1
 0 12 -1 -1.9013 6.03071 1
 0 -12 1 7.09673 6.8949 1
 0 -12 1 -1.2283 9.31126 1
 -1 12 -1 5.5121 11.4837 1
 -1 12 -1 3.62344 6.15404 1
 1 -12 1 -9.4916 9.64208 1
 1 -12 1 -0.9276 6.29008 1
 -2 12 -1 96.5718 19.7984 1
 -2 12 -1 93.1468 12.0961 1
 2 -12 1 71.0779 12.3591 1
 2 -12 1 87.3585 18.6741 1
 -3 12 -1 148.698 14.5515 1
 -3 12 -1 175.763 21.5797 1
 3 -12 1 170.361 15.6074 1
 -4 12 -1 75.13 13.6127 1
 -4 12 -1 54.2118 14.7939 1
 4 -12 1 100.71 14.2234 1
 -5 12 -1 25.5824 12.6369 1
 -5 12 -1 -10.486 15.1395 1
 5 -12 1 11.0909 9.08895 1
 -6 12 -1 298.454 24.6169 1
 -6 12 -1 327.43 29.7188 1
 -7 12 -1 3.7514 13.7591 1
 -7 12 -1 65.9067 18.6755 1
 7 11 -1 -18.265 17.3136 1
 7 11 -1 -14.04 9.48132 1
 -7 -11 1 10.3734 8.11016 2
 6 11 -1 -8.6151 15.1793 1
 6 11 -1 -14.248 8.37226 1
 -6 -11 1 -14.275 6.99289 2
 5 11 -1 68.8725 13.3237 1
 5 11 -1 92.0739 23.0373 1
 -5 -11 1 55.8863 11.6365 2
 -5 -11 1 45.1994 12.9758 1
 4 11 -1 326.738 19.6019 1
 4 11 -1 363.753 26.1338 1
 -4 -11 1 345.134 23.3403 1
 3 11 -1 -0.146 6.24642 1
 3 11 -1 6.5423 12.151 1
 -3 -11 1 -1.7942 9.62071 1
 -3 -11 1 4.33788 7.37133 1
 2 11 -1 194.611 20.4969 1
 2 11 -1 164.724 13.8792 1
 -2 -11 1 203.879 17.7666 1
 -2 -11 1 180.528 14.868 1
 1 11 -1 188.613 13.9471 1
 1 11 -1 200.154 19.9294 1
 -1 -11 1 201.51 14.394 1
 -1 -11 1 164.076 17.7823 1
 0 11 -1 -3.8508 9.58597 1
 0 11 -1 3.18344 5.53038 1
 0 -11 1 -1.4251 5.71011 1
 0 -11 1 7.39831 8.56448 1
 -1 11 -1 94.2599 16.8466 1
 -1 11 -1 65.5254 10.0683 1
 1 -11 1 50.3828 10.8952 1
 1 -11 1 57.7493 10.223 1
 -2 11 -1 -2.2951 9.47618 1
 -2 11 -1 -1.3075 5.97954 1
 2 -11 1 2.73068 8.79964 1
 2 -11 1 -10.486 5.70902 1
 -3 11 -1 27.1112 11.4047 1
 -3 11 -1 21.0863 6.78626 1
 3 -11 1 13.7196 9.68366 1
 3 -11 1 10.3359 6.77766 1
 -4 11 -1 40.5526 12.3885 1
 -4 11 -1 47.886 9.97393 1
 4 -11 1 34.5388 8.14569 1
 -5 11 -1 11.8371 12.7409 1
 -5 11 -1 14.6602 10.8687 1
 5 -11 1 29.9653 8.94481 1
 -6 11 -1 -5.7026 13.6945 1
 -7 11 -1 72.2475 18.0688 1
 -7 11 -1 108.433 22.4146 1
 8 10 -1 -7.8685 10.5015 1
 8 10 -1 -7.4149 18.1144 1
 -8 -10 1 7.84535 8.82329 2
 7 10 -1 -12.61 8.12583 1
 7 10 -1 -6.8779 16.1617 1
 -7 -10 1 5.80865 8.37902 2
 6 10 -1 0.59485 13.5839 1
 6 10 -1 9.3684 8.29223 1
 -6 -10 1 9.56362 7.78445 2
 5 10 -1 242.166 16.7561 1
 5 10 -1 259.463 23.1813 1
 -5 -10 1 258.204 17.5307 2
 -5 -10 1 252.33 20.8031 1
 4 10 -1 -10.445 10.5018 1
 4 10 -1 -4.0022 6.01365 1
 -4 -10 1 -0.3488 8.69518 1
 3 10 -1 287.695 20.9907 1
 3 10 -1 266.066 15.8818 1
 -3 -10 1 298.503 17.135 1
 -3 -10 1 274.465 18.8473 1
 2 10 -1 6.25645 9.85648 1
 2 10 -1 13.2831 5.7641 1
 -2 -10 1 3.65374 8.10123 1
 -2 -10 1 4.91257 6.05535 1
 1 10 -1 2.86835 4.82555 1
 1 10 -1 -10.363 9.10732 1
 -1 -10 1 0.95714 7.73319 1
 -1 -10 1 3.0475 4.76989 1
 0 10 -1 62.0012 9.40209 1
 0 10 -1 68.8164 15.1551 1
 0 -10 1 71.1042 13.3955 1
 0 -10 1 84.2146 10.1636 1
 -1 10 -1 33.0047 8.41508 1
 -1 10 -1 14.1487 8.97436 1
 1 -10 1 13.7184 7.50098 1
 -2 10 -1 1.0698 5.14841 1
 -2 10 -1 8.99156 8.67501 1
 2 -10 1 5.44722 6.07834 1
 2 -10 1 1.42511 7.26051 1
 -3 10 -1 1223.09 43.0414 1
 -3 10 -1 1246.54 44.5346 1
 3 -10 1 1285.04 44.413 1
 3 -10 1 1203.65 43.5897 1
 -4 10 -1 52.0173 11.3695 1
 -4 10 -1 42.7074 10.9685 1
 4 -10 1 63.01 11.0545 1
 -5 10 -1 0.23056 10.5159 1
 -5 10 -1 8.70397 9.03435 1
 5 -10 1 7.18016 7.00138 1
 -6 10 -1 45.3951 12.2302 1
 -6 10 -1 36.2058 12.4446 1
 -7 10 -1 132.418 18.0609 1
 8 9 -1 160.998 17.6897 1
 8 9 -1 137.681 27.9874 1
 -8 -9 1 153.012 14.7598 2
 7 9 -1 297.959 18.8111 1
 7 9 -1 356.232 26.9357 1
 -7 -9 1 286.657 18.0653 2
 6 9 -1 -16.14 7.02198 1
 6 9 -1 3.53289 12.181 1
 -6 -9 1 11.4004 8.31889 2
 5 9 -1 918.652 37.2613 1
 5 9 -1 889.436 34.4883 1
 -5 -9 1 905.974 34.4817 2
 -5 -9 1 922.825 35.8958 1
 4 9 -1 291.067 20.7073 1
 4 9 -1 297.067 16.2836 1
 -4 -9 1 303.906 18.5035 1
 3 9 -1 3.28693 5.32489 1
 3 9 -1 4.42183 8.46297 1
 -3 -9 1 -0.1191 7.3421 1
 -3 -9 1 12.4641 6.15488 1
 2 9 -1 -0.0389 4.54084 1
 2 9 -1 -0.4098 7.73683 1
 -2 -9 1 -4.0091 4.91471 1
 -2 -9 1 -1.1805 6.68575 1
 1 9 -1 189.243 15.6005 1
 1 9 -1 194.586 12.0473 1
 -1 -9 1 192.486 14.2387 1
 -1 -9 1 175.23 12.4362 1
 0 9 -1 64.1531 8.08072 1
 0 9 -1 74.6052 13.0568 1
 0 -9 1 69.9487 11.4147 1
 0 -9 1 40.3384 8.44095 1
 -1 9 -1 12.6429 7.7371 1
 -1 9 -1 1.19235 4.34648 1
 1 -9 1 -0.4281 4.53233 1
 1 -9 1 3.7633 6.20064 1
 -2 9 -1 562.759 22.9079 1
 -2 9 -1 568.934 24.9673 1
 2 -9 1 558.271 23.2319 1
 2 -9 1 588.041 24.3775 1
 -3 9 -1 21.3955 8.6001 1
 -3 9 -1 37.3609 9.57574 1
 3 -9 1 34.928 8.41361 1
 3 -9 1 6.21052 7.45761 1
 -4 9 -1 6.81579 8.87913 1
 -4 9 -1 1.65706 7.56864 1
 4 -9 1 3.12174 5.60811 1
 -5 9 -1 23.5752 8.30124 1
 -5 9 -1 25.1949 9.92132 1
 5 -9 1 23.3974 7.43978 1
 -6 9 -1 10.0629 8.71264 1
 -6 9 -1 17.6693 10.3729 1
 9 8 -1 99.285 18.3838 1
 9 8 -1 144.007 27.9876 1
 -9 -8 1 133.673 14.9644 2
 8 8 -1 12.3127 14.9409 1
 8 8 -1 21.8991 9.17941 1
 -8 -8 1 24.1249 8.60465 2
 7 8 -1 40.7921 8.82147 1
 7 8 -1 81.0104 20.5451 1
 -7 -8 1 36.7565 8.48241 2
 6 8 -1 55.8768 11.9998 1
 6 8 -1 36.8121 7.90189 1
 -6 -8 1 32.3333 11.9394 2
 5 8 -1 433.489 23.2785 1
 5 8 -1 429.515 20.0049 1
 -5 -8 1 416.808 20.5989 2
 -5 -8 1 456.836 21.9295 1
 4 8 -1 22.956 5.81859 1
 4 8 -1 29.7383 8.63151 1
 -4 -8 1 32.0547 8.36227 1
 3 8 -1 1202.06 41.9507 1
 3 8 -1 1236.51 43.0929 1
 -3 -8 1 1207.96 42.2563 1
 2 8 -1 80.496 12.366 1
 2 8 -1 64.8904 8.1579 1
 -2 -8 1 66.8881 8.7681 1
 -2 -8 1 62.4798 10.9795 1
 1 8 -1 86.9816 8.36536 1
 1 8 -1 103.442 12.3964 1
 -1 -8 1 83.7858 8.92488 1
 -1 -8 1 101.668 11.1211 1
 0 8 -1 99.1339 9.03053 1
 0 8 -1 125.374 12.5697 1
 0 -8 1 100.008 11.0457 1
 0 -8 1 114.618 9.85319 1
 -1 8 -1 39.9756 7.31773 1
 -1 8 -1 45.8958 10.7071 1
 1 -8 1 35.7236 7.3967 1
 1 -8 1 36.02 7.32335 1
 -2 8 -1 55.3124 11.5341 1
 -2 8 -1 64.0329 8.61649 1
 2 -8 1 60.8446 7.94609 1
 2 -8 1 66.1347 10.1794 1
 -3 8 -1 921.164 33.3813 1
 -3 8 -1 942.611 34.0662 1
 3 -8 1 971.614 33.6838 1
 3 -8 1 940.003 33.5027 1
 -4 8 -1 -4.1272 7.60771 1
 -4 8 -1 6.5037 6.55736 1
 4 -8 1 2.28927 6.4651 1
 4 -8 1 -5.7326 4.63197 1
 -5 8 -1 21.4837 8.83891 1
 5 -8 1 24.2863 6.2273 1
 -6 8 -1 213.45 13.6442 1
 -6 8 -1 222.835 15.8741 1
 9 7 -1 -8.5361 9.77172 1
 9 7 -1 10.7419 15.5709 1
 -9 -7 1 -4.3043 8.33957 2
 8 7 -1 22.7467 13.6407 1
 8 7 -1 39.7319 9.18286 1
 -8 -7 1 51.5575 11.7629 2
 7 7 -1 259.048 16.4003 1
 7 7 -1 292.121 21.7227 1
 -7 -7 1 301.639 17.6103 2
 6 7 -1 -8.3726 8.85564 1
 6 7 -1 0.72515 5.66025 1
 -6 -7 1 3.66433 7.45019 2
 -6 -7 1 -0.9343 7.96487 1
 5 7 -1 87.8382 14.4177 1
 5 7 -1 91.1992 9.89877 1
 -5 -7 1 110.745 12.0334 2
 -5 -7 1 113.074 13.1402 1
 4 7 -1 68.6355 12.7016 1
 4 7 -1 73.9959 8.45931 1
 -4 -7 1 67.7399 11.2217 1
 -4 -7 1 72.9386 9.93469 2
 3 7 -1 6.69021 6.74675 1
 3 7 -1 10.2331 4.48179 1
 -3 -7 1 24.0195 6.41661 1
 2 7 -1 1.29908 6.10957 1
 2 7 -1 -1.2078 3.4221 1
 -2 -7 1 1.97679 5.36496 1
 -2 -7 1 -2.3606 4.15124 1
 1 7 -1 243.508 14.235 1
 1 7 -1 223.413 11.7642 1
 -1 -7 1 230.999 12.8811 1
 -1 -7 1 222.305 12.2066 1
 0 7 -1 30.2373 6.06825 1
 0 7 -1 42.3813 9.21442 1
 0 -7 1 24.9584 5.62526 1
 0 -7 1 32.5264 6.67148 1
 -1 7 -1 17.9259 4.64181 1
 -1 7 -1 17.5903 5.70044 1
 1 -7 1 9.21897 3.96587 1
 1 -7 1 12.9858 4.79411 1
 -2 7 -1 246.196 13.9619 1
 -2 7 -1 238.044 13.1711 1
 2 -7 1 233.016 12.9948 1
 2 -7 1 232.968 12.1993 1
 -3 7 -1 13.6526 5.59888 1
 -3 7 -1 19.1543 6.49894 1
 3 -7 1 21.8425 5.81611 1
 3 -7 1 24.4794 5.09249 1
 -4 7 -1 623.882 24.0884 1
 -4 7 -1 619.521 23.2111 1
 4 -7 1 602.472 23.4458 1
 4 -7 1 621.44 23.2207 1
 -5 7 -1 2.29333 5.84421 1
 -5 7 -1 -2.7191 6.94383 1
 5 -7 1 4.00936 4.95253 1
 9 6 -1 28.4916 14.1844 1
 9 6 -1 18.1184 9.60838 1
 -9 -6 1 20.9086 8.86107 2
 8 6 -1 79.713 12.6715 1
 8 6 -1 91.6273 19.0919 1
 -8 -6 1 66.1632 12.0104 2
 7 6 -1 6.08462 6.20083 1
 7 6 -1 -11.029 9.53206 1
 -7 -6 1 -0.9476 6.8287 2
 6 6 -1 44.5666 10.1 1
 6 6 -1 33.1286 6.48401 1
 -6 -6 1 32.3981 9.05957 2
 -6 -6 1 37.8807 8.37361 1
 5 6 -1 178.063 11.4622 1
 5 6 -1 198.647 14.6947 1
 -5 -6 1 181.49 13.6398 1
 -5 -6 1 208.385 14.0021 2
 4 6 -1 -0.7251 3.86559 1
 4 6 -1 6.55699 6.38127 1
 -4 -6 1 4.54109 5.68772 1
 -4 -6 1 0.37255 5.65757 2
 3 6 -1 1.92664 3.73352 1
 3 6 -1 1.62992 5.86583 1
 -3 -6 1 -4.6055 4.57255 1
 2 6 -1 433.652 17.4935 1
 2 6 -1 435.863 18.559 1
 -2 -6 1 460.639 18.0976 1
 -2 -6 1 409.688 17.8182 1
 1 6 -1 9.10211 3.3059 1
 1 6 -1 16.2535 5.10927 1
 -1 -6 1 24.3366 5.9636 1
 -1 -6 1 9.65117 4.4288 1
 0 6 -1 97.0834 9.22053 1
 0 6 -1 85.3867 7.20572 1
 0 -6 1 95.5044 7.72368 1
 0 -6 1 96.0241 8.10097 1
 -1 6 -1 484.446 18.4564 1
 -1 6 -1 393.269 17.5956 1
 1 -6 1 481.101 18.1467 1
 1 -6 1 465.03 17.8895 1
 -2 6 -1 365.786 15.86 1
 -2 6 -1 408.476 15.7448 1
 2 -6 1 347.008 15.0455 1
 2 -6 1 344.986 15.1284 1
 -3 6 -1 2.08878 5.05905 1
 -3 6 -1 -1.5652 4.40206 1
 3 -6 1 -1.2089 6.62102 2
 3 -6 1 -2.6333 3.3941 1
 3 -6 1 1.58136 4.38887 1
 -4 6 -1 797.936 27.3888 1
 4 -6 1 783.652 27.1164 1
 4 -6 1 759.414 27.1021 1
 -5 6 -1 8.00663 5.13035 1
 -5 6 -1 -1.9424 5.52822 1
 5 -6 1 10.6137 4.33666 1
 9 5 -1 12.0964 12.2316 1
 9 5 -1 -4.9391 8.191 1
 -9 -5 1 0.31578 8.01943 2
 8 5 -1 583.325 24.0633 1
 8 5 -1 558.254 26.692 1
 -8 -5 1 585.336 26.0484 2
 7 5 -1 45.4099 7.64338 1
 7 5 -1 41.7049 10.0363 1
 -7 -5 1 25.2865 8.6029 2
 6 5 -1 22.5464 7.94377 1
 6 5 -1 10.374 4.85602 1
 -6 -5 1 8.75565 7.51144 2
 5 5 -1 999.106 35.4134 1
 5 5 -1 1019.9 34.7476 1
 -5 -5 1 1012.83 34.8625 1
 -5 -5 1 1032.42 36.1572 2
 4 5 -1 1798.82 57.0776 1
 4 5 -1 1815.59 56.769 1
 -4 -5 1 1769.83 56.5229 1
 -4 -5 1 1723.76 56.925 2
 3 5 -1 53.1398 8.65536 1
 3 5 -1 42.6338 6.12448 1
 -3 -5 1 45.5659 7.41859 1
 2 5 -1 2977.54 92.5207 1
 2 5 -1 2954.86 92.6808 1
 -2 -5 1 3010.34 92.3554 1
 -2 -5 1 3125.95 93.134 1
 1 5 -1 5121.18 154.901 1
 1 5 -1 5162 155.07 1
 -1 -5 1 5177.74 154.719 1
 -1 -5 1 5129.05 155.28 1
 0 5 -1 5.24066 4.10577 1
 0 5 -1 1.65451 2.57878 1
 0 -5 1 5.60297 3.25055 1
 0 -5 1 3.25858 3.33607 1
 -1 5 -1 803.713 27.5375 1
 -1 5 -1 826.262 27.4676 1
 1 -5 1 809.17 27.2234 1
 1 -5 1 805.748 27.5658 1
 -2 5 -1 421.604 16.0883 1
 -2 5 -1 420.608 15.8196 1
 2 -5 1 395.829 15.6878 1
 2 -5 1 408.595 15.6618 1
 -3 5 -1 5.76507 4.45364 1
 -3 5 -1 2.77017 3.92097 1
 3 -5 1 9.56404 3.90403 1
 3 -5 1 4.10333 3.35968 1
 3 -5 1 12.6299 6.56012 2
 -4 5 -1 652.442 21.9902 1
 -4 5 -1 650.894 22.3813 1
 4 -5 1 638.472 22.2941 1
 4 -5 1 639.409 22.4525 1
 9 4 -1 135.606 13.5858 1
 9 4 -1 109.46 17.1717 1
 -9 -4 1 99.2153 13.2145 2
 8 4 -1 557.198 26.1057 1
 8 4 -1 657.595 24.6121 1
 -8 -4 1 630.57 26.6572 2
 7 4 -1 -1.352 7.59975 1
 7 4 -1 -0.7859 5.8042 1
 -7 -4 1 -0.4753 8.70169 2
 6 4 -1 697.385 26.2774 1
 6 4 -1 701.565 25.3908 1
 -6 -4 1 697.897 27.8135 2
 5 4 -1 307.665 13.912 1
 5 4 -1 333.986 15.5465 1
 -5 -4 1 325.794 14.5497 1
 -5 -4 1 337.796 16.2451 2
 4 4 -1 930.657 30.851 1
 4 4 -1 897.729 31.1798 1
 -4 -4 1 887.469 31.6322 2
 -4 -4 1 935.808 30.7214 1
 3 4 -1 2917.98 88.2308 1
 3 4 -1 2848.4 87.9787 1
 -3 -4 1 2825.11 87.9524 2
 -3 -4 1 2911.44 87.8148 1
 2 4 -1 2891.69 88.3756 1
 2 4 -1 2889.43 88.541 1
 -2 -4 1 2910.28 88.1719 1
 1 4 -1 176.275 8.62633 1
 -1 -4 1 173.494 8.56013 1
 -1 -4 1 181.189 9.44201 1
 0 4 -1 166.547 8.70461 1
 0 4 -1 171.532 8.46138 1
 0 -4 1 176.551 8.2842 1
 0 -4 1 163.188 8.36991 1
 -1 4 -1 3.92018 3.03558 1
 -1 4 -1 2.77918 2.72558 1
 1 -4 1 2.83893 2.61685 1
 1 -4 1 3.797 2.58828 1
 -2 4 -1 63.0504 5.87995 1
 -2 4 -1 58.8647 5.54996 1
 2 -4 1 57.9792 6.11454 2
 2 -4 1 60.8393 5.3077 1
 2 -4 1 65.4619 5.39351 1
 -3 4 -1 3707.66 111.77 1
 3 -4 1 3702.16 111.869 1
 3 -4 1 3752.85 112.724 2
 3 -4 1 3762.43 112.182 1
 -4 4 -1 345.987 12.602 1
 -4 4 -1 346.416 12.7875 1
 4 -4 1 374.083 13.2075 1
 -5 4 -1 6.61213 5.46983 2
 -6 4 -1 2241.15 71.7437 2
 -7 4 -1 19.6449 7.82756 2
 -8 4 -1 -5.5468 6.84586 2
 -9 4 -1 124.12 12.709 2
 -10 -3 1 6.62642 8.38533 2
 9 3 -1 1.65666 9.48491 1
 9 3 -1 8.82997 6.72315 1
 -9 -3 1 12.4795 8.60928 2
 8 3 -1 377.621 19.8501 1
 8 3 -1 447.279 18.5474 1
 -8 -3 1 435.019 21.125 2
 7 3 -1 3.37669 6.91787 1
 7 3 -1 0.74074 5.12705 1
 -7 -3 1 -3.1462 7.74608 2
 6 3 -1 -1.2949 4.44885 1
 6 3 -1 5.01074 5.85322 1
 -6 -3 1 -1.1088 7.45726 2
 5 3 -1 138.79 9.80316 1
 5 3 -1 129.448 8.16241 1
 -5 -3 1 135.236 8.69203 1
 -5 -3 1 127.744 10.7122 2
 4 3 -1 2406.65 74.7481 1
 4 3 -1 2483.19 74.87 1
 -4 -3 1 2392.79 75.7565 2
 -4 -3 1 2451.4 74.3446 1
 3 3 -1 213.786 9.57023 1
 3 3 -1 218.698 10.3288 1
 -3 -3 1 207.622 9.49803 1
 -3 -3 1 203.608 10.3997 2
 2 3 -1 2374.83 74.4903 1
 2 3 -1 2505.18 74.5061 1
 -2 -3 1 2382.99 74.0179 2
 -2 -3 1 2509.18 74.2546 1
 1 3 -1 1.16257 2.45941 1
 1 3 -1 1.89725 2.30752 1
 -1 -3 1 2.67188 2.21975 1
 0 3 -1 24.635 3.92385 1
 0 3 -1 30.1611 4.17451 1
 0 -3 1 26.1686 4.22204 1
 0 -3 1 20.8594 3.54284 1
 -1 3 -1 593.353 20.1592 1
 -1 3 -1 621.037 20.2178 1
 1 -3 1 646.032 20.5256 1
 1 -3 1 591.379 19.9482 1
 -2 3 -1 111.052 6.11041 1
 2 -3 1 124.718 6.09078 1
 2 -3 1 120.982 6.93605 2
 2 -3 1 121.683 5.90261 1
 -3 3 -1 175.918 9.60288 2
 -3 3 -1 196.502 8.11255 1
 -3 3 -1 203.001 8.1405 1
 3 -3 1 208.516 8.23292 1
 3 -3 1 210.24 11.1992 2
 3 -3 1 223.003 8.40438 1
 -4 3 -1 527.037 19.2697 2
 4 -3 1 479.394 20.1625 2
 -5 3 -1 370.281 16.6526 2
 -6 3 -1 158.798 13.1103 2
 -7 3 -1 23.6453 7.92657 2
 -8 3 -1 5.26171 6.86122 2
 -9 3 -1 -2.5247 7.27899 2
 -10 -2 1 18.6385 8.63575 2
 -9 -2 1 109.971 13.1484 2
 8 2 -1 8.61897 5.32224 1
 8 2 -1 1.31378 7.15095 1
 -8 -2 1 -3.8106 7.32272 2
 7 2 -1 8.28129 5.11799 1
 7 2 -1 19.339 6.68141 1
 -7 -2 1 10.173 7.49176 2
 6 2 -1 134.766 8.63695 1
 6 2 -1 139.856 9.83678 1
 -6 -2 1 119.2 12.0455 2
 5 2 -1 737.244 25.3707 1
 5 2 -1 739.825 25.3377 1
 -5 -2 1 764.917 27.6919 2
 -5 -2 1 756.238 24.5012 1
 4 2 -1 2.68155 3.52374 1
 4 2 -1 4.57468 3.02718 1
 4 2 -1 -14.95 6.00398 2
 -4 -2 1 2.2476 4.51742 2
 -4 -2 1 6.15233 2.9146 1
 3 2 -1 8418.69 239.094 2
 3 2 -1 7883.98 238.528 1
 -3 -2 1 7835.49 239.077 2
 -3 -2 1 8019.35 238.082 1
 2 2 -1 88.2967 5.45752 1
 -2 -2 1 81.6259 4.88939 1
 -2 -2 1 72.5308 5.28405 2
 1 2 -1 31.8909 3.60208 1
 -1 -2 1 29.82 3.34433 1
 0 2 -1 3104.98 94.0144 1
 0 2 -1 3165.2 94.0309 1
 0 -2 1 3161.28 93.9009 1
 -1 2 -1 4.65342 1.74652 1
 -1 2 -1 0.07096 1.87995 1
 1 -2 1 4.33632 1.63734 1
 1 -2 1 3.90474 1.86985 2
 -2 2 -1 25.1337 3.90697 2
 -2 2 -1 26.3809 2.93666 1
 2 -2 1 30.2265 4.80329 2
 2 -2 1 26.0911 2.925 1
 -3 2 -1 4507.13 138.169 2
 3 -2 1 4781.57 138.394 2
 3 -2 1 4536.94 136.232 1
 -4 2 -1 732.213 26.4107 2
 4 -2 1 778.471 27.3516 2
 -5 2 -1 84.12 9.43614 2
 -6 2 -1 2057.13 66.4599 2
 -7 2 -1 65.3537 11.7089 2
 -8 2 -1 -8.2273 5.96146 2
 -9 2 -1 30.794 8.6342 2
 -10 -1 1 72.9328 12.4224 2
 -9 -1 1 5.19519 7.81005 2
 -8 -1 1 35.9165 8.74257 2
 7 1 -1 656.349 22.2647 1
 7 1 -1 624.736 22.1093 1
 -7 -1 1 628.859 26.3862 2
 6 1 -1 7.35934 3.79079 1
 6 1 -1 6.54788 4.54709 1
 -6 -1 1 1.34587 6.80229 2
 5 1 -1 3745.72 112.217 1
 -5 -1 1 3732.43 110.808 1
 -5 -1 1 3700.17 114.25 2
 4 1 -1 56.999 5.23146 1
 4 1 -1 41.6025 9.98423 2
 -4 -1 1 60.4807 4.63113 1
 -4 -1 1 49.9696 7.0515 2
 3 1 -1 -0.6676 2.28866 1
 3 1 -1 -1.425 4.04398 2
 -3 -1 1 1.24671 2.02466 1
 -3 -1 1 1.95813 3.25159 2
 2 1 -1 4.96444 2.91449 2
 2 1 -1 3.99583 2.2264 1
 -2 -1 1 5.42393 1.90209 1
 -2 -1 1 4.43875 2.51545 2
 1 1 -1 1726.67 51.9635 1
 1 1 -1 1727.77 51.3277 2
 -1 -1 1 1717.67 51.8513 1
 -1 -1 1 1698.25 51.3257 2
 0 -1 1 35.5901 2.76896 1
 -1 1 -1 138.394 5.52447 2
 1 -1 1 141.812 5.65113 2
 1 -1 1 141.338 5.5027 1
 -2 1 -1 57.3794 4.80407 2
 2 -1 1 57.7252 5.36925 2
 2 -1 1 61.1676 3.27324 1
 -3 1 -1 28.78 5.72788 2
 3 -1 1 40.8806 7.51081 2
 -4 1 -1 522.326 20.2648 2
 4 -1 1 555.152 21.3416 2
 -5 1 -1 37.7428 8.41575 2
 -6 1 -1 -0.037 6.88148 2
 -7 1 -1 328.329 18.4619 2
 -8 1 -1 115.533 12.3306 2
 -9 1 -1 10.4552 7.5808 2
 -10 0 1 11.9157 8.40485 2
 -9 0 1 45.403 9.86582 2
 -8 0 1 -2.8954 6.96022 2
 -7 0 1 188.364 14.1694 2
 6 0 -1 2.54118 3.50964 1
 -6 0 1 -1.8422 6.17145 2
 5 0 -1 3739.64 114.025 1
 -5 0 1 3869.29 116.474 2
 4 0 -1 -2.7232 6.37651 2
 4 0 -1 -0.1407 2.76973 1
 -4 0 1 0.72336 1.86355 1
 -4 0 1 6.89801 4.38424 2
 3 0 -1 1685.58 51.1602 1
 3 0 -1 1688.31 51.9582 2
 -3 0 1 1680.7 50.3651 1
 -3 0 1 1632.67 51.805 2
 2 0 -1 -0.0117 2.10358 1
 2 0 -1 6.04417 2.67639 2
 -2 0 1 -1.7535 1.7692 1
 -2 0 1 -0.3116 2.18514 2
 1 0 -1 63.1464 3.00669 2
 1 0 -1 53.5072 3.86772 1
 -1 0 1 66.1281 2.97736 2
 -1 0 1 48.7137 3.59683 1
 -1 0 -1 93.5675 4.29383 2
 1 0 1 90.3475 4.32564 2
 1 0 1 78.491 4.19555 1
 -2 0 -1 -2.2149 2.53039 2
 2 0 1 0.86398 1.65471 1
 2 0 1 0.50587 2.97622 2
 -3 0 -1 621.507 22.1352 2
 3 0 1 654.746 22.4852 2
 -4 0 -1 3.62049 5.11406 2
 4 0 1 -1.1748 6.20301 2
 -5 0 -1 223.504 12.9801 2
 -6 0 -1 -2.9338 6.79561 2
 -7 0 -1 409.253 20.7231 2
 -8 0 -1 19.726 8.2817 2
 -9 0 -1 73.144 11.7959 2
 -10 1 1 76.8216 12.0061 2
 -9 1 1 0.371 7.23037 2
 -8 1 1 34.8374 8.54346 2
 -7 1 1 596.917 24.8614 2
 -6 1 1 2.75024 6.19955 2
 5 -1 -1 3706.71 113.348 1
 -5 1 1 3875.47 115.999 2
 4 -1 -1 47.6276 9.44157 2
 4 -1 -1 50.0881 5.07159 1
 -4 1 1 65.8076 6.9415 2
 3 -1 -1 3.99015 3.85758 2
 3 -1 -1 -8.5516 3.09088 1
 -3 1 1 -2.3807 2.33471 1
 -3 1 1 -1.8666 3.06146 2
 2 -1 -1 4.34311 2.53368 1
 2 -1 -1 5.26282 2.6105 2
 -2 1 1 3.33196 2.34203 1
 -2 1 1 7.24813 2.1763 2
 1 -1 -1 1747.47 52.956 1
 -1 1 1 1745.48 52.9577 1
 0 1 1 45.1677 3.24803 1
 1 1 1 174.038 6.76948 1
 -2 -1 -1 60.4681 5.25107 2
 2 1 1 76.2132 4.25478 1
 -3 -1 -1 44.8037 6.27649 2
 3 1 1 49.1892 4.38547 1
 3 1 1 53.855 3.83537 1
 3 1 1 31.2829 6.22474 2
 -4 -1 -1 500.495 19.3527 2
 4 1 1 503.38 15.7808 1
 4 1 1 507.459 16.3592 1
 4 1 1 420.897 19.4723 2
 -5 -1 -1 30.9765 6.77071 2
 5 1 1 25.389 5.26245 1
 -6 -1 -1 8.37814 7.12354 2
 -7 -1 -1 463.239 22.113 2
 -8 -1 -1 105.688 12.6973 2
 -9 -1 -1 10.1921 7.95624 2
 -10 2 1 23.9788 8.55313 2
 -9 2 1 125.615 12.8561 2
 -8 2 1 -2.5509 7.06253 2
 -7 2 1 22.7056 7.74424 2
 -6 2 1 142.829 11.8562 2
 5 -2 -1 626.362 21.7026 1
 -5 2 1 703.199 24.6716 2
 4 -2 -1 -3.2022 5.48397 2
 4 -2 -1 4.48313 2.5481 1
 -4 2 1 3.55663 2.802 1
 -4 2 1 3.06876 1.96752 1
 -4 2 1 4.37357 4.31384 2
 3 -2 -1 7891.54 229.659 2
 3 -2 -1 7761.11 229.08 1
 -3 2 1 7863.52 229.039 1
 -3 2 1 7398.35 229.543 2
 2 -2 -1 87.0165 5.54706 1
 2 -2 -1 94.6505 5.62558 2
 -2 2 1 91.4034 5.94931 1
 1 -2 -1 27.7191 3.82319 1
 -1 2 1 28.1597 3.95904 1
 0 -2 -1 3305.47 99.0848 1
 0 2 1 3314.19 99.1527 1
 -1 -2 -1 5.69082 2.16811 1
 1 2 1 6.49165 2.29219 1
 -2 -2 -1 22.1396 4.49281 1
 2 2 1 24.8137 3.95297 1
 2 2 1 35.5556 4.32538 1
 -3 -2 -1 4666.36 140.974 2
 3 2 1 4648.96 139.555 1
 3 2 1 4717.58 139.436 1
 -4 -2 -1 742.283 27.1147 2
 4 2 1 763.773 24.2642 1
 4 2 1 750.811 24.8151 1
 -5 -2 -1 59.2693 9.57956 2
 5 2 1 68.9811 7.43783 1
 5 2 1 63.5881 5.06219 1
 -6 -2 -1 2043.07 67.4554 2
 6 2 1 2083.31 63.4369 1
 6 2 1 2069.39 62.8799 1
 -7 -2 -1 86.6637 11.7125 2
 -8 -2 -1 -4.3719 7.15999 2
 -9 -2 -1 37.4538 9.37045 2
 -9 3 1 16.4968 7.72606 2
 -8 3 1 387.29 19.2592 2
 -7 3 1 -3.6725 6.73211 2
 6 -3 -1 1.18633 2.79213 1
 -6 3 1 -1.8584 5.95688 2
 5 -3 -1 118.218 6.82702 1
 -5 3 1 135.412 9.91674 2
 4 -3 -1 2519.43 76.5229 1
 -4 3 1 2552.85 75.862 1
 -4 3 1 2503.28 76.5713 1
 3 -3 -1 213.201 10.3775 2
 3 -3 -1 192.622 8.79057 1
 -3 3 1 187.432 9.8628 1
 2 -3 -1 2234.27 67.9114 1
 -2 3 1 2222.81 68.1466 1
 1 -3 -1 4.55878 2.51189 1
 -1 3 1 4.11817 2.73683 1
 0 -3 -1 23.0626 4.11464 1
 0 3 1 29.4121 4.54639 1
 -1 -3 -1 611.18 19.4486 1
 1 3 1 610.531 19.6006 1
 1 3 1 472.743 18.9518 1
 -2 -3 -1 128.963 7.43005 1
 2 3 1 133.658 7.6607 1
 2 3 1 147.131 7.15068 1
 -3 -3 -1 204.217 9.68478 1
 -3 -3 -1 203.378 10.8595 2
 3 3 1 207.791 10.1863 1
 3 3 1 219.239 9.31981 1
 -4 -3 -1 561.134 22.1759 2
 4 3 1 569.596 19.5358 1
 4 3 1 568.685 20.4871 1
 -5 -3 -1 319.658 16.6119 2
 5 3 1 337.532 12.9582 1
 5 3 1 338.395 14.6528 1
 -6 -3 -1 126.746 12.8998 2
 6 3 1 120.413 11.2462 1
 6 3 1 122.25 7.66084 1
 -7 -3 -1 17.7614 8.35863 2
 7 3 1 11.6513 4.49457 1
 7 3 1 19.1061 7.52951 1
 -8 -3 -1 15.179 8.49834 2
 8 3 1 2.84417 7.40833 1
 8 3 1 3.32663 5.24113 1
 -9 -3 -1 4.14986 8.79077 2
 6 -4 -1 706.912 23.5507 1
 5 -4 -1 331.669 12.8985 1
 -5 4 1 327.775 12.1777 1
 -5 4 1 343.551 13.7136 1
 4 -4 -1 902.573 29.041 1
 -4 4 1 872.848 29.7749 1
 3 -4 -1 3161.53 93.1 2
 3 -4 -1 2995.46 92.6908 1
 -3 4 1 3008.73 93.1077 1
 -3 4 1 3069.59 92.3955 1
 2 -4 -1 2832.4 87.0512 1
 -2 4 1 2903.62 87.4343 1
 -2 4 1 2852.97 86.851 1
 1 -4 -1 169.011 8.2526 1
 -1 4 1 162.472 8.99727 1
 -1 4 1 159.669 8.286 1
 0 -4 -1 138.555 8.33603 1
 0 4 1 180.603 8.96031 1
 0 4 1 160.587 8.27804 1
 -1 -4 -1 5.56157 3.01226 1
 1 4 1 6.61481 3.62672 1
 1 4 1 5.08005 2.65678 1
 -2 -4 -1 64.7712 6.82578 1
 2 4 1 65.1517 7.13228 1
 2 4 1 58.591 5.62408 1
 -3 -4 -1 3778.28 115.258 1
 3 4 1 3821.44 115.287 1
 3 4 1 3824.54 115.608 1
 -4 -4 -1 354.158 15.0627 1
 -4 -4 -1 337.729 16.3955 2
 4 4 1 386.702 16.0819 1
 4 4 1 357.493 14.299 1
 -5 -4 -1 15.4742 7.40482 2
 5 4 1 22.3266 6.35273 1
 5 4 1 14.1987 3.74012 1
 -6 -4 -1 2255.63 73.4737 2
 6 4 1 2223.84 70.7204 1
 6 4 1 2261.5 69.5811 1
 -7 -4 -1 8.93971 7.70604 2
 7 4 1 24.3579 5.26803 1
 7 4 1 21.8708 9.03503 1
 -8 -4 -1 -5.1862 7.97064 2
 8 4 1 4.0113 9.7877 1
 8 4 1 8.77923 5.86688 1
 -9 -4 -1 98.1763 13.6869 2
 7 -5 -1 32.496 6.74533 1
 6 -5 -1 15.8323 4.2464 1
 5 -5 -1 1051.03 33.4412 1
 -5 5 1 996.951 34.0417 1
 -5 5 1 1005.84 32.572 1
 4 -5 -1 1672.99 53.2365 1
 -4 5 1 1577.14 53.7611 1
 -4 5 1 1847 56.3124 1
 3 -5 -1 45.969 5.61767 1
 -3 5 1 37.0197 6.01338 1
 -3 5 1 43.8836 8.14692 1
 2 -5 -1 3047.92 95.016 1
 -2 5 1 3123.65 95.4692 1
 -2 5 1 3170.21 94.8926 1
 1 -5 -1 4939.41 154.078 1
 -1 5 1 5313.49 154.148 1
 -1 5 1 5119.01 154.406 1
 0 -5 -1 3.46013 3.27111 1
 0 5 1 5.34988 2.74284 1
 0 5 1 2.7855 4.15317 1
 -1 -5 -1 799.113 27.5782 1
 1 5 1 795.758 27.3952 1
 1 5 1 804.306 28.0541 1
 -2 -5 -1 486.785 19.0661 1
 2 5 1 494.411 18.4922 1
 2 5 1 486.917 19.3915 1
 -3 -5 -1 4.36245 4.91491 1
 3 5 1 3.00521 5.05373 1
 3 5 1 8.1022 3.30475 1
 -4 -5 -1 610.737 23.3441 1
 -4 -5 -1 640.653 24.4809 2
 4 5 1 635.465 22.7093 1
 4 5 1 619.76 24.2955 1
 -5 -5 -1 57.3089 11.0938 2
 5 5 1 43.9416 6.82718 1
 5 5 1 59.517 11.4032 1
 -6 -5 -1 92.1882 12.5088 2
 6 5 1 105.044 8.94221 1
 6 5 1 125.993 14.2331 1
 -7 -5 -1 29.5826 8.41001 2
 7 5 1 39.2723 6.44486 1
 7 5 1 39.3569 10.3894 1
 -8 -5 -1 22.812 8.66543 2
 8 5 1 21.5589 12.0518 1
 8 5 1 15.0513 6.50025 1
 -9 -5 -1 29.8992 10.0171 2
 9 5 1 9.32206 7.74599 1
 9 5 1 7.03906 12.6202 1
 8 -6 -1 63.4031 8.56701 1
 7 -6 -1 -1.7621 4.97612 1
 6 -6 -1 31.8702 6.98556 1
 -6 6 1 38.8687 7.3794 1
 -6 6 1 48.1461 10.8063 1
 5 -6 -1 183.464 9.97479 1
 -5 6 1 167.551 13.312 1
 4 -6 -1 7.70677 3.81575 1
 -4 6 1 -1.4221 6.3132 1
 -4 6 1 3.98169 4.31236 1
 3 -6 -1 7.933 3.52221 1
 -3 6 1 9.84895 6.12261 1
 -3 6 1 7.12573 4.32347 1
 2 -6 -1 402.576 16.5922 1
 -2 6 1 415.415 18.0353 1
 -2 6 1 432.002 16.9224 1
 1 -6 -1 11.9909 3.87724 1
 -1 6 1 16.5222 5.52338 1
 -1 6 1 21.1269 5.4231 1
 0 -6 -1 79.1066 7.34368 1
 0 6 1 81.4785 6.91749 1
 0 6 1 86.1521 9.35127 1
 -1 -6 -1 449.655 18.3228 1
 1 6 1 449.972 19.3642 1
 1 6 1 485.559 18.3221 1
 -2 -6 -1 386.655 16.3095 1
 2 6 1 371.943 17.4935 1
 2 6 1 376.708 15.8784 1
 -3 -6 -1 2.48864 5.5451 1
 3 6 1 1.54916 3.42004 1
 3 6 1 9.97353 6.39927 1
 -4 -6 -1 771.98 28.7057 1
 -4 -6 -1 753.497 29.2207 2
 4 6 1 793.268 29.7943 1
 4 6 1 802.659 28.029 1
 -5 -6 -1 8.25437 7.44949 2
 5 6 1 12.0188 4.47579 1
 5 6 1 2.54818 7.64217 1
 6 6 1 510.314 24.4558 1
 6 6 1 494.251 20.3141 1
 -7 -6 -1 -4.9656 6.8533 2
 7 6 1 4.07533 11.1247 1
 7 6 1 1.07139 5.62993 1
 -8 -6 -1 -2.9138 7.75919 2
 8 6 1 -3.2847 6.42196 1
 8 6 1 -6.2101 12.7251 1
 -9 -6 -1 5.67197 8.4828 2
 9 6 1 -15.587 8.20121 1
 9 6 1 -10.222 15.4998 1
 8 -7 -1 44.7268 9.78 1
 7 -7 -1 296.803 14.759 1
 6 -7 -1 -1.1673 5.04936 1
 -6 7 1 -0.5874 5.64252 1
 -6 7 1 -13.535 8.49705 1
 5 -7 -1 87.6225 8.42851 1
 -5 7 1 77.24 9.16594 1
 -5 7 1 81.718 13.9506 1
 4 -7 -1 66.6514 7.50129 1
 -4 7 1 60.6474 8.61508 1
 -4 7 1 67.2156 12.5023 1
 3 -7 -1 12.3187 4.05219 1
 -3 7 1 9.33164 4.65451 1
 -3 7 1 18.5809 7.24277 1
 2 -7 -1 -3.2838 3.53074 1
 -2 7 1 6.0095 4.14348 1
 -2 7 1 1.31644 6.23681 1
 1 -7 -1 220.157 11.8281 1
 -1 7 1 236.74 14.1764 1
 -1 7 1 232.602 11.6763 1
 0 -7 -1 36.9702 6.64737 1
 0 7 1 33.9946 5.88681 1
 0 7 1 11.3696 6.13205 1
 -1 -7 -1 28.6387 6.68954 1
 1 7 1 16.4537 4.48665 1
 1 7 1 18.4037 6.73715 1
 -2 -7 -1 238.968 12.97 1
 2 7 1 260.59 12.8851 1
 2 7 1 230.641 15.3704 1
 -3 -7 -1 13.4482 5.1923 1
 3 7 1 21.0503 7.70872 1
 3 7 1 18.4164 4.54014 1
 -4 -7 -1 657.191 25.2956 1
 4 7 1 628.906 27.0281 1
 4 7 1 625.308 24.3259 1
 -5 -7 -1 5.09282 7.57949 2
 5 7 1 -7.2421 4.32972 1
 5 7 1 -4.6012 8.98698 1
 -6 -7 -1 22.1097 8.45122 2
 6 7 1 5.10555 5.48476 1
 6 7 1 22.1151 11.1758 1
 -7 -7 -1 95.1694 12.74 2
 7 7 1 85.1142 11.3811 1
 7 7 1 84.672 20.4529 1
 -8 -7 -1 73.0404 12.557 2
 8 7 1 58.7498 15.5942 1
 8 7 1 39.3141 8.74647 1
 8 -8 -1 11.0035 7.31308 1
 7 -8 -1 59.9373 10.7112 1
 -7 8 1 82.7553 15.1101 1
 -7 8 1 73.7824 10.5068 1
 6 -8 -1 58.1906 9.55149 1
 -6 8 1 38.1127 10.9053 1
 5 -8 -1 420.393 18.5841 1
 -5 8 1 475.418 22.5656 1
 -5 8 1 410.421 18.747 1
 4 -8 -1 35.0495 7.59803 1
 -4 8 1 40.8207 9.57111 1
 -4 8 1 24.9828 9.01251 1
 3 -8 -1 1194.77 39.0317 1
 -3 8 1 976.657 39.9115 1
 -3 8 1 1224.66 38.8281 1
 2 -8 -1 69.3847 8.0069 1
 -2 8 1 57.2097 12.1511 1
 -2 8 1 79.6907 7.81402 1
 1 -8 -1 101.302 9.03963 1
 -1 8 1 107.118 8.55188 1
 -1 8 1 111.486 12.8939 1
 0 -8 -1 123.697 9.59754 1
 0 8 1 118.067 12.9446 1
 0 8 1 110.669 9.06564 1
 -1 -8 -1 47.5205 7.56654 1
 1 8 1 38.6082 7.07427 1
 1 8 1 28.7744 7.49757 1
 -2 -8 -1 69.6326 9.03713 1
 2 8 1 74.4071 8.4954 1
 2 8 1 85.0486 13.2972 1
 -3 -8 -1 928.831 33.9277 1
 3 8 1 943.995 35.8104 1
 3 8 1 935.242 33.6488 1
 -4 -8 -1 -0.1746 5.41464 1
 4 8 1 0.65535 4.86746 1
 4 8 1 0.73842 8.62837 1
 -5 -8 -1 10.5852 7.09091 1
 -5 -8 -1 31.0843 9.50183 2
 5 8 1 21.107 10.6482 1
 5 8 1 21.1709 6.20966 1
 -6 -8 -1 197.798 15.1301 2
 6 8 1 216.86 14.0094 1
 6 8 1 198.374 21.4777 1
 -7 -8 -1 163.682 14.6612 2
 7 8 1 133.781 23.587 1
 7 8 1 169.017 14.1343 1
 -8 -8 -1 14.3783 9.09445 2
 8 8 1 23.5081 8.53332 1
 8 8 1 -3.9766 16.3742 1
 8 -9 -1 163.872 15.3167 1
 7 -9 -1 326.629 17.6016 1
 -7 9 1 341.403 21.8046 1
 -7 9 1 283.445 16.7368 1
 6 -9 -1 1.7311 6.18756 1
 -6 9 1 20.0187 11.5387 1
 5 -9 -1 883.947 33.0161 1
 -5 9 1 952.075 36.1943 1
 -5 9 1 902.887 33.1498 1
 4 -9 -1 278.259 14.7181 1
 -4 9 1 279.456 19.3657 1
 -4 9 1 250.565 15.6084 1
 3 -9 -1 4.11558 4.61536 1
 -3 9 1 2.87981 4.45966 1
 -3 9 1 3.43558 9.25505 1
 2 -9 -1 -2.0086 4.73482 1
 -2 9 1 -1.8222 4.26869 1
 -2 9 1 -4.6545 8.2818 1
 1 -9 -1 170.431 11.6155 1
 -1 9 1 159.797 15.6192 1
 -1 9 1 174.478 10.9758 1
 0 -9 -1 49.1987 7.98913 1
 0 9 1 45.2321 7.55653 1
 0 9 1 43.9969 9.44992 1
 -1 -9 -1 9.07892 5.35126 1
 1 9 1 4.67909 8.21558 1
 1 9 1 11.088 4.54255 1
 -2 -9 -1 615.509 25.1211 1
 2 9 1 606.648 27.666 1
 2 9 1 622.365 24.8589 1
 -3 -9 -1 17.976 6.0526 1
 3 9 1 14.0624 5.46273 1
 3 9 1 16.6156 9.86204 1
 -4 -9 -1 -6.7899 5.55051 1
 4 9 1 2.75723 5.5058 1
 4 9 1 -0.9484 9.90863 1
 -5 -9 -1 20.3492 7.81735 2
 -5 -9 -1 12.6768 7.06409 1
 5 9 1 24.5329 12.415 1
 5 9 1 7.52168 6.08377 1
 -6 -9 -1 12.8547 8.10625 2
 6 9 1 12.5248 7.03001 1
 6 9 1 7.52148 13.724 1
 -7 -9 -1 193.208 16.1544 2
 7 9 1 180.357 27.2915 1
 7 9 1 206.163 16.0977 1
 -8 -9 -1 8.43317 8.78883 2
 8 9 1 -26.54 18.5684 1
 8 9 1 12.9768 9.45898 1
 8 -10 -1 11.8437 9.56327 1
 7 -10 -1 11.7449 8.57555 1
 -7 10 1 8.77183 9.25828 1
 -7 10 1 6.83444 13.9206 1
 6 -10 -1 7.97829 7.10715 1
 -6 10 1 21.1844 13.4982 1
 -6 10 1 5.57866 9.09088 1
 5 -10 -1 253.284 15.3752 1
 -5 10 1 241.127 21.9572 1
 -5 10 1 267.723 17.1735 1
 4 -10 -1 4.26105 5.68755 1
 -4 10 1 0.39863 5.76863 1
 -4 10 1 14.9797 10.662 1
 3 -10 -1 266.803 15.3797 1
 -3 10 1 282.408 20.9329 1
 -3 10 1 269.633 14.7224 1
 2 -10 -1 3.21447 5.12924 1
 -2 10 1 8.35395 10.0091 1
 -2 10 1 7.05944 4.57251 1
 1 -10 -1 0.67332 4.43027 1
 -1 10 1 -4.9024 4.49215 1
 -1 10 1 -0.4354 9.29385 1
 0 -10 -1 65.7058 9.55327 1
 0 10 1 63.0815 11.8501 1
 0 10 1 53.4251 8.61018 1
 -1 -10 -1 8.54687 6.15368 1
 1 10 1 23.3725 10.376 1
 1 10 1 17.663 5.71889 1
 -2 -10 -1 13.1621 6.06214 1
 2 10 1 8.00619 5.02996 1
 2 10 1 16.9609 10.6156 1
 -3 -10 -1 1291.94 45.6843 1
 3 10 1 1280.72 47.9905 1
 3 10 1 1283.02 45.2651 1
 -4 -10 -1 36.3035 8.17286 1
 4 10 1 45.6673 12.6837 1
 4 10 1 48.2488 10.4242 1
 -5 -10 -1 4.7823 7.53914 1
 -5 -10 -1 -2.7523 7.00607 2
 5 10 1 -5.7437 6.42349 1
 5 10 1 12.9177 14.0996 1
 -6 -10 -1 30.509 8.60745 2
 6 10 1 33.615 8.82971 1
 6 10 1 24.4453 16.518 1
 -7 -10 -1 89.0781 13.7566 2
 7 10 1 114.282 21.3561 1
 7 10 1 129.441 16.0621 1
 -8 -10 -1 22.6534 9.63332 2
 7 -11 -1 8.67085 9.10097 1
 -7 11 1 -31.183 15.9385 1
 6 -11 -1 -1.4672 7.72505 1
 -6 11 1 12.0439 15.2647 1
 -6 11 1 -20.497 9.92934 1
 5 -11 -1 46.0139 8.84282 1
 -5 11 1 25.034 13.8516 1
 -5 11 1 52.9875 9.45807 1
 4 -11 -1 341.58 18.9978 1
 -4 11 1 392.044 18.5482 1
 -4 11 1 389.674 25.5686 1
 3 -11 -1 17.0932 6.47239 1
 -3 11 1 -5.2805 11.6168 1
 -3 11 1 0.04035 5.49063 1
 2 -11 -1 157.124 12.9457 1
 -2 11 1 163.986 12.5266 1
 -2 11 1 171.596 19.5863 1
 1 -11 -1 195.021 14.0193 1
 -1 11 1 204.786 20.0974 1
 -1 11 1 211.722 13.6157 1
 0 -11 -1 -7.0816 4.94944 1
 0 11 1 -17.051 9.97258 1
 0 11 1 -3.1831 5.09215 1
 -1 -11 -1 65.2484 10.8073 1
 1 11 1 57.0062 10.34 1
 1 11 1 61.8122 13.4371 1
 -2 -11 -1 12.1052 6.7956 1
 2 11 1 1.75587 11.9881 1
 2 11 1 7.76606 6.12862 1
 -3 -11 -1 15.7375 6.82482 1
 3 11 1 20.3522 12.8327 1
 3 11 1 8.00554 6.65099 1
 -4 -11 -1 42.6849 9.1956 1
 4 11 1 45.5885 14.9865 1
 4 11 1 64.9836 11.7639 1
 -5 -11 -1 20.1704 9.35649 1
 5 11 1 0.54006 15.653 1
 5 11 1 20.1708 8.32786 1
 -6 -11 -1 -9.8044 7.89653 2
 6 11 1 11.9025 8.99755 1
 6 11 1 0.03021 17.1853 1
 -7 -11 -1 50.1193 11.7172 2
 7 11 1 27.3676 20.9833 1
 7 11 1 31.0633 11.0952 1
 7 -12 -1 -0.4283 10.477 1
 -7 12 1 -20.055 19.2777 1
 6 -12 -1 248.619 18.9744 1
 -6 12 1 262.388 29.3153 1
 -6 12 1 252.335 22.22 1
 5 -12 -1 154.547 15.7803 1
 -5 12 1 165.691 14.9563 1
 -5 12 1 151.684 26.0518 1
 4 -12 -1 202.041 16.2575 1
 -4 12 1 252.052 25.4171 1
 -4 12 1 216.323 15.3426 1
 3 -12 -1 55.2455 9.87373 1
 -3 12 1 53.9464 11.2713 1
 -3 12 1 54.0703 15.0538 1
 2 -12 -1 183.895 15.04 1
 -2 12 1 192.863 14.1115 1
 -2 12 1 184.876 22.8392 1
 1 -12 -1 0.60837 6.53931 1
 -1 12 1 11.9781 5.68793 1
 -1 12 1 -4.5344 11.7551 1
 0 -12 -1 -3.5903 6.23459 1
 0 12 1 -0.1365 12.5505 1
 0 12 1 -4.5186 5.80038 1
 -1 -12 -1 3.86988 6.16411 1
 1 12 1 -12.125 11.9968 1
 1 12 1 -5.7244 5.79693 1
 -2 -12 -1 89.5583 12.6676 1
 2 12 1 65.0964 11.8095 1
 2 12 1 67.5239 15.0535 1
 -3 -12 -1 212.068 16.7218 1
 3 12 1 192.323 15.7337 1
 3 12 1 191.898 25.7028 1
 -4 -12 -1 74.2428 13.716 1
 4 12 1 70.9113 17.0052 1
 4 12 1 80.3546 13.7366 1
 -5 -12 -1 -4.0723 9.55808 1
 5 12 1 -0.6593 7.80232 1
 5 12 1 -3.1382 17.4219 1
 -6 -12 -1 291.064 18.8344 2
 6 12 1 305.432 35.9926 1
 6 12 1 313.529 21.9994 1
 -7 -12 -1 30.5795 10.2949 2
 7 12 1 31.7018 11.0646 1
 7 12 1 36.77 25.663 1
 6 -13 -1 -14.054 10.1043 1
 -6 13 1 -18.599 19.0888 1
 -6 13 1 -1.3099 10.9876 1
 5 -13 -1 185.996 18.225 1
 -5 13 1 233.385 30.6148 1
 -5 13 1 205.604 17.1378 1
 4 -13 -1 697.076 30.7175 1
 -4 13 1 727.993 38.3438 1
 -4 13 1 679.999 29.2163 1
 3 -13 -1 45.3124 9.52011 1
 -3 13 1 49.229 16.3403 1
 -3 13 1 56.3968 11.7612 1
 2 -13 -1 392.858 22.3243 1
 -2 13 1 465.212 22.1268 1
 -2 13 1 425.182 30.1684 1
 1 -13 -1 522.384 25.168 1
 -1 13 1 540.853 24.4755 1
 -1 13 1 495.243 32.0443 1
 0 -13 -1 13.2937 7.70296 1
 0 13 1 7.7547 14.7217 1
 0 13 1 26.4538 7.74838 1
 -1 -13 -1 1.21067 7.58106 1
 1 13 1 -3.2207 6.70415 1
 1 13 1 15.6284 13.9907 1
 -2 -13 -1 11.0043 8.19862 1
 2 13 1 1.09459 7.43899 1
 2 13 1 24.9054 15.668 1
 -3 -13 -1 -9.9386 8.12838 1
 3 13 1 18.0146 16.0591 1
 3 13 1 -3.1093 6.83774 1
 -4 -13 -1 180.049 17.8662 1
 4 13 1 166.537 29.8246 1
 4 13 1 150.64 17.0335 1
 5 13 1 -32.515 18.9387 1
 5 13 1 -14.983 9.17499 1
 -6 -13 -1 19.795 9.07827 2
 6 13 1 5.6902 10.6375 1
 6 13 1 5.79443 22.4183 1
 6 -14 -1 35.7295 13.2742 1
 -6 14 1 35.213 11.9105 1
 5 -14 -1 21.2521 10.533 1
 -5 14 1 -27.192 22.2234 1
 -5 14 1 14.3044 9.64472 1
 4 -14 -1 7.85274 9.83066 1
 -4 14 1 39.1921 19.1239 1
 -4 14 1 7.44357 8.22723 1
 3 -14 -1 206.983 18.3866 1
 -3 14 1 283.696 31.88 1
 -3 14 1 216.726 17.1162 1
 2 -14 -1 29.9545 9.46706 1
 -2 14 1 38.4214 18.4713 1
 -2 14 1 73.6321 13.0356 1
 1 -14 -1 6.14182 8.26199 1
 -1 14 1 18.72 17.0669 1
 -1 14 1 10.3418 7.89282 1
 0 -14 -1 522.823 26.7128 1
 0 14 1 538.984 35.1625 1
 0 14 1 527.339 25.5683 1
 -1 -14 -1 58.026 11.2462 1
 1 14 1 81.7117 13.8212 1
 1 14 1 53.2536 18.4648 1
 -2 -14 -1 -1.747 8.73995 1
 2 14 1 -10.219 17.0319 1
 2 14 1 4.4409 8.15973 1
 -3 -14 -1 20.4479 10.8894 1
 3 14 1 43.007 19.7538 1
 3 14 1 7.39715 8.9529 1
 -4 -14 -1 267.336 22.063 1
 4 14 1 218.429 35.6322 1
 4 14 1 278.199 21.1981 1
 5 14 1 -16.697 9.66242 1
 5 14 1 12.1565 23.0524 1
 5 -15 -1 30.6891 11.5887 1
 -5 15 1 21.0993 11.283 1
 4 -15 -1 30.8199 11.7937 1
 -4 15 1 73.4677 16.1178 1
 3 -15 -1 0.99541 9.942 1
 -3 15 1 -8.4282 8.57671 1
 2 -15 -1 62.4986 16.1014 1
 -2 15 1 69.0429 14.6145 1
 -2 15 1 91.6115 22.0478 1
 1 -15 -1 34.3126 11.348 1
 -1 15 1 -2.2203 7.7644 1
 -1 15 1 13.4887 19.718 1
 0 -15 -1 6.2015 9.89453 1
 0 15 1 14.2246 8.84702 1
 0 15 1 -18.736 19.2567 1
 -1 -15 -1 17.4204 9.32422 1
 1 15 1 34.0016 20.6984 1
 1 15 1 21.9418 9.5116 1
 -2 -15 -1 -11.992 10.1617 1
 2 15 1 -17.803 20.1146 1
 2 15 1 2.93408 9.4389 1
 -3 -15 -1 -2.1964 10.0147 1
 3 15 1 60.3651 22.8629 1
 3 15 1 -9.963 9.88069 1
 -4 -15 -1 163.492 21.953 1
 4 15 1 128.732 19.8112 1
 4 15 1 134.207 27.4403 1
 4 -16 -1 -2.2788 11.2127 1
 -4 16 1 42.9659 11.813 1
 3 -16 -1 219.086 21.7813 1
 -3 16 1 258.37 21.1124 1
 -2 16 1 189.787 18.6913 1
 1 -16 -1 7.77913 10.8205 1
 -1 16 1 -1.3064 9.47591 1
 0 -16 -1 571.521 30.8809 1
 0 16 1 614.229 41.7343 1
 0 16 1 520.823 29.0081 1
 -1 -16 -1 7.18192 11.1658 1
 1 16 1 30.1389 22.7304 1
 1 16 1 8.29003 10.1431 1
 -2 -16 -1 19.7242 12.1377 1
 2 16 1 21.5151 11.1598 1
 2 16 1 44.0509 23.5654 1
 -3 -16 -1 20.3342 13.2588 1
 3 16 1 -7.3759 10.7101 1
 3 16 1 41.9039 26.6348 1
 2 -17 -1 51.3246 13.7347 1
 -2 17 1 94.3983 19.3126 1
 1 -17 -1 48.6289 12.9881 1
 -1 17 1 74.1082 18.3137 1
 0 -17 -1 -6.0682 12.8934 1
 0 17 1 3.90075 10.7506 1
 -1 -17 -1 12.9598 13.1197 1
 1 17 1 4.43605 11.8602 1
 2 17 -2 27.4275 12.9513 1
 1 17 -2 212.535 25.151 1
 0 17 -2 -20.485 12.1039 1
 -1 17 -2 21.7654 11.973 1
 4 16 -2 12.7287 11.4491 1
 4 16 -2 -30.413 22.5088 1
 3 16 -2 -2.9225 12.0527 1
 3 16 -2 -34.545 20.4825 1
 2 16 -2 0.39149 10.9303 1
 2 16 -2 15.2532 19.7089 1
 -2 -16 2 -10.241 16.6209 1
 1 16 -2 9.49633 11.9686 1
 1 16 -2 51.7595 20.5789 1
 -1 -16 2 45.1154 17.8511 1
 0 16 -2 38.6913 12.4777 1
 0 -16 2 20.1238 18.353 1
 -1 16 -2 -7.7073 10.4944 1
 1 -16 2 6.05029 17.6457 1
 -2 16 -2 32.4245 12.7443 1
 -3 16 -2 5.53848 12.3434 1
 5 15 -2 134.778 21.953 1
 5 15 -2 195.665 38.583 1
 -5 -15 2 139.502 14.9628 2
 4 15 -2 10.7128 12.8437 1
 4 15 -2 -2.2924 20.9366 1
 3 15 -2 -6.2131 10.4651 1
 3 15 -2 -4.8738 19.7854 1
 -3 -15 2 38.5666 16.1604 1
 2 15 -2 22.2109 10.5734 1
 2 15 -2 14.9051 20.8644 1
 -2 -15 2 45.3307 17.0566 1
 1 15 -2 702.11 33.8382 1
 1 15 -2 789.755 43.3177 1
 -1 -15 2 717.745 39.2765 1
 0 15 -2 -13.319 17.2354 1
 0 15 -2 15.3545 10.8527 1
 0 -15 2 3.76917 15.6183 1
 -1 15 -2 21.0876 17.0173 1
 -1 15 -2 33.1413 10.8131 1
 1 -15 2 69.6017 17.4591 1
 -2 15 -2 2.96699 10.2004 1
 -2 15 -2 24.322 23.5614 1
 2 -15 2 2.96849 16.1337 1
 -3 15 -2 -5.4228 10.4691 1
 -4 15 -2 24.1978 12.2912 1
 6 14 -2 144.777 20.7417 1
 6 14 -2 152.056 36.267 1
 -6 -14 2 116.782 14.4655 2
 5 14 -2 134.03 33.5875 1
 5 14 -2 126.072 20.1365 1
 -5 -14 2 148.727 14.0452 2
 4 14 -2 30.0065 11.5867 1
 4 14 -2 4.30656 18.295 1
 -4 -14 2 21.5294 16.8586 1
 3 14 -2 0.10509 9.68642 1
 3 14 -2 6.96759 16.9755 1
 -3 -14 2 7.15135 14.0744 1
 2 14 -2 -1.6116 9.27481 1
 2 14 -2 16.1369 16.9699 1
 -2 -14 2 21.2318 12.7851 1
 1 14 -2 -23.614 14.9107 1
 1 14 -2 -2.7952 7.41266 1
 -1 -14 2 11.8116 13.7671 1
 0 14 -2 145.242 16.6001 1
 0 14 -2 189.469 27.8304 1
 0 -14 2 168.588 23.9105 1
 -1 14 -2 336.239 30.1652 1
 -1 14 -2 340.47 21.9874 1
 1 -14 2 366.123 27.7868 1
 -2 14 -2 -14.711 8.82937 1
 -2 14 -2 13.5375 16.1772 1
 2 -14 2 3.5818 13.9518 1
 -3 14 -2 -3.2615 9.43268 1
 -3 14 -2 -6.1911 15.8727 1
 3 -14 2 -28.061 13.9345 1
 -4 14 -2 72.9829 17.5495 1
 -4 14 -2 67.2988 17.4814 1
 -5 14 -2 18.227 12.9589 1
 6 13 -2 84.3558 18.4793 1
 6 13 -2 139.64 32.866 1
 -6 -13 2 71.736 12.9004 2
 5 13 -2 63.0171 18.1838 1
 5 13 -2 50.7694 11.7729 1
 -5 -13 2 62.7303 11.7995 2
 -5 -13 2 30.1597 16.1871 1
 4 13 -2 9.04897 9.47608 1
 4 13 -2 4.65817 15.4838 1
 -4 -13 2 43.3121 15.8667 1
 3 13 -2 14.865 9.28392 1
 3 13 -2 42.2584 15.7009 1
 -3 -13 2 4.62353 11.9846 1
 2 13 -2 54.1519 13.5313 1
 2 13 -2 52.2097 15.6177 1
 -2 -13 2 53.6552 13.3899 1
 1 13 -2 664.562 30.3497 1
 1 13 -2 695.852 35.1827 1
 -1 -13 2 728.671 33.636 1
 0 13 -2 -21.048 12.6082 1
 0 13 -2 -3.1087 7.59715 1
 0 -13 2 1.57635 8.59848 1
 0 -13 2 9.14951 11.9003 1
 -1 13 -2 137.02 15.3032 1
 -1 13 -2 160.124 23.5843 1
 1 -13 2 143.126 16.2306 1
 1 -13 2 190.403 21.8668 1
 -2 13 -2 333.929 20.8993 1
 -2 13 -2 316.983 26.5464 1
 2 -13 2 380.786 25.9933 1
 2 -13 2 345.37 21.597 1
 -3 13 -2 -3.2694 14.1869 1
 -3 13 -2 -13.098 9.04189 1
 3 -13 2 10.2553 13.286 1
 -4 13 -2 -6.5791 15.5327 1
 -4 13 -2 -19.864 9.23546 1
 -5 13 -2 9.90602 18.4194 1
 -5 13 -2 33.1205 13.3544 1
 -6 13 -2 35.8878 19.5128 1
 -6 13 -2 -10.638 16.6693 1
 7 12 -2 47.2106 20.7363 1
 7 12 -2 21.9311 12.3741 1
 -7 -12 2 56.6091 12.3898 2
 6 12 -2 42.7884 11.6389 1
 6 12 -2 38.635 18.256 1
 -6 -12 2 56.1473 15.2443 1
 -6 -12 2 55.857 11.8507 2
 5 12 -2 69.4334 18.0269 1
 5 12 -2 72.9555 15.235 1
 -5 -12 2 64.7338 12.1457 2
 -5 -12 2 68.659 14.4829 1
 4 12 -2 44.1469 10.2681 1
 4 12 -2 43.9805 15.6187 1
 -4 -12 2 76.1985 19.5281 1
 3 12 -2 45.7918 9.22291 1
 3 12 -2 63.803 15.6687 1
 -3 -12 2 57.9366 12.9982 1
 2 12 -2 93.6293 13.6449 1
 2 12 -2 89.8679 20.8093 1
 -2 -12 2 124.626 18.0254 1
 1 12 -2 -1.3873 11.0991 1
 1 12 -2 -4.8197 6.62498 1
 -1 -12 2 -6.281 9.51697 1
 0 12 -2 61.3099 11.6328 1
 0 12 -2 21.2056 11.3525 1
 0 -12 2 26.7049 11.6269 1
 0 -12 2 24.1499 7.963 1
 -1 12 -2 90.3428 14.5943 1
 -1 12 -2 84.5033 12.7353 1
 1 -12 2 73.4665 17.5874 1
 1 -12 2 117.354 14.0697 1
 -2 12 -2 19.7163 11.6124 1
 -2 12 -2 20.9713 7.93687 1
 2 -12 2 26.984 11.1356 1
 2 -12 2 10.9401 8.4122 1
 -3 12 -2 -4.7982 7.74675 1
 -3 12 -2 -0.9741 12.0872 1
 3 -12 2 1.91088 11.3705 1
 -4 12 -2 -11.863 8.8257 1
 -4 12 -2 -3.2561 13.7082 1
 4 -12 2 -19.361 10.7501 1
 -5 12 -2 6.68725 13.3536 1
 -5 12 -2 -5.0305 15.0016 1
 -6 12 -2 394.543 30.0593 1
 8 11 -2 38.0849 12.5661 1
 8 11 -2 30.4834 21.0418 1
 -8 -11 2 21.8201 9.67186 2
 7 11 -2 40.5849 12.0808 1
 7 11 -2 40.9646 19.0426 1
 -7 -11 2 61.8621 12.6224 2
 6 11 -2 -7.8491 7.65955 1
 6 11 -2 -11.004 14.6373 1
 -6 -11 2 8.94262 14.1971 1
 -6 -11 2 3.07901 7.98317 2
 5 11 -2 10.9055 14.0717 1
 5 11 -2 6.43934 6.9609 1
 -5 -11 2 15.0023 9.59678 2
 -5 -11 2 -0.4181 10.6058 1
 4 11 -2 349.964 25.7781 1
 4 11 -2 345.206 20.7303 1
 -4 -11 2 386.499 23.0352 1
 3 11 -2 0.86626 10.5719 1
 3 11 -2 10.719 6.75118 1
 -3 -11 2 13.5877 10.1239 1
 2 11 -2 254.245 16.7696 1
 2 11 -2 266.262 21.5283 1
 -2 -11 2 284.501 19.9161 1
 1 11 -2 66.6438 11.0069 1
 1 11 -2 93.005 17.4897 1
 -1 -11 2 60.9205 15.5878 1
 0 11 -2 20.0115 6.59905 1
 0 11 -2 23.3599 10.9465 1
 0 -11 2 29.0899 7.42886 1
 0 -11 2 23.3857 9.05657 1
 -1 11 -2 93.0573 17.1205 1
 -1 11 -2 94.2005 11.6463 1
 1 -11 2 103.269 15.7072 1
 1 -11 2 77.4363 12.0481 1
 -2 11 -2 799.349 32.9438 1
 -2 11 -2 732.684 30.1525 1
 2 -11 2 724.244 30.6867 1
 2 -11 2 759.488 31.6718 1
 -3 11 -2 15.3413 8.03195 1
 -3 11 -2 4.4111 10.2018 1
 3 -11 2 -0.801 7.09079 1
 3 -11 2 20.4531 9.49311 1
 -4 11 -2 114.706 15.6007 1
 -4 11 -2 140.634 19.3024 1
 4 -11 2 141.581 17.8578 1
 -5 11 -2 38.4112 13.8073 1
 -5 11 -2 11.5325 12.1888 1
 -6 11 -2 14.8611 14.9982 1
 -6 11 -2 9.44767 13.9383 1
 -7 11 -2 23.9012 12.7451 1
 -7 11 -2 25.356 13.9664 1
 8 10 -2 -4.4611 18.044 1
 8 10 -2 -2.7691 10.9997 1
 -8 -10 2 6.837 8.81009 2
 7 10 -2 4.64647 9.52915 1
 7 10 -2 -21.161 14.4217 1
 -7 -10 2 2.59887 8.20524 2
 -7 -10 2 -20.911 12.8079 1
 6 10 -2 -6.9899 7.97528 1
 6 10 -2 9.40849 13.4994 1
 -6 -10 2 13.5436 11.56 1
 -6 -10 2 -0.2344 7.94032 2
 5 10 -2 89.6799 12.8936 1
 5 10 -2 83.6204 14.7193 1
 -5 -10 2 69.0615 12.9884 2
 -5 -10 2 57.6697 11.5833 1
 4 10 -2 -4.7271 6.55007 1
 4 10 -2 -0.8787 10.9473 1
 -4 -10 2 5.32104 8.8628 1
 3 10 -2 31.2736 11.1909 1
 3 10 -2 58.4267 10.5039 1
 -3 -10 2 32.8898 8.85928 1
 2 10 -2 183.816 17.8383 1
 2 10 -2 163.887 13.0306 1
 -2 -10 2 180.09 15.9108 1
 1 10 -2 82.6181 10.5797 1
 1 10 -2 79.6009 15.6622 1
 -1 -10 2 82.5353 13.8899 1
 0 10 -2 537.873 23.2315 1
 0 10 -2 551.915 25.854 1
 0 -10 2 530.106 24.1946 1
 0 -10 2 540.33 23.9781 1
 -1 10 -2 114.745 15.5987 1
 -1 10 -2 102.312 10.7113 1
 1 -10 2 85.5561 11.1925 1
 1 -10 2 91.6845 13.705 1
 -2 10 -2 -7.7785 7.98462 1
 -2 10 -2 0.98123 5.60639 1
 2 -10 2 -3.4442 5.18785 1
 2 -10 2 -1.0056 7.88327 1
 -3 10 -2 36.3 8.37393 1
 -3 10 -2 43.8892 9.96632 1
 3 -10 2 51.8465 9.68814 1
 3 -10 2 52.0232 8.90831 1
 -4 10 -2 23.1447 10.6296 1
 -4 10 -2 15.2727 8.99783 1
 4 -10 2 9.77485 8.54669 1
 -5 10 -2 33.7595 10.6948 1
 -5 10 -2 31.6235 11.3008 1
 -6 10 -2 259.391 19.1834 1
 -6 10 -2 282.685 21.5166 1
 8 9 -2 67.3212 16.665 1
 8 9 -2 70.711 17.8283 1
 -8 -9 2 81.5697 12.6986 2
 7 9 -2 107.886 14.7898 1
 7 9 -2 86.9634 15.543 1
 -7 -9 2 80.7959 11.9833 2
 -7 -9 2 80.9679 19.6214 1
 6 9 -2 10.8372 11.9149 1
 6 9 -2 13.3306 7.83233 1
 -6 -9 2 1.27111 10.0723 2
 -6 -9 2 1.9671 9.43739 1
 5 9 -2 17.1524 10.6526 1
 5 9 -2 8.67891 6.47868 1
 -5 -9 2 0.35871 8.12653 1
 -5 -9 2 11.4654 8.17336 2
 4 9 -2 58.3767 11.4492 1
 4 9 -2 40.2018 7.54416 1
 -4 -9 2 64.4593 13.2658 1
 3 9 -2 51.226 9.54778 1
 3 9 -2 78.4258 15.1579 1
 -3 -9 2 72.4952 12.8048 1
 2 9 -2 221.58 13.5214 1
 2 9 -2 223.09 17.0416 1
 -2 -9 2 226.504 15.8271 1
 1 9 -2 6.99465 4.86796 1
 1 9 -2 13.4703 7.96182 1
 -1 -9 2 12.0321 7.06227 1
 0 9 -2 55.4803 12.9022 1
 0 9 -2 23.9083 6.26852 1
 0 -9 2 46.4103 10.9768 1
 0 -9 2 23.6759 6.19579 1
 -1 9 -2 62.1425 8.9035 1
 -1 9 -2 69.4314 13.1181 1
 1 -9 2 53.1114 11.4039 1
 1 -9 2 60.1875 9.39015 1
 -2 9 -2 2916.53 90.8969 1
 -2 9 -2 2915.02 90.9252 1
 2 -9 2 2851.96 90.3046 1
 2 -9 2 2805.56 91.1174 1
 -3 9 -2 5.70515 6.59435 1
 -3 9 -2 4.20595 7.54902 1
 3 -9 2 -8.2477 4.9574 1
 3 -9 2 5.25773 7.5288 1
 -4 9 -2 66.6579 13.9586 1
 -4 9 -2 70.974 13.5241 1
 4 -9 2 78.093 12.7459 1
 -5 9 -2 291.676 18.9931 1
 -6 9 -2 3.7994 8.78542 1
 -6 9 -2 11.5503 10.1268 1
 9 8 -2 136.443 27.6644 1
 9 8 -2 151.361 19.7947 1
 -9 -8 2 121.141 14.7771 2
 8 8 -2 153.271 23.7248 1
 8 8 -2 204.286 17.4339 1
 -8 -8 2 143.481 14.3174 2
 7 8 -2 -0.0659 11.3038 1
 7 8 -2 1.17293 7.5772 1
 -7 -8 2 7.01217 7.43708 2
 -7 -8 2 9.66399 10.9175 1
 6 8 -2 777.611 33.2256 1
 6 8 -2 773.35 31.0294 1
 -6 -8 2 783.938 31.6751 1
 -6 -8 2 782.195 31.1769 2
 5 8 -2 85.2091 16.0095 1
 5 8 -2 65.7995 10.4912 1
 -5 -8 2 66.0302 13.4468 1
 -5 -8 2 83.0242 11.8967 2
 4 8 -2 -0.8946 8.44438 1
 4 8 -2 7.8481 5.4364 1
 -4 -8 2 3.96047 6.0421 2
 -4 -8 2 2.47682 6.88331 1
 3 8 -2 64.5867 13.4917 1
 3 8 -2 61.2713 9.16397 1
 -3 -8 2 81.7612 11.7528 1
 2 8 -2 220.047 13.0453 1
 2 8 -2 239.157 16.0178 1
 -2 -8 2 228.035 14.6692 1
 1 8 -2 36.337 7.35417 1
 1 8 -2 32.1246 8.20491 1
 -1 -8 2 20.7475 6.25497 1
 0 8 -2 475.891 21.1513 1
 0 8 -2 453.877 19.5552 1
 0 -8 2 450.943 19.8898 1
 0 -8 2 459.459 20.0667 1
 -1 8 -2 298.322 14.8824 1
 -1 8 -2 286.485 16.4254 1
 1 -8 2 309.957 15.5656 1
 1 -8 2 296.044 15.1691 1
 -2 8 -2 225.842 13.1237 1
 -2 8 -2 189.246 14.5563 1
 2 -8 2 206.093 13.4308 1
 2 -8 2 208.751 12.5895 1
 -3 8 -2 256.162 15.9621 1
 -3 8 -2 276.185 15.6137 1
 3 -8 2 260.642 14.7649 1
 -4 8 -2 507.356 21.7201 1
 -4 8 -2 508.477 21.8043 1
 4 -8 2 466.237 20.8134 1
 -5 8 -2 -2.4951 8.40006 1
 -5 8 -2 5.23079 8.19629 1
 5 -8 2 13.9643 7.17885 1
 -6 8 -2 7.11495 7.21802 1
 -6 8 -2 14.2177 8.21895 1
 9 7 -2 12.5342 15.1921 1
 9 7 -2 20.0761 10.9829 1
 -9 -7 2 40.1881 10.6122 2
 8 7 -2 63.8462 14.1865 1
 8 7 -2 69.605 14.0313 1
 -8 -7 2 60.5905 11.644 2
 7 7 -2 3.13672 7.1902 1
 7 7 -2 9.58963 10.678 1
 -7 -7 2 12.2522 9.73652 1
 -7 -7 2 10.4441 7.99679 2
 6 7 -2 21.875 10.0496 1
 6 7 -2 22.8807 6.89131 1
 -6 -7 2 21.253 8.16852 1
 -6 -7 2 13.7601 9.1949 2
 5 7 -2 453.458 22.6998 1
 5 7 -2 496.117 21.2115 1
 -5 -7 2 452.419 21.1949 2
 -5 -7 2 502.472 21.8399 1
 4 7 -2 30.7075 8.35065 1
 4 7 -2 32.8986 7.66387 1
 -4 -7 2 40.7096 10.3418 1
 -4 -7 2 40.5591 8.95403 2
 3 7 -2 31.8986 7.75179 1
 3 7 -2 33.5398 7.34382 1
 -3 -7 2 28.4001 6.79218 1
 2 7 -2 47.7843 10.7322 1
 2 7 -2 44.6956 7.61451 1
 -2 -7 2 58.2484 9.23902 1
 1 7 -2 1435.02 47.5128 1
 1 7 -2 1380.71 46.9281 1
 -1 -7 2 1425.99 46.6712 1
 0 7 -2 78.213 8.09239 1
 0 7 -2 95.627 10.6809 1
 0 -7 2 84.8014 9.12349 1
 0 -7 2 82.1442 8.72077 1
 -1 7 -2 261.156 13.5453 1
 -1 7 -2 263.365 14.6662 1
 1 -7 2 270.557 13.6442 1
 1 -7 2 261.66 13.7079 1
 -2 7 -2 1680.45 52.7618 1
 -2 7 -2 1597.04 52.2488 1
 2 -7 2 1576.73 51.868 1
 2 -7 2 1580.7 52.5411 1
 -3 7 -2 75.718 10.7744 1
 -3 7 -2 84.1233 10.098 1
 3 -7 2 61.6954 10.3204 2
 3 -7 2 79.8776 9.2368 1
 -4 7 -2 412.365 20.0229 1
 -4 7 -2 385.206 17.4838 1
 4 -7 2 369.757 16.9078 1
 -5 7 -2 97.4669 10.7594 1
 -5 7 -2 87.1872 11.8555 1
 5 -7 2 88.2285 10.8872 1
 9 6 -2 161.811 22.6382 1
 9 6 -2 159.603 17.0874 1
 -9 -6 2 145.443 14.5709 2
 8 6 -2 10.2133 11.1433 1
 8 6 -2 -4.4382 8.09641 1
 -8 -6 2 4.75297 8.0724 2
 7 6 -2 42.3332 10.6297 1
 7 6 -2 22.6267 10.2293 1
 -7 -6 2 35.0583 9.05898 1
 -7 -6 2 16.5006 7.67996 2
 6 6 -2 60.5106 9.64236 1
 6 6 -2 57.2876 13.5951 1
 -6 -6 2 52.3836 11.5173 2
 -6 -6 2 46.5872 11.9984 1
 5 6 -2 344.389 18.7196 1
 5 6 -2 367.094 16.8701 1
 -5 -6 2 353.272 17.6116 2
 -5 -6 2 350.058 17.466 1
 4 6 -2 22.0372 7.22727 1
 4 6 -2 15.5929 4.4467 1
 -4 -6 2 40.7713 8.35482 2
 -4 -6 2 24.8187 6.39422 1
 3 6 -2 6.24236 4.06099 1
 3 6 -2 -0.0396 5.4617 1
 -3 -6 2 1.70794 5.0537 1
 2 6 -2 343.376 16.6111 1
 2 6 -2 356.102 15.6491 1
 -2 -6 2 361.88 15.8876 1
 1 6 -2 83.0708 9.54739 1
 1 6 -2 84.5003 7.74622 1
 -1 -6 2 83.6096 8.54557 1
 0 6 -2 32.2895 8.19932 1
 0 6 -2 47.7317 6.687 1
 0 -6 2 50.0684 7.66176 1
 -1 6 -2 948.25 37.1063 1
 -1 6 -2 1206 37.7777 1
 1 -6 2 1203.92 37.2664 1
 -2 6 -2 4.82931 5.23054 1
 -2 6 -2 -3.0924 4.74671 1
 2 -6 2 12.3572 5.75454 2
 2 -6 2 -1.3866 4.07997 1
 -3 6 -2 542.339 20.7748 1
 -3 6 -2 550.563 21.0599 1
 3 -6 2 532.823 20.2862 1
 3 -6 2 560.625 21.6939 2
 -4 6 -2 23.1553 6.08245 1
 -4 6 -2 3.72764 7.88053 1
 4 -6 2 17.8328 5.31423 1
 -5 6 -2 49.0483 8.15243 1
 -5 6 -2 49.0464 8.46636 1
 5 -6 2 26.382 5.93502 1
 9 5 -2 52.3923 13.1452 1
 9 5 -2 62.7809 14.5996 1
 -9 -5 2 69.092 12.3016 2
 8 5 -2 8.62418 10.3582 1
 8 5 -2 5.28583 7.60201 1
 -8 -5 2 5.78345 7.3692 2
 7 5 -2 405.267 19.3698 1
 7 5 -2 394.674 21.1863 1
 -7 -5 2 415.55 21.4907 2
 -7 -5 2 425.199 19.4749 1
 6 5 -2 173.86 14.4992 1
 6 5 -2 165.696 11.7065 1
 -6 -5 2 157.825 13.4918 2
 -6 -5 2 188.535 13.0866 1
 5 5 -2 117.453 12.0224 1
 5 5 -2 112.738 9.52197 1
 -5 -5 2 129.137 11.0607 1
 -5 -5 2 134.598 11.2539 2
 4 5 -2 29.2931 6.46561 1
 4 5 -2 31.9654 7.14227 1
 -4 -5 2 38.5549 6.3138 1
 -4 -5 2 35.1021 7.08742 2
 3 5 -2 81.7176 9.54893 1
 3 5 -2 72.4084 7.31557 1
 -3 -5 2 71.5423 7.34348 2
 -3 -5 2 84.1804 8.4786 1
 2 5 -2 32.8255 8.02307 1
 2 5 -2 29.3326 5.86774 1
 -2 -5 2 30.7363 6.59021 1
 1 5 -2 4308.02 130.886 1
 1 5 -2 4284.61 130.771 1
 -1 -5 2 4340.17 130.334 1
 0 5 -2 36.2921 7.12077 1
 0 5 -2 29.9128 5.6936 1
 0 -5 2 30.2017 6.09441 1
 -1 5 -2 174.851 10.0579 1
 -1 5 -2 167.548 9.8898 1
 1 -5 2 172.174 9.32022 1
 -2 5 -2 165.825 9.84282 1
 -2 5 -2 179.398 10.083 1
 2 -5 2 173.68 9.52566 2
 2 -5 2 169.293 9.3885 1
 -3 5 -2 14.0756 4.58749 1
 -3 5 -2 10.5585 5.88708 1
 3 -5 2 8.73023 3.89298 1
 3 -5 2 10.8515 7.01332 2
 -4 5 -2 31.1977 7.06458 1
 -4 5 -2 44.3495 7.33757 1
 4 -5 2 43.4569 6.46247 1
 5 -5 2 979.975 31.852 1
 10 4 -2 3.20321 12.5589 1
 10 4 -2 10.5969 9.16933 1
 -10 -4 2 -6.6713 8.00672 2
 9 4 -2 1041.7 39.6732 1
 9 4 -2 1106.47 38.8538 1
 -9 -4 2 1084.86 40.8223 2
 8 4 -2 61.5375 14.7267 1
 8 4 -2 57.5302 11.607 1
 -8 -4 2 48.9754 10.9941 2
 7 4 -2 82.4346 13.1585 1
 7 4 -2 86.9915 10.6702 1
 -7 -4 2 93.5212 12.5958 2
 -7 -4 2 65.5477 11.1762 1
 6 4 -2 374.355 17.9408 1
 6 4 -2 388.019 17.167 1
 -6 -4 2 332.361 16.5561 1
 -6 -4 2 403.305 18.7798 2
 5 4 -2 77.9293 8.11003 1
 5 4 -2 73.3855 10.1026 1
 -5 -4 2 81.1671 9.57328 2
 -5 -4 2 61.6126 8.73873 1
 4 4 -2 80.9103 9.35716 1
 4 4 -2 81.2508 7.57328 1
 -4 -4 2 85.2592 8.49627 2
 -4 -4 2 83.9705 8.5195 1
 3 4 -2 692.845 25.373 1
 3 4 -2 697.188 25.0508 1
 -3 -4 2 739.657 24.7255 1
 -3 -4 2 697.018 24.2735 2
 2 4 -2 586.702 21.0119 1
 2 4 -2 545.746 21.1084 1
 -2 -4 2 587.079 20.5965 1
 1 4 -2 12.7652 4.20627 1
 1 4 -2 15.005 3.96839 1
 -1 -4 2 10.002 3.45806 1
 0 4 -2 8.70318 3.3511 1
 0 4 -2 1.31179 3.35919 1
 0 -4 2 1.01199 2.90276 1
 -1 4 -2 104.4 7.47565 1
 -1 4 -2 105.994 7.43143 1
 1 -4 2 112.723 7.05148 1
 -2 4 -2 -0.4735 3.28701 1
 -2 4 -2 2.65852 3.75806 1
 2 -4 2 3.37481 2.96379 1
 2 -4 2 5.96154 4.34727 2
 -3 4 -2 8.87199 3.71065 1
 3 -4 2 15.6799 3.50179 1
 3 -4 2 12.2103 6.64034 2
 -4 4 -2 30.3554 7.20474 2
 4 -4 2 37.1038 5.71804 1
 -5 4 -2 -3.2633 5.99124 2
 5 -4 2 7.01339 3.5431 1
 -6 4 -2 19.7133 7.7291 2
 -7 4 -2 44.0171 10.2636 2
 -8 4 -2 0.93203 6.56304 2
 -9 4 -2 32.7746 9.42461 2
 10 3 -2 8.99662 8.99618 1
 10 3 -2 -0.9365 7.95153 1
 -10 -3 2 -4.4403 8.76328 2
 9 3 -2 56.6495 12.1429 1
 9 3 -2 59.344 15.1369 1
 -9 -3 2 88.4267 12.7231 2
 8 3 -2 325.112 16.7856 1
 8 3 -2 315.557 18.0545 1
 -8 -3 2 318.757 18.2401 2
 7 3 -2 44.1139 8.25255 1
 7 3 -2 33.5068 6.73888 1
 -7 -3 2 24.9181 6.455 1
 -7 -3 2 43.7265 9.00941 2
 6 3 -2 32.4151 6.75289 1
 6 3 -2 32.3475 7.68944 1
 -6 -3 2 38.1337 8.30528 1
 -6 -3 2 22.5828 7.63208 2
 5 3 -2 130.818 9.31364 1
 5 3 -2 141.119 10.7157 1
 -5 -3 2 149.308 9.5594 1
 -5 -3 2 156.208 11.0664 2
 4 3 -2 2365.91 72.3103 2
 4 3 -2 2296.27 72.1663 1
 -4 -3 2 2363.02 71.3001 1
 -4 -3 2 2246.34 71.9773 2
 3 3 -2 54.7656 6.19577 1
 -3 -3 2 52.9267 6.20134 1
 -3 -3 2 51.641 6.2305 2
 2 3 -2 1910.41 58.8552 1
 -2 -3 2 1913.04 58.3576 1
 -2 -3 2 1828.49 57.2717 2
 1 3 -2 4297.53 124.131 1
 -1 -3 2 3926.36 123.475 1
 0 3 -2 0.82583 2.90949 1
 0 -3 2 -4.4523 2.45066 1
 -1 3 -2 445.557 15.6667 1
 -1 3 -2 427.588 15.8949 1
 1 -3 2 428.562 14.2902 2
 1 -3 2 430.891 15.4413 1
 -2 3 -2 130.852 6.91738 1
 -2 3 -2 117.732 6.60512 2
 2 -3 2 137.767 7.63956 2
 2 -3 2 126.777 6.8749 1
 -3 3 -2 3.59697 2.76046 1
 -3 3 -2 4.67456 3.35973 1
 -3 3 -2 7.67546 3.98387 2
 3 -3 2 2.75663 2.76973 1
 3 -3 2 2.84397 5.90821 2
 -4 3 -2 72.183 8.06625 2
 4 -3 2 79.7409 5.40635 1
 -5 3 -2 168.703 11.8617 2
 -6 3 -2 1.66566 7.11085 2
 -7 3 -2 28.7601 8.18412 2
 -8 3 -2 371.578 19.1036 2
 -9 3 -2 20.9396 8.34449 2
 -10 -2 2 14.3815 9.09193 2
 9 2 -2 63.5759 9.89719 1
 9 2 -2 49.1713 7.82353 1
 -9 -2 2 59.162 11.3462 2
 8 2 -2 199.174 14.3843 1
 8 2 -2 189.412 12.7534 1
 -8 -2 2 188.848 14.3296 2
 7 2 -2 20.9307 5.98219 1
 7 2 -2 29.8581 7.05902 1
 -7 -2 2 41.9605 9.13441 2
 -7 -2 2 35.9622 7.4937 1
 6 2 -2 567.173 21.9425 1
 -6 -2 2 576.985 20.4835 1
 -6 -2 2 597.115 23.8596 2
 5 2 -2 505.732 19.4477 1
 -5 -2 2 493.456 20.268 2
 -5 -2 2 533.251 18.441 1
 4 2 -2 4.6587 6.09537 2
 4 2 -2 6.61927 3.72253 1
 -4 -2 2 3.32472 4.64729 2
 -4 -2 2 8.03777 3.55826 1
 3 2 -2 285.418 12.5353 1
 3 2 -2 315.866 12.6414 2
 -3 -2 2 325.865 12.336 1
 -3 -2 2 290.402 12.2347 2
 2 2 -2 1814.92 55.7938 2
 2 2 -2 1860.66 57.1999 1
 -2 -2 2 1822.24 55.825 2
 -2 -2 2 1863.34 56.7856 1
 1 2 -2 252.437 10.4312 1
 -1 -2 2 235.326 8.00763 2
 -1 -2 2 218.685 9.76264 1
 0 2 -2 26.0099 4.59657 1
 0 -2 2 26.0621 4.22086 1
 -1 2 -2 975.599 31.5658 2
 -1 2 -2 1054.64 33.0137 1
 1 -2 2 1069.54 31.7458 2
 1 -2 2 1044.78 32.7623 1
 -2 2 -2 21.3538 4.3128 2
 -2 2 -2 26.1571 4.03494 1
 2 -2 2 28.212 4.29354 1
 2 -2 2 24.1688 4.48606 2
 -3 2 -2 14.0938 4.24607 2
 3 -2 2 12.9508 2.9742 1
 3 -2 2 18.531 6.45278 2
 -4 2 -2 2.1552 5.12556 2
 4 -2 2 13.1999 7.55229 2
 -5 2 -2 12.6935 6.22492 2
 -6 2 -2 351.02 17.9663 2
 -7 2 -2 230.656 15.1649 2
 -8 2 -2 6.79562 6.82151 2
 -9 2 -2 140.462 13.349 2
 -10 -1 2 722.66 30.6449 2
 -9 -1 2 2.35167 7.85911 2
 8 1 -2 29.1962 7.10828 1
 8 1 -2 11.8286 5.97475 1
 -8 -1 2 13.7626 7.40533 2
 7 1 -2 258.667 12.9811 1
 -7 -1 2 272.626 16.1331 2
 6 1 -2 313.39 14.1912 1
 -6 -1 2 310.441 16.245 2
 -6 -1 2 313.874 12.4618 1
 5 1 -2 227.087 11.6074 1
 -5 -1 2 249.762 13.0055 2
 -5 -1 2 262.548 10.5942 1
 4 1 -2 1.89736 6.31117 2
 4 1 -2 -2.4256 3.28804 1
 -4 -1 2 3.56686 4.63051 2
 -4 -1 2 4.99991 3.29319 1
 3 1 -2 3.8845 4.12258 2
 3 1 -2 3.91457 3.34332 1
 -3 -1 2 3.11814 3.14324 2
 -3 -1 2 -0.0458 2.9571 1
 2 1 -2 582.307 18.5599 2
 2 1 -2 557.795 19.9001 1
 -2 -1 2 567.94 18.4073 2
 -2 -1 2 555.407 19.4069 1
 1 1 -2 1158.54 34.9822 2
 1 1 -2 1212.23 37.1392 1
 -1 -1 2 1207.34 36.9198 1
 -1 -1 2 1093.9 34.8919 2
 0 1 -2 -2.1263 2.2464 1
 0 -1 2 0.83607 2.35745 1
 -1 1 -2 327.343 11.3248 2
 -1 1 -2 323.803 12.5955 1
 1 -1 2 358.58 11.4746 2
 1 -1 2 327.257 12.4466 1
 -2 1 -2 9488 290.463 2
 2 -1 2 9999.99 290.498 2
 2 -1 2 9959.8 290.221 1
 -3 1 -2 28.2318 6.19258 2
 3 -1 2 39.3789 7.10101 2
 3 -1 2 29.8662 4.85008 1
 -4 1 -2 177.84 10.8061 2
 -5 1 -2 204.546 12.7882 2
 -6 1 -2 18.7875 8.32264 2
 -7 1 -2 91.3192 11.5574 2
 -8 1 -2 1.16033 7.19968 2
 -9 1 -2 15.1105 8.4144 2
 -9 0 2 0.17918 7.18775 2
 8 0 -2 6.10776 6.1249 1
 8 0 -2 -0.6498 5.06097 1
 -8 0 2 5.37242 7.20309 2
 7 0 -2 -0.8825 4.82298 1
 -7 0 2 9.16243 7.37183 2
 6 0 -2 5204.43 156.002 1
 -6 0 2 5174.56 157.861 2
 5 0 -2 -4.1699 3.62075 1
 -5 0 2 0.2219 5.09107 2
 -5 0 2 -2.039 3.24421 1
 4 0 -2 -2.4273 6.07206 2
 4 0 -2 4.03105 3.57095 1
 -4 0 2 3.51939 3.22235 1
 -4 0 2 4.37736 3.88379 2
 3 0 -2 2.66542 2.99861 1
 3 0 -2 2.21402 3.93989 2
 -3 0 2 -0.4695 3.11814 1
 -3 0 2 1.11871 3.04737 2
 2 0 -2 791.911 26.5931 1
 2 0 -2 806.407 25.1752 2
 -2 0 2 796.733 26.3541 1
 -2 0 2 792.871 25.0579 2
 1 0 -2 -1.2257 2.65403 1
 -1 0 2 -2.4175 2.50159 1
 0 0 -2 19.3179 4.34005 1
 0 0 2 19.9304 4.43888 1
 -1 0 -2 2.03436 2.14005 2
 -1 0 -2 -2.4794 2.58427 1
 1 0 2 -3.7417 2.62243 1
 -2 0 -2 907.541 29.9967 2
 2 0 2 1054.69 30.4156 2
 2 0 2 847.49 29.7169 1
 -3 0 -2 -3.8503 4.09559 2
 3 0 2 -3.475 5.56399 2
 3 0 2 -2.828 3.21412 1
 -4 0 -2 1071.48 36.0843 2
 4 0 2 1063.39 33.3331 1
 -5 0 -2 8.46027 6.51558 2
 -6 0 -2 59.6061 11.3903 2
 -7 0 -2 -2.4266 6.97395 2
 -8 0 -2 24.1934 7.89971 2
 -9 0 -2 2.87639 7.78107 2
 -10 1 2 721.666 30.5264 2
 -9 1 2 11.2693 7.61848 2
 -8 1 2 6.48549 6.60559 2
 7 -1 -2 253.884 11.9603 1
 -7 1 2 266.625 15.9093 2
 6 -1 -2 267.246 12.516 1
 5 -1 -2 214.321 10.855 1
 -5 1 2 227.649 12.1468 2
 -5 1 2 232.552 9.70023 1
 4 -1 -2 1.17001 6.04401 2
 4 -1 -2 0.1426 3.23647 1
 -4 1 2 1.75279 3.59659 1
 -4 1 2 -1.9644 3.75786 2
 3 -1 -2 3.0784 3.08435 1
 3 -1 -2 6.75153 3.49476 2
 -3 1 2 4.48832 3.598 1
 -3 1 2 2.8225 2.87475 2
 2 -1 -2 583.66 20.4744 1
 2 -1 -2 617.32 18.7867 2
 -2 1 2 512.979 19.9768 1
 1 -1 -2 1286.92 41.3499 1
 -1 1 2 1331.65 41.4457 1
 0 -1 -2 2.14337 2.69549 1
 0 1 2 1.53062 2.83759 1
 -1 -1 -2 326.553 12.101 1
 1 1 2 311.407 12.3191 1
 -2 -1 -2 9077.65 272.633 2
 2 1 2 9305.32 272.303 1
 -3 -1 -2 33.1052 6.53732 2
 -3 -1 -2 33.4924 3.93853 1
 3 1 2 36.2418 5.63535 1
 -4 -1 -2 209.204 12.014 2
 4 1 2 201.417 9.95823 1
 -5 -1 -2 183.798 12.8825 2
 5 1 2 186.902 7.58444 1
 5 1 2 188.813 9.78743 1
 -6 -1 -2 26.029 8.7892 2
 -7 -1 -2 51.2705 11.094 2
 -8 -1 -2 -3.8893 6.71104 2
 -9 -1 -2 25.4513 8.9441 2
 -10 2 2 34.5523 9.41803 2
 -9 2 2 56.8309 10.7388 2
 -8 2 2 211.68 14.3443 2
 7 -2 -2 27.2405 4.94367 1
 -7 2 2 34.6447 8.11306 2
 6 -2 -2 544.484 20.1839 1
 -6 2 2 583.709 22.8111 2
 5 -2 -2 464.41 17.8314 1
 -5 2 2 488.84 17.2731 1
 -5 2 2 474.67 19.1413 2
 4 -2 -2 1.27911 3.59275 1
 4 -2 -2 14.047 6.18833 2
 -4 2 2 2.36396 4.15702 1
 -4 2 2 10.1976 4.46451 2
 3 -2 -2 284.233 12.3433 1
 3 -2 -2 298.236 12.3187 2
 -3 2 2 297.069 13.018 1
 2 -2 -2 2018.65 61.5275 1
 -2 2 2 1945.88 61.5236 1
 1 -2 -2 223.56 10.3621 1
 -1 2 2 242.955 10.7477 1
 0 -2 -2 21.5938 4.77275 1
 0 2 2 28.4846 5.15944 1
 -1 -2 -2 1109.39 35.1686 1
 1 2 2 1102.05 35.3883 1
 -2 -2 -2 22.5857 4.61766 1
 2 2 2 20.7239 4.0337 1
 -3 -2 -2 16.9085 4.87334 2
 3 2 2 16.5891 4.4109 1
 -4 -2 -2 7.29781 5.55447 2
 -4 -2 -2 -0.1586 3.07233 1
 4 2 2 1.80767 4.36626 1
 4 2 2 3.91655 2.56501 1
 -5 -2 -2 15.0766 6.91381 2
 5 2 2 10.4013 2.95626 1
 5 2 2 9.10808 5.36173 1
 -6 -2 -2 373.969 19.6225 2
 6 2 2 378.846 13.6355 1
 6 2 2 385.301 15.8784 1
 -7 -2 -2 230.163 15.8377 2
 -8 -2 -2 14.5304 8.6243 2
 -9 -2 -2 127.193 14.0456 2
 8 -3 -2 341.476 13.4333 1
 7 -3 -2 41.114 6.5223 1
 6 -3 -2 23.2784 4.5934 1
 5 -3 -2 160.666 8.92801 1
 -5 3 2 146.941 10.0323 1
 4 -3 -2 2100.62 69.9383 2
 4 -3 -2 2339.07 69.9809 1
 -4 3 2 2338.62 70.2306 1
 3 -3 -2 62.9443 7.35063 2
 3 -3 -2 45.5817 6.03587 1
 -3 3 2 52.3843 7.91901 1
 2 -3 -2 1909.11 59.5372 1
 -2 3 2 1908.78 59.8149 1
 1 -3 -2 3705.25 112.438 1
 -1 3 2 3722.66 112.574 1
 0 -3 -2 -4.402 2.79373 1
 0 3 2 -1.0429 3.2222 1
 -1 -3 -2 498.099 17.8436 1
 1 3 2 482.13 18.1244 1
 -2 -3 -2 142.247 8.10259 1
 2 3 2 132.369 8.79644 1
 -3 -3 -2 -1.4457 4.44179 2
 -3 -3 -2 5.46037 3.78812 1
 3 3 2 5.02737 2.9204 1
 3 3 2 5.63403 4.68047 1
 -4 -3 -2 79.1254 9.31556 2
 4 3 2 73.3604 8.91352 1
 4 3 2 84.8568 6.21856 1
 -5 -3 -2 178.951 13.3647 2
 5 3 2 180.968 9.13467 1
 5 3 2 198.995 12.3622 1
 -6 -3 -2 -1.1381 7.50129 2
 6 3 2 6.39905 7.16194 1
 6 3 2 7.12084 3.36008 1
 -7 -3 -2 45.9455 10.9724 2
 7 3 2 41.1685 8.10635 1
 7 3 2 32.398 6.459 1
 -8 -3 -2 349.483 19.5386 2
 -9 -3 -2 -2.297 8.7454 2
 8 -4 -2 61.5024 7.60707 1
 7 -4 -2 87.412 7.76786 1
 6 -4 -2 349.923 14.1201 1
 -6 4 2 330.147 12.9299 1
 -6 4 2 338.029 14.7286 1
 5 -4 -2 81.0474 7.00362 1
 -5 4 2 71.5675 10.1081 1
 4 -4 -2 79.424 7.17808 1
 -4 4 2 83.0873 10.0264 1
 3 -4 -2 710.565 24.9584 1
 -3 4 2 720.406 25.923 1
 2 -4 -2 489.795 18.9164 1
 -2 4 2 539.413 20.0415 1
 1 -4 -2 12.7863 3.54528 1
 -1 4 2 19.3265 4.84766 1
 0 -4 -2 6.34127 3.20327 1
 0 4 2 -0.8022 4.00152 1
 -1 -4 -2 113.511 7.97524 1
 1 4 2 107.814 8.74523 1
 -2 -4 -2 1.16734 4.12695 1
 2 4 2 -1.741 4.48609 1
 -3 -4 -2 11.8858 4.73505 1
 3 4 2 9.5793 3.47419 1
 3 4 2 6.9708 5.47242 1
 -4 -4 -2 51.3021 7.86377 1
 -4 -4 -2 50.6176 9.07806 2
 4 4 2 48.9276 9.48199 1
 4 4 2 47.081 6.07072 1
 -5 -4 -2 2.08441 7.04594 2
 5 4 2 0.09679 3.4627 1
 5 4 2 -0.5102 6.83923 1
 -6 -4 -2 13.2336 8.9847 2
 6 4 2 12.7273 8.01398 1
 6 4 2 19.8547 4.54918 1
 -7 -4 -2 33.9355 9.02426 2
 7 4 2 39.0325 7.39486 1
 7 4 2 53.6526 10.1419 1
 -8 -4 -2 3.39581 8.96677 2
 8 4 2 7.25663 5.35113 1
 8 4 2 6.03414 9.66394 1
 -9 -4 -2 36.1203 9.69981 2
 8 -5 -2 5.00186 5.15844 1
 7 -5 -2 396.533 16.1426 1
 6 -5 -2 163.538 9.65352 1
 -6 5 2 170.645 12.617 1
 -6 5 2 161.091 9.47985 1
 5 -5 -2 107.547 8.21272 1
 -5 5 2 120.089 12.4657 1
 4 -5 -2 45.6231 6.3242 1
 -4 5 2 28.7255 6.85728 1
 -4 5 2 31.733 7.47697 1
 3 -5 -2 69.1497 6.84599 1
 -3 5 2 77.2786 10.0565 1
 2 -5 -2 16.8041 4.02444 1
 -2 5 2 18.8654 5.63312 1
 1 -5 -2 4326.02 132.886 1
 -1 5 2 4438.91 133.393 1
 0 -5 -2 33.4738 5.95863 1
 0 5 2 33.2811 7.84968 1
 -1 -5 -2 148.076 9.34424 1
 1 5 2 143.022 8.89009 1
 1 5 2 168.877 11.0273 1
 -2 -5 -2 186.558 11.0923 1
 2 5 2 180.504 9.96709 1
 2 5 2 155.439 11.7563 1
 -3 -5 -2 12.5877 5.22925 1
 3 5 2 11.7286 3.73557 1
 3 5 2 16.4694 6.30838 1
 -4 -5 -2 44.6606 9.01817 1
 -4 -5 -2 31.4536 7.22987 2
 4 5 2 41.8421 6.54304 1
 4 5 2 47.5803 8.2333 1
 -5 -5 -2 1002.48 34.5934 1
 -5 -5 -2 990.065 36.8455 2
 5 5 2 1017.27 34.2073 1
 5 5 2 1025.01 36.3083 1
 -6 -5 -2 76.4939 12.9447 2
 6 5 2 83.5401 14.7342 1
 6 5 2 84.0593 8.50198 1
 -7 -5 -2 138.482 13.7154 2
 7 5 2 121.676 10.0864 1
 7 5 2 128.384 17.648 1
 -8 -5 -2 30.1767 8.91552 2
 8 5 2 18.675 6.47512 1
 8 5 2 19.9075 12.5342 1
 -9 -5 -2 57.4355 13.211 2
 9 5 2 44.9145 11.1991 1
 9 5 2 23.404 12.913 1
 9 -6 -2 161.211 11.0052 1
 8 -6 -2 3.56375 5.73128 1
 7 -6 -2 28.5468 5.78319 1
 -7 6 2 27.959 7.51672 1
 -7 6 2 34.4965 7.60091 1
 6 -6 -2 71.7402 8.10536 1
 -6 6 2 77.9043 13.6839 1
 -6 6 2 71.6468 8.50316 1
 5 -6 -2 362.845 15.2544 1
 -5 6 2 335.235 15.1417 1
 -5 6 2 340.667 19.0151 1
 4 -6 -2 28.0596 6.30713 1
 -4 6 2 33.7621 7.66892 1
 -4 6 2 49.7092 11.8581 1
 3 -6 -2 2.3361 3.60797 1
 -3 6 2 -4.3832 6.25203 1
 -3 6 2 2.15458 4.24883 1
 2 -6 -2 352.942 15.08 1
 -2 6 2 344.751 14.9124 1
 -2 6 2 333.427 17.1348 1
 1 -6 -2 73.2107 7.39606 1
 -1 6 2 73.311 7.15772 1
 -1 6 2 79.7996 10.4152 1
 0 -6 -2 24.3882 4.7331 1
 0 6 2 35.1441 5.92701 1
 0 6 2 27.8732 6.76656 1
 -1 -6 -2 1177.73 40.1901 1
 1 6 2 1219.76 40.2862 1
 1 6 2 1211.33 41.1962 1
 -2 -6 -2 3.44292 4.39415 1
 2 6 2 1.12061 3.69966 1
 2 6 2 -6.1741 6.01221 1
 -3 -6 -2 426.638 20.4719 1
 3 6 2 555.559 20.4114 1
 3 6 2 544.694 22.4818 1
 -4 -6 -2 18.1412 6.75351 1
 4 6 2 19.7373 4.76404 1
 4 6 2 9.42913 7.93482 1
 -5 -6 -2 25.7005 7.4329 1
 -5 -6 -2 36.9204 8.96836 2
 5 6 2 20.8716 9.37906 1
 5 6 2 29.1632 7.42045 1
 -6 -6 -2 364.59 19.7182 2
 6 6 2 377.869 16.7375 1
 6 6 2 370.933 22.4444 1
 -7 -6 -2 415.915 22.0803 2
 7 6 2 430.284 18.8464 1
 7 6 2 470.294 26.2111 1
 -8 -6 -2 -0.2512 7.81384 2
 8 6 2 -7.1246 6.57014 1
 8 6 2 -14.594 13.2477 1
 9 -7 -2 50.3137 11.0005 1
 8 -7 -2 51.4742 10.156 1
 7 -7 -2 5.17786 5.37314 1
 -7 7 2 0.17837 9.17018 1
 -7 7 2 -0.2162 5.6286 1
 6 -7 -2 32.7585 8.10056 1
 -6 7 2 15.6412 10.0955 1
 5 -7 -2 512.624 20.4116 1
 -5 7 2 509.115 20.5392 1
 -5 7 2 509.775 24.1458 1
 4 -7 -2 38.5477 7.29537 1
 -4 7 2 26.1325 9.16893 1
 -4 7 2 45.4171 8.88115 1
 3 -7 -2 39.3145 6.95632 1
 -3 7 2 25.9818 8.07418 1
 -3 7 2 26.2342 5.30422 1
 2 -7 -2 47.5236 7.33363 1
 -2 7 2 64.5884 7.59178 1
 -2 7 2 71.7893 11.8586 1
 1 -7 -2 1415.78 47.4025 1
 -1 7 2 1436.65 47.2214 1
 -1 7 2 1440.71 48.7057 1
 0 -7 -2 70.6567 8.01003 1
 0 7 2 89.4069 8.0067 1
 0 7 2 79.3095 12.0516 1
 -1 -7 -2 263.487 13.6005 1
 1 7 2 271.966 16.4413 1
 1 7 2 261.915 13.2649 1
 -2 -7 -2 1594.48 54.0346 1
 2 7 2 1713.63 54.4003 1
 2 7 2 1651.69 55.3569 1
 -3 -7 -2 88.4436 9.35615 1
 3 7 2 69.5266 8.12599 1
 3 7 2 85.3594 13.4095 1
 -4 -7 -2 381.217 18.4988 1
 4 7 2 379.212 17.0956 1
 4 7 2 364.75 21.2295 1
 -5 -7 -2 90.9726 12.9964 1
 -5 -7 -2 109.968 12.5634 2
 5 7 2 82.7459 9.53909 1
 5 7 2 69.7878 17.0463 1
 -6 -7 -2 31.6493 9.01547 2
 6 7 2 42.2416 9.08459 1
 6 7 2 27.8708 12.5403 1
 -7 -7 -2 239.49 17.0343 2
 7 7 2 265.138 24.5356 1
 7 7 2 243.755 14.8739 1
 -8 -7 -2 2.63893 8.67943 2
 8 7 2 -6.5362 15.7612 1
 8 7 2 -17.001 7.26735 1
 9 -8 -2 129.871 13.883 1
 8 -8 -2 149.166 13.3859 1
 7 -8 -2 6.76173 6.14408 1
 -7 8 2 3.87217 6.81766 1
 -7 8 2 22.4711 11.2656 1
 6 -8 -2 777.053 29.0312 1
 -6 8 2 759.808 28.8563 1
 -6 8 2 813.397 32.4652 1
 5 -8 -2 91.5564 9.61414 1
 -5 8 2 77.2852 11.0109 1
 -5 8 2 103.22 17.1571 1
 4 -8 -2 -0.0956 4.69178 1
 -4 8 2 -1.5668 9.11474 1
 -4 8 2 0.55886 6.27801 1
 3 -8 -2 56.6278 8.17134 1
 -3 8 2 76.8347 8.40403 1
 -3 8 2 56.3544 14.2302 1
 2 -8 -2 223.295 12.5159 1
 -2 8 2 228.5 12.2623 1
 -2 8 2 208.475 16.6606 1
 1 -8 -2 46.6283 7.66459 1
 -1 8 2 52.783 12.5912 1
 -1 8 2 41.7161 7.09121 1
 0 -8 -2 461.061 19.7879 1
 0 8 2 447.109 19.3711 1
 0 8 2 493.008 22.6378 1
 -1 -8 -2 267.883 14.5683 1
 1 8 2 319.295 14.9552 1
 1 8 2 286.703 18.5043 1
 -2 -8 -2 220.799 13.2816 1
 2 8 2 239.5 17.5961 1
 2 8 2 227.686 13.0268 1
 -3 -8 -2 279.375 15.0548 1
 3 8 2 288.592 19.728 1
 3 8 2 255.936 14.4864 1
 -4 -8 -2 479.464 21.3682 1
 4 8 2 483.403 25.5889 1
 4 8 2 492.405 21.0995 1
 -5 -8 -2 19.7233 8.31431 2
 -5 -8 -2 8.087 7.07679 1
 5 8 2 8.58793 6.02961 1
 5 8 2 6.14395 11.3453 1
 -6 -8 -2 9.48253 7.63643 2
 6 8 2 5.73743 6.09062 1
 6 8 2 13.5919 13.6614 1
 -7 -8 -2 28.8689 9.30561 2
 7 8 2 39.3614 16.9783 1
 7 8 2 31.7895 8.08974 1
 -8 -8 -2 -0.3726 8.4165 2
 8 8 2 2.93234 8.60817 1
 8 8 2 40.2149 18.8421 1
 8 -9 -2 97.3522 13.599 1
 -8 9 2 109.535 16.8297 1
 7 -9 -2 75.1621 12.4046 1
 -7 9 2 88.5719 13.0311 1
 -7 9 2 121.995 20.6024 1
 6 -9 -2 14.227 6.40439 1
 -6 9 2 21.5341 8.18949 1
 -6 9 2 -10.155 12.1329 1
 5 -9 -2 -3.0177 5.95839 1
 -5 9 2 23.8131 11.5173 1
 -5 9 2 4.54902 7.11201 1
 4 -9 -2 40.1105 8.73395 1
 -4 9 2 66.7345 16.8491 1
 -4 9 2 44.1771 8.97074 1
 3 -9 -2 65.3346 9.14577 1
 -3 9 2 81.9756 8.82896 1
 -3 9 2 48.913 11.0336 1
 2 -9 -2 201.004 12.6517 1
 -2 9 2 196.275 12.0936 1
 -2 9 2 216.4 18.188 1
 1 -9 -2 2.60884 4.39518 1
 -1 9 2 -0.944 3.78749 1
 -1 9 2 10.7989 8.8252 1
 0 -9 -2 34.3799 8.05695 1
 0 9 2 31.8037 7.23231 1
 0 9 2 16.259 9.1119 1
 -1 -9 -2 63.9974 9.05908 1
 1 9 2 71.8823 8.61287 1
 1 9 2 71.6336 15.2822 1
 -2 -9 -2 2755.76 87.6047 1
 2 9 2 2725.35 87.458 1
 2 9 2 2745.47 88.9939 1
 -3 -9 -2 7.30965 6.04243 1
 3 9 2 11.7126 5.17175 1
 3 9 2 2.72173 10.6243 1
 -4 -9 -2 62.4579 10.8452 1
 4 9 2 63.0128 13.6947 1
 4 9 2 66.8892 10.1567 1
 -5 -9 -2 276.242 17.2247 2
 -5 -9 -2 284.875 17.0009 1
 5 9 2 271.465 16.4399 1
 5 9 2 278.816 24.9215 1
 -6 -9 -2 -1.358 7.84307 2
 6 9 2 6.66506 6.71959 1
 6 9 2 11.2714 15.5591 1
 -7 -9 -2 2.32879 8.88765 2
 7 9 2 0.99758 8.18139 1
 7 9 2 28.106 17.3777 1
 -8 -9 -2 36.8341 9.52852 2
 8 9 2 92.2856 22.4957 1
 8 9 2 61.1309 15.3443 1
 8 -10 -2 23.3446 9.57838 1
 -8 10 2 17.2214 14.357 1
 -8 10 2 -0.5627 9.76668 1
 7 -10 -2 -7.9087 7.51881 1
 -7 10 2 -10.954 15.1693 1
 6 -10 -2 2.6427 7.03162 1
 -6 10 2 6.30779 8.47417 1
 -6 10 2 30.3559 14.6138 1
 5 -10 -2 89.675 11.3465 1
 -5 10 2 92.2005 12.1763 1
 -5 10 2 81.0944 20.1133 1
 4 -10 -2 2.7739 5.9562 1
 -4 10 2 -4.2794 5.14254 1
 -4 10 2 16.4619 12.0709 1
 3 -10 -2 45.8886 9.28952 1
 -3 10 2 40.3468 7.10952 1
 -3 10 2 55.3072 12.1238 1
 2 -10 -2 171.133 12.8633 1
 -2 10 2 200.545 12.4135 1
 -2 10 2 186.088 19.7872 1
 1 -10 -2 78.0469 9.83665 1
 -1 10 2 78.863 17.3956 1
 -1 10 2 79.1935 9.34155 1
 0 -10 -2 511.677 22.998 1
 0 10 2 550.305 27.6245 1
 0 10 2 526.093 22.6004 1
 -1 -10 -2 89.3045 10.8375 1
 1 10 2 74.7964 9.76229 1
 1 10 2 69.3436 12.9204 1
 -2 -10 -2 5.10978 5.95927 1
 2 10 2 9.24977 11.1087 1
 2 10 2 -2.9176 4.86145 1
 -3 -10 -2 42.952 10.7846 1
 3 10 2 34.3847 7.37736 1
 3 10 2 63.8385 13.6438 1
 -4 -10 -2 18.4819 7.19825 1
 4 10 2 18.4747 6.62516 1
 4 10 2 21.6195 13.4766 1
 -5 -10 -2 37.5729 9.1345 1
 5 10 2 35.1968 15.6329 1
 5 10 2 53.325 12.2087 1
 -6 -10 -2 226.33 17.1793 2
 6 10 2 251.852 17.2428 1
 6 10 2 233.643 29.4761 1
 -7 -10 -2 82.4895 13.5081 2
 7 10 2 88.1726 15.6323 1
 7 10 2 79.3508 21.6909 1
 8 -11 -2 44.2259 11.1985 1
 -8 11 2 12.1109 11.7059 1
 -8 11 2 53.7924 18.0273 1
 7 -11 -2 35.3291 10.0456 1
 -7 11 2 34.8193 11.7675 1
 -7 11 2 37.1286 18.1469 1
 6 -11 -2 -18.683 7.23545 1
 -6 11 2 22.7095 16.4709 1
 -6 11 2 5.06967 9.18631 1
 5 -11 -2 8.36812 7.19089 1
 -5 11 2 12.9371 6.78922 1
 -5 11 2 13.41 14.0247 1
 4 -11 -2 387.602 20.1433 1
 -4 11 2 449.801 27.5039 1
 -4 11 2 369.374 18.8921 1
 3 -11 -2 12.7173 6.31055 1
 -3 11 2 -4.7259 5.05882 1
 -3 11 2 1.92824 12.2313 1
 2 -11 -2 328.722 17.6598 1
 -2 11 2 286.413 23.7121 1
 -2 11 2 295.7 16.2086 1
 1 -11 -2 86.1516 11.195 1
 -1 11 2 124.688 20.073 1
 -1 11 2 89.2012 10.4543 1
 0 -11 -2 7.01033 6.25278 1
 0 11 2 25.7356 12.581 1
 0 11 2 10.5379 5.3557 1
 -1 -11 -2 86.9155 11.6901 1
 1 11 2 88.5877 20.7812 1
 1 11 2 71.7681 11.3548 1
 -2 -11 -2 780.5 31.7747 1
 2 11 2 825.939 37.1105 1
 2 11 2 776.599 31.429 1
 -3 -11 -2 29.3945 7.63046 1
 3 11 2 15.8901 6.85488 1
 3 11 2 4.00681 14.3714 1
 -4 -11 -2 153.118 14.782 1
 4 11 2 138.978 14.001 1
 4 11 2 101.58 18.4721 1
 -5 -11 -2 22.4315 8.9982 1
 5 11 2 8.31904 17.26 1
 5 11 2 15.1876 8.35285 1
 -6 -11 -2 26.3019 8.79063 2
 6 11 2 17.4444 8.93735 1
 6 11 2 16.7002 19.0448 1
 -7 -11 -2 -10.086 8.27501 2
 7 11 2 10.1203 10.2442 1
 7 11 2 45.3044 24.0742 1
 7 -12 -2 25.4784 10.5802 1
 -7 12 2 28.5023 12.7783 1
 -7 12 2 55.8508 21.7176 1
 6 -12 -2 31.9277 9.71823 1
 -6 12 2 16.644 10.0269 1
 -6 12 2 31.7771 19.0525 1
 5 -12 -2 53.8379 13.8074 1
 -5 12 2 64.2634 17.17 1
 -5 12 2 65.4974 12.7935 1
 4 -12 -2 67.3572 12.8904 1
 -4 12 2 57.8144 11.5439 1
 -4 12 2 46.2479 15.5955 1
 3 -12 -2 58.024 12.0375 1
 -3 12 2 55.6803 15.2182 1
 -3 12 2 48.7151 10.8146 1
 2 -12 -2 121.868 13.4028 1
 -2 12 2 116.384 12.0286 1
 -2 12 2 143.504 23.3695 1
 1 -12 -2 0.81181 6.45104 1
 -1 12 2 1.01322 5.95517 1
 -1 12 2 0.92481 12.4304 1
 0 -12 -2 20.3231 7.59374 1
 0 12 2 9.41264 13.4896 1
 0 12 2 20.3789 7.13498 1
 -1 -12 -2 112.548 13.3349 1
 1 12 2 70.5506 12.0472 1
 1 12 2 114.845 23.2395 1
 -2 -12 -2 16.2638 7.65254 1
 2 12 2 12.9128 6.84157 1
 2 12 2 40.6759 15.4898 1
 -3 -12 -2 8.99729 7.86292 1
 3 12 2 0.11253 7.35211 1
 3 12 2 -3.9749 15.1998 1
 -4 -12 -2 -7.0154 7.93746 1
 4 12 2 -1.3639 16.7896 1
 4 12 2 -5.4323 8.01516 1
 -5 -12 -2 5.5034 9.38274 1
 5 12 2 0.83196 19.4235 1
 5 12 2 -9.4924 7.9865 1
 -6 -12 -2 383.896 21.3865 2
 6 12 2 358.13 23.0233 1
 6 12 2 423.247 40.8335 1
 6 -13 -2 81.5599 16.8749 1
 -6 13 2 56.108 10.9144 1
 -6 13 2 53.0265 21.1197 1
 5 -13 -2 45.097 10.1 1
 -5 13 2 22.25 8.47982 1
 -5 13 2 36.2202 19.5775 1
 4 -13 -2 7.75768 8.26658 1
 -4 13 2 33.9456 8.25133 1
 -4 13 2 16.6377 17.9387 1
 3 -13 -2 1.93368 7.55727 1
 -3 13 2 9.72296 7.32417 1
 -3 13 2 -2.2159 15.9152 1
 2 -13 -2 57.1872 13.3128 1
 -2 13 2 107.81 12.6378 1
 -2 13 2 110.801 18.7741 1
 1 -13 -2 636.411 29.1929 1
 -1 13 2 696.521 37.323 1
 -1 13 2 653.589 28.2068 1
 0 -13 -2 9.5966 6.74441 1
 0 13 2 9.05824 16.1206 1
 0 13 2 -7.7325 6.34007 1
 -1 -13 -2 169.495 15.8129 1
 1 13 2 134.648 26.8606 1
 1 13 2 141.639 14.6388 1
 -2 -13 -2 345.662 21.2752 1
 2 13 2 339.766 20.7372 1
 2 13 2 368.88 31.8689 1
 -3 -13 -2 7.44405 9.17556 1
 3 13 2 -10.098 17.4674 1
 3 13 2 -3.3371 7.56882 1
 -4 -13 -2 14.4982 10.1238 1
 4 13 2 29.312 19.9926 1
 4 13 2 -6.4568 7.94887 1
 -5 -13 -2 84.3192 17.3251 1
 5 13 2 40.5763 22.866 1
 5 13 2 24.0385 10.4228 1
 -6 -13 -2 8.28966 8.91019 2
 6 13 2 -28.518 24.4824 1
 6 13 2 25.939 10.5376 1
 6 -14 -2 152.452 19.4064 1
 -6 14 2 139.888 17.945 1
 5 -14 -2 98.4306 17.589 1
 -5 14 2 78.3452 15.3324 1
 4 -14 -2 8.53249 9.64292 1
 -4 14 2 17.9597 19.2523 1
 -4 14 2 28.1539 8.70567 1
 3 -14 -2 22.5435 9.13205 1
 -3 14 2 4.88547 7.77366 1
 -3 14 2 -23.625 18.9282 1
 2 -14 -2 2.70198 7.85516 1
 -2 14 2 5.36514 18.7405 1
 -2 14 2 -4.8851 7.22552 1
 1 -14 -2 -6.9924 8.14048 1
 -1 14 2 20.442 17.992 1
 -1 14 2 -2.8516 7.4861 1
 0 -14 -2 170.807 17.6969 1
 0 14 2 164.104 16.3712 1
 0 14 2 211.015 31.055 1
 -1 -14 -2 344.749 21.7991 1
 1 14 2 335.521 20.9119 1
 1 14 2 345.431 34.1293 1
 -2 -14 -2 5.39058 9.22195 1
 2 14 2 -25.641 18.5857 1
 2 14 2 16.0449 8.66883 1
 -3 -14 -2 -7.3426 9.41006 1
 3 14 2 8.11977 9.50768 1
 3 14 2 -22.479 19.7841 1
 -4 -14 -2 84.3937 17.7002 1
 4 14 2 77.3938 16.9676 1
 4 14 2 68.5735 24.7 1
 -5 -14 -2 12.4308 12.1443 1
 5 14 2 12.0314 11.0048 1
 5 14 2 27.019 25.083 1
 5 -15 -2 148.972 19.4677 1
 -5 15 2 134.424 18.0736 1
 4 -15 -2 6.72024 10.4822 1
 -4 15 2 17.7054 10.0223 1
 3 -15 -2 -14.063 9.90044 1
 -3 15 2 7.30387 8.62417 1
 2 -15 -2 40.9474 11.4877 1
 -2 15 2 40.6238 21.0062 1
 -2 15 2 28.5809 10.4515 1
 -1 15 2 798.603 46.3228 1
 -1 15 2 805.727 34.4211 1
 0 -15 -2 5.10536 10.118 1
 0 15 2 20.6354 8.85832 1
 0 15 2 -36.538 19.5215 1
 -1 -15 -2 99.8476 17.4084 1
 1 15 2 72.8669 15.9986 1
 1 15 2 22.2798 21.9894 1
 -2 -15 -2 39.4317 11.8691 1
 2 15 2 6.71395 10.323 1
 2 15 2 -0.6085 21.6324 1
 -3 -15 -2 -13.274 10.8485 1
 3 15 2 9.50445 10.5338 1
 3 15 2 -18.239 23.3499 1
 -4 -15 -2 47.5642 12.3363 1
 4 15 2 29.9862 25.7372 1
 4 15 2 15.2296 10.9011 1
 4 -16 -2 5.59515 10.9748 1
 -4 16 2 -14.765 10.3417 1
 3 -16 -2 -6.0064 10.9102 1
 -3 16 2 -0.7745 10.2144 1
 2 -16 -2 20.0674 11.8666 1
 -2 16 2 5.44643 9.35155 1
 1 -16 -2 16.1606 11.2031 1
 -1 16 2 -0.4072 9.91298 1
 0 -16 -2 37.7149 12.7288 1
 0 16 2 27.0199 10.7204 1
 0 16 2 -7.0291 20.7451 1
 -1 -16 -2 0.09357 9.95535 1
 1 16 2 21.5092 10.4619 1
 1 16 2 -37.95 22.3756 1
 -2 -16 -2 19.4565 12.2491 1
 2 16 2 23.784 11.6429 1
 2 16 2 8.97389 24.5745 1
 -3 -16 -2 16.2316 12.2396 1
 3 16 2 -9.6049 10.6139 1
 3 16 2 -1.0277 27.4258 1
 2 -17 -2 48.443 13.5929 1
 -2 17 2 12.6399 11.1541 1
 1 -17 -2 216.937 23.4177 1
 -1 17 2 203.013 21.4708 1
 0 -17 -2 -7.1082 13.035 1
 0 17 2 3.98952 11.1838 1
 -1 -17 -2 0.74877 12.4959 1
 1 17 2 -2.7178 11.3733 1
 1 17 -3 14.7712 14.4101 1
 0 17 -3 60.9977 14.9297 1
 0 -17 3 33.662 22.6852 1
 4 16 -3 49.1115 22.008 1
 4 16 -3 7.9605 11.7829 1
 3 16 -3 26.8199 11.6039 1
 3 16 -3 42.3634 21.2058 1
 2 16 -3 -5.6738 13.194 1
 -2 -16 3 21.8628 16.4211 1
 1 16 -3 48.7407 14.458 1
 -1 -16 3 74.0362 18.3589 1
 0 16 -3 97.3033 19.7533 1
 0 -16 3 60.7494 19.9879 1
 -1 16 -3 12.5806 12.5274 1
 1 -16 3 4.39496 19.5734 1
 -2 16 -3 -7.5871 12.244 1
 2 -16 3 38.754 19.5423 1
 5 15 -3 -2.7884 12.0611 1
 5 15 -3 31.4934 23.2512 1
 -5 -15 3 8.64587 8.57667 2
 4 15 -3 45.1354 15.2963 1
 4 15 -3 79.1458 23.3587 1
 3 15 -3 5.78817 20.5715 1
 3 15 -3 1.6421 11.8224 1
 -3 -15 3 -20.892 15.9481 1
 2 15 -3 -10.74 10.13 1
 2 15 -3 13.45 18.4317 1
 -2 -15 3 37.0521 17.071 1
 1 15 -3 4.77787 18.8782 1
 1 15 -3 1.88046 10.3486 1
 -1 -15 3 42.4483 16.9576 1
 0 15 -3 -11.668 10.7323 1
 0 15 -3 -39.19 17.3624 1
 0 -15 3 21.7903 16.0262 1
 -1 15 -3 5.16774 15.388 1
 -1 15 -3 -8.6156 10.3016 1
 1 -15 3 31.7567 15.6859 1
 -2 15 -3 453.924 27.5295 1
 2 -15 3 464.838 33.2701 1
 -3 15 -3 23.7406 13.9626 1
 3 -15 3 38.7754 17.8405 1
 -4 15 -3 110.632 22.4927 1
 6 14 -3 300.277 38.2132 1
 6 14 -3 336.674 26.153 1
 -6 -14 3 283.275 18.8893 2
 5 14 -3 6.02778 11.3569 1
 5 14 -3 -33.658 19.8639 1
 -5 -14 3 -3.2674 8.72189 2
 4 14 -3 6.64055 9.9101 1
 4 14 -3 -20.267 17.2612 1
 -4 -14 3 10.8115 15.887 1
 3 14 -3 10.1367 15.8868 1
 3 14 -3 20.1349 9.39302 1
 -3 -14 3 18.6316 15.8454 1
 2 14 -3 44.2035 18.5475 1
 2 14 -3 22.7328 10.5656 1
 -2 -14 3 28.2945 15.047 1
 1 14 -3 33.5087 16.9396 1
 1 14 -3 14.6221 9.53335 1
 -1 -14 3 42.8875 14.5921 1
 0 14 -3 10.4878 8.7751 1
 0 14 -3 36.2561 17.5309 1
 0 -14 3 50.1302 14.2173 1
 -1 14 -3 287.721 20.9954 1
 -1 14 -3 278.68 29.9936 1
 1 -14 3 278.298 26.0905 1
 -2 14 -3 6.52039 9.58773 1
 -2 14 -3 1.71158 16.0169 1
 2 -14 3 10.8497 14.3317 1
 -3 14 -3 75.6887 16.9413 1
 -3 14 -3 35.0554 12.0388 1
 3 -14 3 48.0585 16.3117 1
 -4 14 -3 130.323 20.3979 1
 4 -14 3 163.993 27.9604 1
 -7 -13 3 15.3554 9.53814 2
 6 13 -3 53.5695 13.1035 1
 6 13 -3 39.0681 21.4008 1
 -6 -13 3 95.3249 13.1978 2
 5 13 -3 7.49367 17.5769 1
 5 13 -3 21.971 10.6873 1
 -5 -13 3 11.3449 13.8512 1
 -5 -13 3 8.31499 8.69672 2
 4 13 -3 161.562 27.3209 1
 4 13 -3 148.214 18.1479 1
 -4 -13 3 164.942 23.7263 1
 3 13 -3 93.2418 15.9562 1
 3 13 -3 83.0335 18.3549 1
 -3 -13 3 85.8626 21.9025 1
 2 13 -3 4.79291 12.8664 1
 2 13 -3 15.2766 7.47552 1
 -2 -13 3 -0.1191 11.3288 1
 1 13 -3 -23.225 12.8137 1
 1 13 -3 1.98641 7.10642 1
 -1 -13 3 3.33225 12.2059 1
 0 13 -3 6.77594 8.41098 1
 0 13 -3 -14.739 12.8402 1
 0 -13 3 12.8465 11.6976 1
 -1 13 -3 1.31388 14.0163 1
 -1 13 -3 -3.7478 7.16591 1
 1 -13 3 -0.6733 12.0545 1
 -2 13 -3 39.8036 15.2232 1
 -2 13 -3 0.30069 8.53083 1
 2 -13 3 7.75373 12.5654 1
 -3 13 -3 24.3184 10.3701 1
 -3 13 -3 33.4293 15.4242 1
 3 -13 3 52.1952 14.5745 1
 -4 13 -3 27.8097 16.0048 1
 4 -13 3 17.129 14.4399 1
 -5 13 -3 197.194 28.8869 1
 -5 13 -3 124.145 27.5278 1
 7 12 -3 7.10208 19.6347 1
 7 12 -3 3.683 12.2531 1
 -7 -12 3 0.39673 8.32661 2
 6 12 -3 109.949 19.313 1
 6 12 -3 108.466 18.7651 1
 -6 -12 3 84.868 13.366 2
 -6 -12 3 69.5687 15.6909 1
 5 12 -3 12.8806 15.2104 1
 5 12 -3 18.8674 9.64245 1
 -5 -12 3 0.32463 12.6216 1
 -5 -12 3 8.1066 10.8592 2
 4 12 -3 5.82318 8.0138 1
 4 12 -3 6.26645 13.1356 1
 -4 -12 3 10.9671 12.1981 1
 3 12 -3 271.619 25.2467 1
 3 12 -3 292.55 19.4859 1
 -3 -12 3 286.873 22.2634 1
 2 12 -3 151.997 15.0321 1
 2 12 -3 148.919 22.0447 1
 -2 -12 3 128.62 18.665 1
 1 12 -3 90.8109 19.8536 1
 1 12 -3 30.4531 8.23469 1
 -1 -12 3 21.1985 10.4216 1
 0 12 -3 122.03 20.5988 1
 0 12 -3 96.7284 13.4855 1
 0 -12 3 125.666 18.1974 1
 -1 12 -3 -10.499 6.15713 1
 -1 12 -3 -6.5252 11.7795 1
 1 -12 3 16.5563 11.1388 1
 -2 12 -3 3.91326 7.91606 1
 -2 12 -3 -4.7308 12.2355 1
 2 -12 3 -2.1022 11.0098 1
 -3 12 -3 2.58315 12.3471 1
 -3 12 -3 -16.484 8.07092 1
 3 -12 3 1.84843 11.1693 1
 -4 12 -3 28.6732 10.5056 1
 -4 12 -3 21.6854 13.8046 1
 4 -12 3 -15.732 11.1051 1
 -5 12 -3 4.89638 15.461 1
 -5 12 -3 -10.474 15.3294 1
 5 -12 3 20.2483 12.2534 1
 -6 12 -3 66.6273 17.6986 1
 8 11 -3 26.5456 20.8347 1
 8 11 -3 35.2218 12.9356 1
 -8 -11 3 13.5149 9.335 2
 7 11 -3 131.75 28.3224 1
 7 11 -3 106.274 19.3613 1
 -7 -11 3 118.305 26.5372 1
 -7 -11 3 126.389 13.7491 2
 6 11 -3 -13.775 8.90416 1
 6 11 -3 10.9265 15.8011 1
 -6 -11 3 1.37726 8.17286 2
 -6 -11 3 -0.2631 12.9721 1
 5 11 -3 0.07447 7.53103 1
 5 11 -3 8.15069 12.7315 1
 -5 -11 3 11.7193 11.3683 1
 -5 -11 3 2.29037 8.78178 2
 4 11 -3 0.14503 6.5557 1
 4 11 -3 6.48084 11.4977 1
 -4 -11 3 26.7703 10.5796 1
 3 11 -3 440.108 23.1654 1
 3 11 -3 486.651 27.6773 1
 -3 -11 3 482.279 25.3723 1
 2 11 -3 116.426 13.5215 1
 2 11 -3 133.723 19.5965 1
 -2 -11 3 117.333 16.7968 1
 1 11 -3 1115.62 42.011 1
 1 11 -3 1119.48 43.4203 1
 -1 -11 3 1142.34 42.3388 1
 0 11 -3 134.875 18.1456 1
 0 11 -3 85.8867 12.2242 1
 0 -11 3 98.1139 16.293 1
 -1 11 -3 310.755 21.8644 1
 -1 11 -3 293.963 17.7408 1
 1 -11 3 312.346 20.4709 1
 -2 11 -3 6.01064 10.6855 1
 -2 11 -3 -3.359 6.72422 1
 2 -11 3 -2.1499 8.91485 1
 -3 11 -3 12.7097 8.69316 1
 -3 11 -3 -7.6164 10.9518 1
 3 -11 3 9.74348 10.0381 1
 -4 11 -3 14.2836 10.761 1
 -4 11 -3 13.4871 11.7872 1
 4 -11 3 6.3703 9.82712 1
 -5 11 -3 2285.61 78.7196 1
 -5 11 -3 2487.42 78.1811 1
 5 -11 3 2361.63 77.7567 1
 -6 11 -3 31.3242 13.2231 1
 -6 11 -3 46.0351 14.5113 1
 8 10 -3 35.5244 12.742 1
 8 10 -3 47.7209 18.4338 1
 -8 -10 3 49.2838 9.95624 2
 7 10 -3 4.63258 15.1757 1
 7 10 -3 0.67072 9.69033 1
 -7 -10 3 -4.0153 13.4452 1
 -7 -10 3 1.09111 7.2471 2
 6 10 -3 -1.5846 8.6274 1
 6 10 -3 12.8474 13.2959 1
 -6 -10 3 8.96202 11.1945 1
 -6 -10 3 6.80827 9.93873 2
 5 10 -3 127.143 21.3599 1
 5 10 -3 120.794 14.4807 1
 -5 -10 3 117.128 17.1473 1
 -5 -10 3 156.135 14.0583 2
 4 10 -3 14.6959 10.7612 1
 4 10 -3 21.2923 8.25169 1
 -4 -10 3 29.1059 8.558 2
 -4 -10 3 19.0044 8.78143 1
 3 10 -3 1624.64 57.1763 1
 2 10 -3 3.49164 5.55887 1
 2 10 -3 15.2718 9.62749 1
 -2 -10 3 26.0097 9.17955 1
 1 10 -3 39.5729 10.9544 1
 1 10 -3 42.9799 10.1209 1
 -1 -10 3 30.679 8.81977 1
 0 10 -3 49.2526 11.3887 1
 0 10 -3 47.5596 9.85902 1
 0 -10 3 52.7476 10.1886 1
 -1 10 -3 819.215 32.7803 1
 -1 10 -3 882.459 34.3046 1
 1 -10 3 862.56 33.2866 1
 -2 10 -3 22.4187 7.28145 1
 -2 10 -3 42.598 9.97421 1
 2 -10 3 26.5862 9.10047 1
 -3 10 -3 -6.3542 7.22272 1
 -3 10 -3 -4.8817 9.32761 1
 3 -10 3 2.87029 8.05755 1
 -4 10 -3 152.919 18.4377 1
 -4 10 -3 156.587 17.6128 1
 4 -10 3 129.94 15.5714 1
 -5 10 -3 4.16929 11.1579 1
 -5 10 -3 16.7895 11.4094 1
 5 -10 3 3.45822 9.48805 1
 -6 10 -3 270.29 20.7791 1
 -6 10 -3 281.387 21.1866 1
 8 9 -3 5.49169 10.8678 1
 8 9 -3 12.9587 15.3784 1
 -8 -9 3 8.1218 8.51517 2
 -8 -9 3 -6.84 14.3804 1
 7 9 -3 459.382 25.5791 1
 7 9 -3 543.024 30.2878 1
 -7 -9 3 477.18 23.3297 2
 -7 -9 3 533.924 27.1806 1
 6 9 -3 28.7292 9.16692 1
 6 9 -3 24.6214 12.1848 1
 -6 -9 3 39.085 9.80613 2
 -6 -9 3 20.9024 10.0826 1
 5 9 -3 14.1029 10.5514 1
 5 9 -3 29.7264 7.69622 1
 -5 -9 3 20.6985 8.98411 2
 -5 -9 3 23.1617 9.2942 1
 4 9 -3 163.508 18.232 1
 4 9 -3 166.11 13.4186 1
 -4 -9 3 176.613 15.697 1
 -4 -9 3 153.349 12.6539 2
 3 9 -3 532.434 25.9195 1
 3 9 -3 514.39 23.4793 1
 -3 -9 3 551.838 24.5504 1
 2 9 -3 13.0072 9.144 1
 -2 -9 3 11.1939 7.66163 1
 1 9 -3 8.54445 8.01323 1
 1 9 -3 0.62082 4.89048 1
 -1 -9 3 -2.1089 6.94938 1
 0 9 -3 71.6441 14.1229 1
 0 9 -3 103.437 10.365 1
 0 -9 3 77.4489 12.5178 1
 -1 9 -3 6.01423 8.4737 1
 -1 9 -3 14.9427 6.18603 1
 1 -9 3 15.064 7.49488 1
 -2 9 -3 27.1237 9.12952 1
 -2 9 -3 33.5998 7.51416 1
 2 -9 3 19.273 7.75274 1
 -3 9 -3 47.3428 9.69923 1
 -3 9 -3 49.1757 10.2077 1
 3 -9 3 36.6473 8.33867 1
 -4 9 -3 11.0908 8.82616 1
 -4 9 -3 38.2606 10.3574 1
 4 -9 3 22.2445 7.89275 1
 -5 9 -3 1108.66 38.5108 1
 5 -9 3 1039.45 38.0119 1
 -6 9 -3 56.7569 10.471 1
 -6 9 -3 58.8112 10.476 1
 9 8 -3 35.3659 12.6622 1
 9 8 -3 9.95096 16.1948 1
 -9 -8 3 10.6297 9.06314 2
 8 8 -3 -10.306 9.56343 1
 8 8 -3 -2.7464 13.9322 1
 -8 -8 3 9.76524 12.3957 1
 -8 -8 3 6.46378 7.78323 2
 7 8 -3 13.5072 11.6137 1
 7 8 -3 4.0521 8.60671 1
 -7 -8 3 -0.8819 10.1014 1
 -7 -8 3 7.06144 7.68781 2
 6 8 -3 343.501 19.5565 1
 6 8 -3 332.415 22.8366 1
 -6 -8 3 348.642 19.3152 2
 -6 -8 3 334.136 20.162 1
 5 8 -3 124.192 12.3443 1
 5 8 -3 139.569 17.3375 1
 -5 -8 3 140.156 14.45 1
 -5 -8 3 112.687 13.0605 2
 4 8 -3 3.71703 5.86866 1
 4 8 -3 10.1029 8.62123 1
 -4 -8 3 -6.3952 6.07704 2
 -4 -8 3 -1.189 7.09769 1
 3 8 -3 1419.58 48.7615 1
 3 8 -3 1410.5 49.1089 1
 -3 -8 3 1394.35 47.9953 1
 2 8 -3 21.7402 8.50638 1
 2 8 -3 14.4414 4.29491 1
 -2 -8 3 27.7359 7.56297 1
 1 8 -3 37.4381 7.85612 1
 1 8 -3 48.9733 8.24352 1
 -1 -8 3 84.951 15.7937 1
 0 8 -3 -1.3645 6.71842 1
 0 8 -3 1.72194 4.00027 1
 0 -8 3 -0.055 5.95803 1
 -1 8 -3 26.1433 6.03481 1
 -1 8 -3 10.2757 7.11305 1
 1 -8 3 19.2798 6.52814 1
 -2 8 -3 23.7804 6.5637 1
 -2 8 -3 22.7939 7.83635 1
 2 -8 3 35.3747 8.44986 2
 2 -8 3 21.3107 6.7587 1
 -3 8 -3 317.38 17.6853 1
 -3 8 -3 326.138 18.1685 1
 3 -8 3 295.777 16.2759 1
 -4 8 -3 5.54966 8.42272 1
 -4 8 -3 -4.6107 7.50127 1
 4 -8 3 13.0326 6.86043 1
 -5 8 -3 10.2871 8.40355 1
 -5 8 -3 14.6076 8.81621 1
 5 -8 3 1.51375 7.12895 1
 9 7 -3 -9.8809 14.3845 1
 9 7 -3 2.32483 11.1833 1
 -9 -7 3 12.261 8.61946 2
 8 7 -3 10.3488 12.1312 1
 8 7 -3 8.44198 9.59866 1
 -8 -7 3 13.7349 7.66845 2
 -8 -7 3 20.4093 10.8133 1
 7 7 -3 470.401 25.2902 1
 7 7 -3 426.521 22.3955 1
 -7 -7 3 458.984 22.0455 2
 -7 -7 3 439.825 22.8349 1
 6 7 -3 104.522 12.5148 1
 6 7 -3 134.87 16.9691 1
 -6 -7 3 122.137 13.36 2
 -6 -7 3 141.217 14.3015 1
 5 7 -3 26.8001 9.01251 1
 5 7 -3 12.1922 5.97108 1
 -5 -7 3 25.7567 7.85177 1
 -5 -7 3 22.3811 8.04571 2
 4 7 -3 15.9738 5.70214 1
 4 7 -3 10.7273 7.50006 1
 -4 -7 3 16.1805 6.89809 2
 -4 -7 3 27.0675 7.48293 1
 3 7 -3 61.7342 12.3739 1
 3 7 -3 78.7062 9.13019 1
 -3 -7 3 57.9599 10.8723 1
 2 7 -3 2.28009 6.76604 1
 2 7 -3 -0.4494 4.09903 1
 -2 -7 3 3.47221 5.57072 1
 1 7 -3 -2.3735 6.59754 1
 1 7 -3 11.3563 4.56418 1
 -1 -7 3 10.6269 5.6965 1
 0 7 -3 40.7029 10.4537 1
 0 7 -3 48.4223 7.67598 1
 0 -7 3 52.8 9.1401 1
 -1 7 -3 -2.1089 5.62231 1
 -1 7 -3 -1.8275 4.45143 1
 1 -7 3 6.96452 5.28758 1
 -2 7 -3 3526.08 106.346 1
 -2 7 -3 3373.47 105.348 1
 2 -7 3 3395.1 103.531 2
 2 -7 3 3376.25 104.953 1
 -3 7 -3 32.8306 7.49961 1
 -3 7 -3 52.7058 11.2773 1
 3 -7 3 43.0282 8.45595 2
 3 -7 3 53.7702 9.37357 1
 -4 7 -3 216.545 13.9494 1
 -4 7 -3 236.194 21.7959 1
 4 -7 3 182.92 12.5019 1
 -5 7 -3 755.67 27.3536 1
 -5 7 -3 762 27.8363 1
 5 -7 3 773.292 27.5933 1
 9 6 -3 39.3208 14.2237 1
 9 6 -3 46.8691 10.9791 1
 -9 -6 3 29.0486 8.58598 2
 8 6 -3 26.9138 11.7788 1
 8 6 -3 17.5746 8.7878 1
 -8 -6 3 42.8367 9.3095 2
 -8 -6 3 27.2182 10.1433 1
 7 6 -3 6.37086 9.49417 1
 7 6 -3 2.0135 6.89129 1
 -7 -6 3 14.8156 8.52515 1
 -7 -6 3 3.1432 9.58242 2
 6 6 -3 827.152 31.641 1
 6 6 -3 813.1 32.1316 1
 -6 -6 3 809.531 30.5416 1
 -6 -6 3 814.201 31.1966 2
 5 6 -3 222.317 16.2893 1
 5 6 -3 220.425 13.758 1
 -5 -6 3 228.863 14.7502 1
 -5 -6 3 232.672 13.7595 2
 4 6 -3 7.1821 6.86353 1
 4 6 -3 1.31915 4.62639 1
 -4 -6 3 6.82621 5.85003 1
 -4 -6 3 7.77681 5.92233 2
 3 6 -3 47.8284 7.85726 1
 3 6 -3 43.7222 10.5495 1
 -3 -6 3 52.5014 9.07195 1
 -3 -6 3 52.5903 7.37752 2
 2 6 -3 345.566 15.9898 1
 2 6 -3 327.134 16.6882 1
 -2 -6 3 344.518 15.8988 1
 1 6 -3 5.01919 5.53563 1
 1 6 -3 -1.1322 3.55566 1
 -1 -6 3 -0.2017 4.60209 1
 0 6 -3 408.602 18.4316 1
 0 6 -3 424.138 17.9697 1
 0 -6 3 422.971 17.6397 1
 -1 6 -3 1353.76 44.4497 1
 -1 6 -3 1331.72 43.9412 1
 1 -6 3 1284.77 43.2902 1
 -2 6 -3 32.3295 7.26505 1
 -2 6 -3 23.4065 6.24437 1
 2 -6 3 46.8101 8.61507 2
 2 -6 3 25.3385 5.52117 1
 -3 6 -3 504.379 21.0368 1
 -3 6 -3 529.553 20.3273 1
 3 -6 3 505.126 21.2885 2
 3 -6 3 519.88 19.9606 1
 -4 6 -3 548.338 20.7153 1
 4 -6 3 534.618 20.4365 1
 -5 6 -3 8.32269 5.97575 1
 -5 6 -3 2.27441 5.66999 1
 5 -6 3 -1.8907 5.31497 1
 10 5 -3 -5.7469 13.5423 1
 10 5 -3 0.15766 11.4849 1
 -10 -5 3 10.8532 9.02724 2
 9 5 -3 15.9679 10.2409 1
 9 5 -3 3.39425 12.014 1
 -9 -5 3 8.33751 8.31359 2
 8 5 -3 11.3828 10.4294 1
 8 5 -3 2.37285 8.06055 1
 -8 -5 3 12.7055 8.74783 1
 -8 -5 3 0.42859 7.03108 2
 7 5 -3 31.5643 9.74029 1
 7 5 -3 28.1268 8.08363 1
 -7 -5 3 39.2329 10.1791 2
 -7 -5 3 32.8274 8.07828 1
 6 5 -3 588.582 24.5192 1
 6 5 -3 577.523 25.0948 1
 -6 -5 3 602.471 23.7854 1
 -6 -5 3 579.639 24.3592 2
 5 5 -3 116.678 12.861 1
 5 5 -3 121.3 10.4251 1
 -5 -5 3 125.724 11.6709 1
 -5 -5 3 109.343 10.6336 2
 4 5 -3 28.1951 7.13657 1
 4 5 -3 37.1238 7.79949 1
 -4 -5 3 31.9306 7.61847 2
 -4 -5 3 22.5925 5.90113 1
 3 5 -3 43.3903 7.5731 1
 -3 -5 3 55.8142 7.10363 2
 -3 -5 3 58.7653 8.61707 1
 2 5 -3 89.6919 8.16448 1
 -2 -5 3 89.422 8.8445 1
 1 5 -3 3725.6 113.252 1
 1 5 -3 3574.3 112.7 1
 -1 -5 3 3744.98 112.418 1
 0 5 -3 1220.78 40.3115 1
 0 5 -3 1178.39 39.963 1
 0 -5 3 1202.53 39.595 1
 -1 5 -3 338.013 15.5573 1
 -1 5 -3 333.705 15.0897 1
 1 -5 3 324.348 14.5327 1
 1 -5 3 340.841 12.3969 2
 -2 5 -3 1887.01 61.0583 1
 -2 5 -3 1973.64 60.5013 1
 2 -5 3 1926.69 59.2131 2
 2 -5 3 1908.37 60.2063 1
 -3 5 -3 110.389 9.30021 1
 -3 5 -3 123.942 10.0865 1
 3 -5 3 100.91 11.7638 2
 3 -5 3 116.597 8.65981 1
 -4 5 -3 60.1028 8.0754 1
 -4 5 -3 70.0095 8.96196 1
 4 -5 3 55.0209 7.60263 1
 5 -5 3 913.648 30.1048 1
 -6 5 -3 20.762 8.47363 2
 10 4 -3 6.20953 9.98898 1
 10 4 -3 13.6052 13.4251 1
 -10 -4 3 14.2903 8.64212 2
 9 4 -3 125.099 15.6672 1
 9 4 -3 123.6 18.2122 1
 -9 -4 3 139.83 13.6577 2
 8 4 -3 25.2663 8.50912 1
 8 4 -3 31.1324 10.2184 1
 -8 -4 3 19.4863 7.95617 2
 -8 -4 3 27.1068 8.00779 1
 7 4 -3 -3.3508 8.03511 1
 7 4 -3 -2.0481 6.38265 1
 -7 -4 3 1.88245 7.73397 2
 -7 -4 3 5.57341 6.86714 1
 6 4 -3 1378.89 45.374 1
 6 4 -3 1239.85 44.5481 1
 -6 -4 3 1305.5 44.9934 2
 -6 -4 3 1358.28 43.7124 1
 5 4 -3 70.6099 8.77154 1
 -5 -4 3 60.7506 9.21591 1
 -5 -4 3 53.9846 8.9159 2
 4 4 -3 17.7143 5.07531 1
 -4 -4 3 22.4245 5.7042 2
 -4 -4 3 28.989 5.78477 1
 3 4 -3 31.4733 6.78584 1
 -3 -4 3 27.3092 5.93362 2
 -3 -4 3 35.8685 7.47796 1
 2 4 -3 93.6817 7.83025 1
 -2 -4 3 81.3307 5.69509 2
 -2 -4 3 81.0557 8.22049 1
 1 4 -3 39.5373 6.79954 1
 -1 -4 3 42.3643 6.74473 1
 0 4 -3 4098.69 132.123 1
 0 -4 3 4615.3 131.958 1
 -1 4 -3 26.4701 5.60021 1
 -1 4 -3 37.0264 7.12191 1
 1 -4 3 37.5536 6.50349 1
 1 -4 3 32.6916 4.84227 2
 -2 4 -3 56.2844 7.26194 1
 -2 4 -3 57.5597 8.13688 1
 2 -4 3 43.654 6.88846 1
 2 -4 3 59.6422 7.39087 2
 -3 4 -3 151.982 8.89094 1
 -3 4 -3 129.832 8.72249 2
 3 -4 3 130.632 11.8465 2
 3 -4 3 144.164 8.79906 1
 -4 4 -3 56.9209 7.66649 1
 -4 4 -3 60.2974 8.17874 2
 -4 4 -3 60.6332 6.50098 1
 4 -4 3 61.4475 6.66792 1
 -5 4 -3 1.10378 6.71511 2
 5 -4 3 4.07861 3.9061 1
 -6 4 -3 57.6149 11.6613 2
 -7 4 -3 16.3924 7.35102 2
 -8 4 -3 11.0497 7.48714 2
 10 3 -3 49.8016 12.5272 1
 10 3 -3 69.6021 14.895 1
 -10 -3 3 65.179 12.7273 2
 9 3 -3 133.266 14.7658 1
 9 3 -3 84.5296 16.7638 1
 -9 -3 3 132.07 13.2276 2
 8 3 -3 36.3677 9.57673 1
 8 3 -3 50.1036 11.7897 1
 -8 -3 3 45.2031 9.35989 2
 -8 -3 3 41.4828 10.6299 1
 7 3 -3 863.396 32.8231 1
 7 3 -3 928.278 33.4771 1
 -7 -3 3 911.864 34.1028 2
 -7 -3 3 915.757 31.2674 1
 6 3 -3 367.586 17.6496 1
 -6 -3 3 377.93 16.5473 1
 -6 -3 3 404.176 18.4738 2
 5 3 -3 4.72059 4.46446 1
 -5 -3 3 2.43857 4.85393 1
 -5 -3 3 -1.319 5.11941 2
 4 3 -3 1271.74 41.2296 2
 4 3 -3 1256.75 42.1076 1
 -4 -3 3 1214.52 40.6942 2
 -4 -3 3 1287.74 41.1101 1
 3 3 -3 145.561 9.89073 1
 3 3 -3 171.366 9.48903 2
 -3 -3 3 174.348 9.96336 1
 -3 -3 3 152.926 8.44445 2
 2 3 -3 75.7355 7.39287 1
 -2 -3 3 78.431 5.13981 2
 -2 -3 3 83.2291 7.54566 1
 1 3 -3 447.061 17.8633 1
 -1 -3 3 464.683 17.516 1
 0 3 -3 574.971 20.6579 1
 0 -3 3 520.938 19.9479 1
 -1 3 -3 1009.16 34.1318 1
 1 -3 3 1050.1 31.679 2
 1 -3 3 1015.78 33.6915 1
 -2 3 -3 285.79 12.8627 1
 -2 3 -3 277.305 10.9857 2
 2 -3 3 268.647 11.8735 2
 2 -3 3 283.224 12.1934 1
 -3 3 -3 508.246 19.406 2
 -3 3 -3 563.714 18.6423 1
 3 -3 3 549.071 20.8531 2
 3 -3 3 528.461 18.9986 1
 -4 3 -3 34.2719 8.0266 2
 4 -3 3 30.3372 5.9247 1
 -5 3 -3 949.179 33.4541 2
 5 -3 3 935.823 29.5016 1
 -6 3 -3 -0.3553 7.71229 2
 -7 3 -3 28.8153 7.87403 2
 -8 3 -3 443.594 21.3814 2
 -9 3 -3 30.7106 8.67476 2
 10 2 -3 22.8285 10.9957 1
 10 2 -3 -0.9952 8.08592 1
 -10 -2 3 24.6794 9.01578 2
 9 2 -3 688.717 28.232 1
 9 2 -3 712.924 27.6373 1
 -9 -2 3 699.844 29.3005 2
 8 2 -3 16.6214 8.36815 1
 8 2 -3 11.0291 7.0991 1
 -8 -2 3 19.0804 6.27105 1
 -8 -2 3 19.3401 8.39094 2
 7 2 -3 4.77645 5.69155 1
 -7 -2 3 8.66296 5.78257 1
 -7 -2 3 8.84468 7.63744 2
 6 2 -3 352.939 16.7868 1
 -6 -2 3 364.851 17.5744 2
 -6 -2 3 371.83 15.4218 1
 5 2 -3 321.285 15.0154 1
 -5 -2 3 314.719 14.7053 2
 -5 -2 3 301.711 13.9487 1
 4 2 -3 7.75022 7.05929 2
 4 2 -3 7.33905 4.36946 1
 -4 -2 3 10.7982 4.7475 1
 -4 -2 3 10.9877 4.59906 2
 3 2 -3 1327.99 40.7747 2
 3 2 -3 1282.56 42.4856 1
 -3 -2 3 1269.89 40.4789 2
 -3 -2 3 1282.45 41.8044 1
 2 2 -3 -1.5633 2.81979 2
 2 2 -3 2.13734 3.52164 1
 -2 -2 3 -1.4896 2.47034 2
 -2 -2 3 0.46851 3.81732 1
 1 2 -3 77.9316 7.91824 1
 -1 -2 3 112.905 8.09179 1
 0 2 -3 317.068 13.836 1
 0 -2 3 321.687 13.5747 1
 -1 2 -3 3348.52 100.429 1
 -1 2 -3 3184 98.1127 2
 1 -2 3 3302.35 98.1783 2
 1 -2 3 3353.78 100.16 1
 -2 2 -3 69.6308 5.95399 2
 2 -2 3 63.7433 6.88145 1
 2 -2 3 76.8622 7.32517 2
 -3 2 -3 2279.65 71.4537 2
 -3 2 -3 2303.72 70.573 1
 3 -2 3 2393.51 71.8467 2
 3 -2 3 2303.93 70.8153 1
 -4 2 -3 653.433 23.9012 2
 4 -2 3 642.855 21.7606 1
 -5 2 -3 -2.7683 6.25755 2
 -6 2 -3 370.83 18.7998 2
 -7 2 -3 214.876 14.5891 2
 -8 2 -3 20.7581 7.89987 2
 -9 2 -3 57.3753 11.287 2
 10 1 -3 238.164 15.382 1
 10 1 -3 230.963 14.0272 1
 -10 -1 3 204.928 16.2414 2
 9 1 -3 109.224 14.3946 1
 9 1 -3 120.718 12.299 1
 -9 -1 3 125.189 12.9118 2
 8 1 -3 -13.831 6.09569 1
 -8 -1 3 2.24417 7.11119 2
 7 1 -3 124.025 11.0285 1
 -7 -1 3 136.738 9.85588 1
 -7 -1 3 134.785 12.9149 2
 6 1 -3 -0.0969 5.20196 1
 -6 -1 3 -3.3701 4.56268 1
 -6 -1 3 8.97222 6.19723 2
 5 1 -3 158.122 10.6802 1
 -5 -1 3 164.987 10.05 1
 -5 -1 3 168.041 10.6006 2
 4 1 -3 389.305 16.9366 1
 4 1 -3 441.072 17.4729 2
 -4 -1 3 406.591 15.8981 2
 -4 -1 3 404.599 16.3873 1
 3 1 -3 860.474 30.4453 1
 3 1 -3 896.561 28.8474 2
 -3 -1 3 900.475 28.5558 2
 -3 -1 3 873.651 30.0166 1
 2 1 -3 67.4787 7.02365 1
 2 1 -3 74.8856 4.96562 2
 -2 -1 3 80.9134 7.6481 1
 -2 -1 3 86.8601 4.66752 2
 1 1 -3 538.666 17.1819 2
 1 1 -3 569.803 20.7709 1
 -1 -1 3 577.599 20.6713 1
 0 1 -3 4.20603 3.7554 1
 0 -1 3 -3.7245 3.15511 1
 -1 1 -3 9.53859 2.79001 2
 -1 1 -3 3.49677 4.12018 1
 1 -1 3 5.1138 3.82597 1
 -2 1 -3 199.353 9.43505 2
 2 -1 3 212.088 10.5677 1
 2 -1 3 231.243 10.3538 2
 -3 1 -3 230.47 10.2358 1
 -3 1 -3 249.358 11.7893 2
 3 -1 3 276.601 13.7225 2
 3 -1 3 224.571 11.3239 1
 -4 1 -3 135.646 9.95334 2
 4 -1 3 110.686 8.38403 1
 -5 1 -3 770.378 28.7255 2
 -6 1 -3 114.027 12.947 2
 -7 1 -3 5.35349 7.42132 2
 -8 1 -3 416.205 20.7145 2
 -9 1 -3 8.45341 8.17948 2
 -10 0 3 13.5141 8.43736 2
 9 0 -3 274.546 14.5953 1
 -9 0 3 279.348 16.8477 2
 8 0 -3 -5.6016 5.84239 1
 -8 0 3 -0.1473 6.93472 2
 7 0 -3 9.08448 5.6219 1
 -7 0 3 12.0924 7.26143 2
 -7 0 3 5.95903 4.64977 1
 6 0 -3 -5.8774 4.74406 1
 -6 0 3 -1.5989 4.53444 1
 -6 0 3 3.11583 6.14908 2
 5 0 -3 876.622 31.2137 1
 -5 0 3 884.382 30.7424 2
 -5 0 3 918.706 30.1918 1
 4 0 -3 -5.8788 3.99827 1
 4 0 -3 -9.7838 5.66331 2
 -4 0 3 -7.5867 4.33656 1
 -4 0 3 2.54707 4.17007 2
 3 0 -3 3418.18 99.4736 2
 3 0 -3 3277.55 101.219 1
 -3 0 3 3263.49 100.731 1
 -3 0 3 3237.35 99.2024 2
 2 0 -3 1.1752 2.60958 2
 2 0 -3 -6.8934 3.34117 1
 -2 0 3 -0.8932 3.76385 1
 1 0 -3 100.596 8.13652 1
 -1 0 3 96.5173 8.24439 1
 0 0 -3 -0.3392 3.4828 1
 0 0 3 -0.9458 3.63759 1
 -1 0 -3 622.912 22.2227 1
 1 0 3 637.129 22.5159 1
 -2 0 -3 -5.3538 3.38754 2
 2 0 3 -0.8761 4.14921 1
 -3 0 -3 42.027 5.67395 1
 -3 0 -3 75.7225 7.47614 2
 3 0 3 51.3424 7.74484 1
 -4 0 -3 -4.0679 5.16591 2
 4 0 3 3.55154 4.91867 1
 -5 0 -3 25.8769 7.99048 2
 5 0 3 14.2487 4.97448 1
 -6 0 -3 3.39325 8.66318 2
 -7 0 -3 28.3942 8.00424 2
 -8 0 -3 6.35717 7.63525 2
 -9 0 -3 5.91994 7.87808 2
 -10 1 3 213.025 15.74 2
 9 -1 -3 142.147 10.7166 1
 -9 1 3 127.631 12.6948 2
 8 -1 -3 -5.5688 5.4989 1
 -8 1 3 -7.9841 6.17679 2
 7 -1 -3 105.107 9.82373 1
 -7 1 3 115.868 8.17321 1
 -7 1 3 121.135 11.8327 2
 6 -1 -3 -4.7915 4.8137 1
 -6 1 3 0.91716 4.99535 1
 -6 1 3 1.44726 5.93893 2
 5 -1 -3 127.913 9.79436 1
 -5 1 3 176.017 10.3646 2
 -5 1 3 135.664 10.5628 1
 4 -1 -3 404.362 17.1235 1
 4 -1 -3 442.287 17.519 2
 -4 1 3 423.275 17.3241 1
 -4 1 3 397.935 16.0042 2
 3 -1 -3 922.542 28.2076 2
 3 -1 -3 826.755 29.7981 1
 -3 1 3 823.431 29.8515 1
 2 -1 -3 78.0228 7.47938 1
 -2 1 3 76.6766 8.29709 1
 1 -1 -3 702.429 24.7038 1
 -1 1 3 665.37 24.484 1
 0 -1 -3 1.82641 3.86269 1
 0 1 3 -1.7652 3.67306 1
 -1 -1 -3 7.13179 3.88067 1
 1 1 3 3.10135 4.15533 1
 -2 -1 -3 184.542 9.54478 2
 -2 -1 -3 198.062 9.60279 1
 2 1 3 208.761 10.9122 1
 -3 -1 -3 295.248 13.4998 2
 3 1 3 271.647 13.3215 1
 -4 -1 -3 140.748 10.736 2
 -4 -1 -3 133.794 6.89256 1
 4 1 3 132.241 10.1574 1
 -5 -1 -3 813.354 30.5549 2
 5 1 3 813.515 27.8683 1
 -6 -1 -3 112.34 13.3033 2
 6 1 3 105.495 9.48451 1
 6 1 3 104.351 5.87111 1
 -7 -1 -3 5.2782 7.15954 2
 -8 -1 -3 385.401 20.4571 2
 -9 -1 -3 10.9758 8.74011 2
 9 -2 -3 742.705 25.6024 1
 -9 2 3 707.15 29.6008 2
 8 -2 -3 20.5628 5.89958 1
 -8 2 3 16.6992 7.39068 2
 7 -2 -3 6.22495 5.15704 1
 -7 2 3 5.46646 6.60891 2
 -7 2 3 11.4738 4.66647 1
 6 -2 -3 304.315 14.7815 1
 -6 2 3 339.513 14.9018 1
 -6 2 3 327.868 16.1808 2
 5 -2 -3 284.18 13.7457 1
 -5 2 3 295.331 14.7106 1
 4 -2 -3 6.95976 6.10208 2
 4 -2 -3 10.1305 4.33474 1
 -4 2 3 7.97801 5.63628 1
 3 -2 -3 1344.55 42.1095 2
 3 -2 -3 1318.48 43.779 1
 -3 2 3 1336.55 44.0484 1
 2 -2 -3 0.90965 3.1849 1
 -2 2 3 -0.7731 4.70087 1
 1 -2 -3 127.254 9.12411 1
 -1 2 3 122.241 9.57107 1
 0 -2 -3 306.137 13.5676 1
 0 2 3 308.184 13.9297 1
 -1 -2 -3 3550.03 107.729 1
 1 2 3 3541.83 108.09 1
 -2 -2 -3 87.2209 7.33357 1
 2 2 3 83.5603 8.86282 1
 -3 -2 -3 2284.69 72.7724 2
 3 2 3 2376.88 72.4692 1
 -4 -2 -3 605.517 20.9001 1
 -4 -2 -3 628.259 24.1897 2
 4 2 3 618.22 23.0534 1
 -5 -2 -3 8.85523 7.19463 2
 5 2 3 4.76397 6.50167 1
 5 2 3 14.9264 3.56903 1
 -6 -2 -3 411.28 20.0244 2
 6 2 3 368.524 13.9869 1
 6 2 3 363.505 17.2301 1
 -7 -2 -3 225.874 15.4295 2
 -8 -2 -3 8.64191 7.73675 2
 -9 -2 -3 66.0771 12.5398 2
 9 -3 -3 102.804 9.76691 1
 8 -3 -3 33.3436 8.52706 1
 7 -3 -3 891.067 30.5055 1
 -7 3 3 873.622 29.0273 1
 6 -3 -3 383.142 16.2531 1
 -6 3 3 364.972 17.0788 1
 5 -3 -3 0.12154 3.9121 1
 -5 3 3 -2.227 6.32496 1
 4 -3 -3 1186.97 40.1545 1
 -4 3 3 1227.77 40.9118 1
 3 -3 -3 163.374 9.96698 1
 -3 3 3 154.211 11.7981 1
 2 -3 -3 71.8965 7.1915 1
 -2 3 3 60.5707 9.0431 1
 1 -3 -3 461.631 18.0164 1
 -1 3 3 444.132 18.5614 1
 0 -3 -3 438.048 17.7472 1
 -1 -3 -3 1114.59 37.0446 1
 1 3 3 1127.28 37.5409 1
 -2 -3 -3 321.114 13.5969 1
 2 3 3 300.368 14.6518 1
 -3 -3 -3 507.977 20.6696 2
 -3 -3 -3 542.972 19.6912 1
 3 3 3 543.595 21.0657 1
 -4 -3 -3 20.6112 7.10516 2
 4 3 3 24.798 6.73732 1
 -5 -3 -3 919.187 30.5132 1
 -5 -3 -3 945.278 34.7016 2
 5 3 3 949.507 31.0515 1
 5 3 3 922.606 32.8205 1
 -6 -3 -3 8.45833 8.73437 2
 6 3 3 8.76655 3.81104 1
 6 3 3 4.8628 8.27377 1
 -7 -3 -3 24.262 8.2714 2
 7 3 3 21.5512 9.06357 1
 7 3 3 33.8194 6.30028 1
 -8 -3 -3 472.405 23.1951 2
 -9 -3 -3 33.5281 9.38995 2
 9 -4 -3 141.413 10.5563 1
 8 -4 -3 19.2221 5.91153 1
 7 -4 -3 7.35049 5.09181 1
 -7 4 3 6.6201 4.73618 1
 -7 4 3 8.87389 6.81453 1
 6 -4 -3 1308.05 42.8001 1
 -6 4 3 1276.23 43.156 1
 5 -4 -3 84.298 8.30064 1
 -5 4 3 79.7132 12.0263 1
 4 -4 -3 17.4879 4.71227 1
 -4 4 3 21.3856 7.11117 1
 3 -4 -3 26.5976 6.71001 1
 -3 4 3 32.8598 7.22567 1
 2 -4 -3 61.543 7.46234 1
 -2 4 3 82.3381 10.2076 1
 1 -4 -3 43.1717 6.62943 1
 -1 4 3 55.2897 8.91373 1
 0 -4 -3 4624.05 141.558 1
 0 4 3 4711.37 141.982 1
 -1 -4 -3 11.9389 5.33557 1
 1 4 3 16.1517 5.7861 1
 -2 -4 -3 59.2254 7.94565 1
 2 4 3 63.7861 9.71151 1
 -3 -4 -3 163.604 10.6567 1
 3 4 3 177.068 12.4562 1
 -4 -4 -3 56.3627 10.0506 2
 -4 -4 -3 53.1872 8.73682 1
 4 4 3 65.5179 6.96184 1
 4 4 3 66.6327 11.4125 1
 -5 -4 -3 6.22162 5.58966 1
 -5 -4 -3 9.00819 7.88959 2
 5 4 3 9.83844 4.22996 1
 5 4 3 6.06636 7.73642 1
 -6 -4 -3 57.7375 11.808 2
 6 4 3 66.3571 7.40624 1
 6 4 3 77.2668 14.2151 1
 -7 -4 -3 24.7503 7.96824 2
 7 4 3 12.0634 4.55783 1
 7 4 3 15.3177 10.8865 1
 -8 -4 -3 32.6647 8.85707 2
 8 4 3 7.60839 5.13216 1
 8 4 3 3.20764 10.8848 1
 9 -5 -3 16.4858 6.20411 1
 8 -5 -3 17.4686 6.00745 1
 7 -5 -3 21.3499 5.6414 1
 -7 5 3 27.1418 5.84336 1
 -7 5 3 17.5295 8.65917 1
 6 -5 -3 574.383 21.1729 1
 -6 5 3 481.576 23.3406 1
 5 -5 -3 140.764 9.86721 1
 -5 5 3 122.429 14.5552 1
 4 -5 -3 41.5654 7.17136 1
 -4 5 3 43.9803 8.64535 1
 3 -5 -3 60.177 7.72216 1
 -3 5 3 54.2979 11.2733 1
 2 -5 -3 80.145 7.97868 1
 -2 5 3 67.1503 10.6753 1
 1 -5 -3 3770.94 116.928 1
 -1 5 3 3852.25 117.543 1
 0 -5 -3 1165.78 39.4471 1
 0 5 3 1182.76 40.4103 1
 -1 -5 -3 320.612 14.7615 1
 1 5 3 345.427 16.9068 1
 -2 -5 -3 1290.44 42.982 1
 -3 -5 -3 117.034 10.5779 1
 3 5 3 123.186 12.7985 1
 3 5 3 124.332 8.85844 1
 -4 -5 -3 42.1572 7.10005 1
 -4 -5 -3 51.6169 10.4483 2
 4 5 3 46.9349 7.33834 1
 4 5 3 55.1946 12.5683 1
 -5 -5 -3 977.132 34.5462 1
 -5 -5 -3 965.985 36.465 2
 5 5 3 974.827 33.4872 1
 5 5 3 979.816 36.291 1
 -6 -5 -3 13.9023 7.89763 2
 6 5 3 24.6646 10.4362 1
 6 5 3 15.4947 5.3281 1
 -7 -5 -3 9.80133 7.82246 2
 7 5 3 11.4998 11.2592 1
 7 5 3 22.5024 5.70309 1
 -8 -5 -3 711.001 31.5403 2
 8 5 3 723.228 26.5419 1
 8 5 3 787.694 33.0647 1
 9 -6 -3 35.7694 7.50627 1
 8 -6 -3 25.8136 6.62189 1
 7 -6 -3 5.16163 5.48732 1
 -7 6 3 -1.3592 9.28354 1
 -7 6 3 9.74374 6.00994 1
 6 -6 -3 840.49 30.3669 1
 -6 6 3 862.889 30.7567 1
 -6 6 3 852.392 33.3492 1
 5 -6 -3 246.005 13.0342 1
 -5 6 3 222.379 13.1902 1
 -5 6 3 273.421 18.5375 1
 4 -6 -3 -1.6451 4.11948 1
 -4 6 3 8.41302 8.27161 1
 3 -6 -3 49.4668 7.56555 1
 -3 6 3 35.547 8.29756 1
 2 -6 -3 312.057 14.7753 1
 -2 6 3 303.335 17.4937 1
 1 -6 -3 -8.1891 3.64145 1
 -1 6 3 -2.7566 6.26544 1
 0 -6 -3 426.125 18.1837 1
 0 6 3 442.288 20.5082 1
 -1 -6 -3 1244.25 42.2846 1
 1 6 3 1273.48 43.8336 1
 -2 -6 -3 37.2276 7.44374 1
 2 6 3 30.9235 8.20492 1
 2 6 3 26.7591 6.7022 1
 -3 -6 -3 492.068 21.164 1
 3 6 3 527.465 20.745 1
 3 6 3 510.962 23.6133 1
 -4 -6 -3 573.922 23.5723 1
 4 6 3 604.6 22.8533 1
 4 6 3 554.575 26.0167 1
 -5 -6 -3 -2.8064 7.82571 2
 -5 -6 -3 -7.1257 6.98551 1
 5 6 3 -2.3482 10.0033 1
 5 6 3 5.44947 4.80282 1
 -6 -6 -3 428.096 22.1137 2
 6 6 3 431.924 25.3533 1
 6 6 3 462.85 19.0507 1
 -7 -6 -3 -10.999 7.74244 2
 7 6 3 7.73936 5.93507 1
 7 6 3 1.9388 13.1459 1
 8 6 3 29.1759 7.34928 1
 8 6 3 23.091 14.4153 1
 9 -7 -3 16.0754 7.63658 1
 8 -7 -3 24.1059 7.33845 1
 -8 7 3 22.6098 6.53487 1
 -8 7 3 31.377 9.62264 1
 7 -7 -3 434.094 19.0811 1
 -7 7 3 387.753 18.3098 1
 -7 7 3 474.675 23.5611 1
 6 -7 -3 117.149 10.4863 1
 -6 7 3 103.524 17.8084 1
 -6 7 3 119.049 11.5138 1
 5 -7 -3 11.2256 5.43203 1
 -5 7 3 22.3537 6.89123 1
 -5 7 3 16.13 10.4705 1
 4 -7 -3 16.0002 5.11425 1
 -4 7 3 17.8644 9.46688 1
 -4 7 3 11.336 5.53946 1
 3 -7 -3 72.1374 8.43356 1
 -3 7 3 92.3401 13.9223 1
 -3 7 3 71.5593 8.03078 1
 2 -7 -3 7.62892 4.43777 1
 -2 7 3 3.31228 7.31835 1
 1 -7 -3 11.5809 4.62062 1
 -1 7 3 24.8137 8.20367 1
 0 -7 -3 50.0078 7.81488 1
 0 7 3 26.0143 8.64924 1
 0 7 3 37.4706 6.99721 1
 -1 -7 -3 -7.7299 3.92765 1
 1 7 3 4.49017 7.86628 1
 1 7 3 -1.2058 3.94425 1
 -2 -7 -3 3401.32 107.176 1
 2 7 3 3406.01 108.474 1
 2 7 3 3546.72 107.601 1
 -3 -7 -3 42.6815 8.71291 1
 3 7 3 25.6073 5.8254 1
 3 7 3 38.0668 9.8875 1
 -4 -7 -3 202.173 14.3588 1
 4 7 3 201.32 12.5735 1
 4 7 3 219.168 19.1073 1
 -5 -7 -3 737.099 30.1141 1
 -5 -7 -3 819.854 31.312 2
 5 7 3 777.405 28.9731 1
 5 7 3 740.331 33.7126 1
 -6 -7 -3 99.9695 15.7758 1
 -6 -7 -3 103.344 12.891 2
 6 7 3 99.2049 15.6563 1
 6 7 3 93.7867 11.1784 1
 -7 -7 -3 -8.0453 7.61263 2
 7 7 3 9.89453 14.9505 1
 7 7 3 -1.6756 6.33717 1
 -8 -7 -3 1048.71 41.364 2
 8 7 3 1022.29 37.0722 1
 8 7 3 1066.27 45.089 1
 9 -8 -3 11.0803 8.61083 1
 8 -8 -3 9.04575 7.60895 1
 -8 8 3 0.88205 11.3856 1
 -8 8 3 8.36522 7.44663 1
 7 -8 -3 2.93309 6.70502 1
 -7 8 3 22.6494 12.4592 1
 6 -8 -3 309.842 16.2658 1
 -6 8 3 318.436 17.0253 1
 -6 8 3 327.745 23.1124 1
 5 -8 -3 120.046 10.9373 1
 -5 8 3 134.485 18.5725 1
 -5 8 3 111.052 12.4429 1
 4 -8 -3 -1.3658 4.69352 1
 -4 8 3 -4.9903 9.37657 1
 -4 8 3 2.77526 5.16189 1
 3 -8 -3 1402.76 47.2055 1
 -3 8 3 1391.65 49.5089 1
 -3 8 3 1364.25 46.4655 1
 2 -8 -3 15.7994 5.10202 1
 -2 8 3 13.5527 8.92836 1
 -2 8 3 15.1832 4.85144 1
 1 -8 -3 50.4901 8.27838 1
 -1 8 3 43.7092 10.3002 1
 -1 8 3 65.9215 8.24677 1
 0 -8 -3 1.82185 4.33318 1
 0 8 3 -6.5416 8.30371 1
 0 8 3 -0.3707 4.1014 1
 -1 -8 -3 15.5304 5.01083 1
 1 8 3 19.1091 5.29941 1
 1 8 3 16.8956 9.41171 1
 -2 -8 -3 33.7838 8.48742 1
 2 8 3 23.9166 6.00675 1
 2 8 3 32.2052 10.4287 1
 -3 -8 -3 314.756 16.3046 1
 3 8 3 303.296 16.0321 1
 3 8 3 293.266 21.5171 1
 -4 -8 -3 -4.5062 6.36868 1
 4 8 3 -0.2665 5.20094 1
 4 8 3 13.407 11.9209 1
 -5 -8 -3 17.0302 8.03496 1
 -5 -8 -3 3.46636 6.96242 2
 5 8 3 -1.3338 5.87226 1
 5 8 3 24.2134 13.4481 1
 -6 -8 -3 26.424 9.02508 2
 -6 -8 -3 10.3553 10.6776 1
 6 8 3 31.4291 15.8818 1
 6 8 3 18.9766 7.51847 1
 -7 -8 -3 109.189 14.0933 2
 7 8 3 123.73 19.5667 1
 7 8 3 103.606 12.8843 1
 -8 -8 -3 21.2971 9.27347 2
 8 8 3 3.30267 19.286 1
 8 8 3 4.41243 8.76771 1
 8 -9 -3 -10.211 8.10367 1
 -8 9 3 15.0681 13.7061 1
 -8 9 3 9.23864 8.57816 1
 7 -9 -3 473.101 22.2933 1
 -7 9 3 487.956 23.6904 1
 -7 9 3 506.623 29.2556 1
 6 -9 -3 27.2525 7.44846 1
 -6 9 3 19.122 8.36524 1
 -6 9 3 48.6575 13.8751 1
 5 -9 -3 29.6262 7.30785 1
 -5 9 3 40.1728 13.0629 1
 -5 9 3 39.2486 9.75939 1
 4 -9 -3 162.108 12.5356 1
 -4 9 3 172.734 11.9134 1
 -4 9 3 171.234 19.5683 1
 3 -9 -3 555.621 23.2116 1
 -3 9 3 529.984 22.1648 1
 -3 9 3 533.417 27.4638 1
 2 -9 -3 8.50175 5.54567 1
 -2 9 3 -12.291 9.35455 1
 -2 9 3 6.99818 5.0055 1
 1 -9 -3 -0.1851 4.23365 1
 -1 9 3 -4.3099 9.87982 1
 -1 9 3 2.72498 4.52737 1
 0 -9 -3 100.909 10.4176 1
 0 9 3 102.23 10.3436 1
 0 9 3 152.281 23.4197 1
 -1 -9 -3 18.597 5.14466 1
 1 9 3 37.1963 8.22021 1
 1 9 3 29.4488 10.7019 1
 -2 -9 -3 27.653 6.3743 1
 2 9 3 36.7389 12.0668 1
 2 9 3 26.7249 6.09908 1
 -3 -9 -3 42.9554 9.94478 1
 3 9 3 37.8113 9.18362 1
 3 9 3 38.0236 12.6448 1
 -4 -9 -3 18.8012 6.93252 1
 4 9 3 50.1117 10.4074 1
 4 9 3 26.2541 14.238 1
 -5 -9 -3 1112.68 40.3077 1
 -5 -9 -3 1083.44 41.1362 2
 5 9 3 1092.49 40.2262 1
 5 9 3 1147.35 46.3889 1
 -6 -9 -3 59.2839 12.3197 2
 -6 -9 -3 85.8387 18.3885 1
 6 9 3 111.174 27.424 1
 6 9 3 97.103 12.9658 1
 -7 -9 -3 -0.315 8.12135 2
 7 9 3 -2.8847 8.27682 1
 7 9 3 13.6753 19.757 1
 8 -10 -3 26.8015 10.0949 1
 -8 10 3 70.2044 17.7008 1
 -8 10 3 32.369 10.2228 1
 7 -10 -3 -1.1358 7.45307 1
 -7 10 3 2.52176 9.85435 1
 -7 10 3 9.69145 16.3185 1
 6 -10 -3 -10.529 6.53531 1
 -6 10 3 0.74385 14.7208 1
 -6 10 3 -11.119 8.92217 1
 5 -10 -3 131.029 12.8417 1
 -5 10 3 145.005 23.1463 1
 -5 10 3 129.015 12.0409 1
 4 -10 -3 23.7667 7.14515 1
 -4 10 3 21.9599 6.15865 1
 -4 10 3 41.1245 13.0974 1
 3 -10 -3 1633.15 54.9106 1
 -3 10 3 1616.05 57.783 1
 -3 10 3 1572.63 53.9645 1
 2 -10 -3 15.8855 5.85211 1
 -2 10 3 11.1648 6.12094 1
 -2 10 3 24.6148 11.8495 1
 1 -10 -3 25.3707 7.30569 1
 -1 10 3 41.3633 9.36758 1
 -1 10 3 35.5723 11.9821 1
 0 -10 -3 39.987 9.83877 1
 0 10 3 65.1751 9.59627 1
 0 10 3 55.3323 13.2659 1
 -1 -10 -3 944.047 35.4506 1
 1 10 3 926.184 35.3238 1
 1 10 3 939.996 39.7248 1
 -2 -10 -3 47.9503 10.4936 1
 2 10 3 31.041 12.8843 1
 2 10 3 49.6235 9.87788 1
 -3 -10 -3 -0.2538 5.85077 1
 3 10 3 -4.2791 5.74582 1
 3 10 3 -11.694 12.8152 1
 -4 -10 -3 132.054 13.8709 1
 4 10 3 111.391 12.8549 1
 4 10 3 144.261 25.1923 1
 -5 -10 -3 22.0851 8.48449 1
 5 10 3 0.75362 6.99525 1
 5 10 3 9.4968 16.5222 1
 -6 -10 -3 239.078 17.3557 2
 -6 -10 -3 257.609 19.0148 1
 6 10 3 242.013 17.8909 1
 6 10 3 249.926 32.6936 1
 -7 -10 -3 109.467 14.3206 2
 7 10 3 84.5706 23.4897 1
 7 10 3 87.7457 15.6274 1
 8 -11 -3 -7.2706 10.3546 1
 -8 11 3 4.09304 19.6949 1
 -8 11 3 -8.2308 13.5845 1
 7 -11 -3 132.626 16.3097 1
 -7 11 3 178.646 30.5551 1
 -7 11 3 118.672 18.2208 1
 6 -11 -3 -1.7056 7.80783 1
 -6 11 3 6.73034 7.79122 1
 -6 11 3 22.795 17.7656 1
 5 -11 -3 1.84868 7.54959 1
 -5 11 3 -7.2867 5.94819 1
 -5 11 3 18.8738 15.8262 1
 4 -11 -3 2.20131 6.7023 1
 -4 11 3 -10.797 13.4519 1
 -4 11 3 1.87711 5.70596 1
 3 -11 -3 452.738 21.8726 1
 -3 11 3 462.218 29.0374 1
 -3 11 3 458.643 20.8921 1
 2 -11 -3 105.325 12.3133 1
 -2 11 3 110.467 11.0645 1
 -2 11 3 135.155 21.6064 1
 1 -11 -3 1164.06 42.0417 1
 -1 11 3 1114.19 45.8606 1
 -1 11 3 1131.14 41.2405 1
 0 -11 -3 107.528 11.7947 1
 0 11 3 86.8149 21.373 1
 0 11 3 84.9351 11.1582 1
 -1 -11 -3 339.697 18.5546 1
 1 11 3 313.798 26.7036 1
 1 11 3 313.529 17.9885 1
 -2 -11 -3 3.47852 6.81827 1
 2 11 3 3.58646 13.7234 1
 2 11 3 -2.2489 5.78868 1
 -3 -11 -3 14.1173 7.56925 1
 3 11 3 6.75092 15.6868 1
 3 11 3 13.6786 6.86129 1
 -4 -11 -3 13.2781 7.85195 1
 4 11 3 0.91653 7.06942 1
 4 11 3 -9.9595 16.8682 1
 -5 -11 -3 2483.37 82.1865 1
 5 11 3 2514.22 88.3338 1
 5 11 3 2490.94 82.2125 1
 -6 -11 -3 14.5517 10.2493 1
 -6 -11 -3 42.6233 11.4376 2
 6 11 3 34.7968 10.0161 1
 6 11 3 44.377 22.0332 1
 7 -12 -3 6.58284 10.0746 1
 -7 12 3 -2.8107 11.5892 1
 -7 12 3 -2.7067 21.9018 1
 6 -12 -3 69.4202 15.1401 1
 -6 12 3 70.5496 21.3142 1
 -6 12 3 83.6348 14.0433 1
 5 -12 -3 22.3508 8.47195 1
 -5 12 3 20.7076 17.1784 1
 -5 12 3 15.1763 7.45646 1
 4 -12 -3 4.43101 7.20952 1
 -4 12 3 -23.487 15.1306 1
 -4 12 3 1.1355 6.59271 1
 3 -12 -3 286.934 18.6763 1
 -3 12 3 345.849 28.6534 1
 -3 12 3 331.429 18.0651 1
 2 -12 -3 138.096 13.9926 1
 -2 12 3 135.264 12.6344 1
 -2 12 3 139.298 25.0474 1
 1 -12 -3 21.1818 8.42934 1
 -1 12 3 -4.8398 14.2213 1
 -1 12 3 45.2733 10.8526 1
 0 -12 -3 87.6788 12.8862 1
 0 12 3 68.1803 11.3217 1
 0 12 3 66.6849 17.2002 1
 -1 -12 -3 6.29154 6.927 1
 1 12 3 5.99521 14.6747 1
 1 12 3 7.18819 6.36813 1
 -2 -12 -3 10.0699 7.10697 1
 2 12 3 -2.2529 6.26314 1
 2 12 3 -18.281 15.582 1
 -3 -12 -3 1.56344 7.82145 1
 3 12 3 9.53639 17.788 1
 3 12 3 0.28263 7.59576 1
 -4 -12 -3 -0.4874 9.15242 1
 4 12 3 14.9363 19.5715 1
 4 12 3 -13.102 7.27272 1
 -5 -12 -3 26.1937 10.334 1
 5 12 3 25.3986 10.1004 1
 5 12 3 32.0583 22.4186 1
 -6 -12 -3 22.5954 9.57439 2
 -6 -12 -3 92.2257 18.5457 1
 6 12 3 18.3629 9.65569 1
 6 12 3 46.2872 25.7081 1
 6 -13 -3 43.4729 11.7774 1
 -6 13 3 47.8297 22.5509 1
 -6 13 3 58.4268 14.7747 1
 -5 13 3 29.6746 20.1699 1
 -5 13 3 22.7493 8.3841 1
 4 -13 -3 163.099 16.8519 1
 -4 13 3 200.613 15.6705 1
 -4 13 3 139.362 31.1457 1
 3 -13 -3 114.502 14.7043 1
 -3 13 3 112.477 13.3603 1
 -3 13 3 123.143 28.5915 1
 2 -13 -3 9.61609 7.34233 1
 -2 13 3 15.093 7.09583 1
 -2 13 3 19.4555 16.8797 1
 1 -13 -3 -3.0244 7.04094 1
 -1 13 3 -17.066 16.0947 1
 -1 13 3 7.80721 7.10417 1
 0 -13 -3 8.66496 7.51917 1
 0 13 3 10.9178 17.1845 1
 0 13 3 -4.126 6.15209 1
 -1 -13 -3 -0.7984 7.67452 1
 1 13 3 -6.7453 6.60831 1
 1 13 3 -12.646 16.9496 1
 -2 -13 -3 22.9054 9.32452 1
 2 13 3 25.7463 8.96886 1
 2 13 3 10.7978 18.7477 1
 -3 -13 -3 37.716 10.262 1
 3 13 3 51.9169 20.8647 1
 3 13 3 37.533 9.29388 1
 -4 -13 -3 22.7808 10.238 1
 4 13 3 1.9908 21.7243 1
 4 13 3 4.70661 9.60216 1
 -5 -13 -3 238.087 20.5734 1
 5 13 3 171.762 28.551 1
 5 13 3 180.324 19.7585 1
 6 -14 -3 302.028 22.1587 1
 -6 14 3 290.576 20.3174 1
 5 -14 -3 -11.566 9.84137 1
 -5 14 3 18.3105 9.32074 1
 4 -14 -3 3.08705 9.16458 1
 -4 14 3 1.79125 19.2091 1
 -4 14 3 -0.912 8.30823 1
 3 -14 -3 39.5527 10.7427 1
 -3 14 3 55.7075 13.0561 1
 -3 14 3 16.1677 20.8908 1
 2 -14 -3 30.8955 9.56048 1
 -2 14 3 17.3717 8.27463 1
 -2 14 3 31.7465 20.8389 1
 1 -14 -3 9.40976 9.27054 1
 -1 14 3 42.0003 19.8301 1
 -1 14 3 21.4342 8.44258 1
 0 -14 -3 25.3858 9.63438 1
 0 14 3 12.5842 19.2433 1
 0 14 3 25.2376 8.82761 1
 -1 -14 -3 295.91 20.939 1
 1 14 3 285.297 35.9752 1
 1 14 3 288.172 20.0014 1
 -2 -14 -3 5.06152 9.50136 1
 2 14 3 -32.706 20.2396 1
 2 14 3 -11.273 8.33448 1
 -3 -14 -3 98.6746 17.5056 1
 3 14 3 77.6448 23.8438 1
 3 14 3 45.5019 12.2016 1
 -4 -14 -3 155.784 20.4849 1
 4 14 3 127.3 28.588 1
 4 14 3 170.778 19.6281 1
 5 -15 -3 14.2064 10.7877 1
 -5 15 3 -4.7244 9.92046 1
 4 -15 -3 42.0211 11.3962 1
 -4 15 3 55.0506 11.0764 1
 3 -15 -3 15.8484 9.86904 1
 -3 15 3 17.4816 10.1614 1
 2 -15 -3 -4.0291 10.0338 1
 -2 15 3 9.74583 20.3829 1
 -2 15 3 2.14481 9.08125 1
 1 -15 -3 21.3968 9.70188 1
 -1 15 3 13.5846 8.72887 1
 -1 15 3 -34.677 22.0726 1
 0 -15 -3 14.5655 10.406 1
 0 15 3 14.77 8.72174 1
 0 15 3 -24.331 22.6667 1
 -1 -15 -3 9.41484 10.7863 1
 1 15 3 -11.717 22.554 1
 1 15 3 -2.2329 9.31131 1
 -2 -15 -3 485.437 28.7421 1
 2 15 3 534.454 45.8989 1
 2 15 3 503.788 28.432 1
 -3 -15 -3 12.3817 11.4881 1
 3 15 3 25.3515 26.7808 1
 3 15 3 4.71853 10.1826 1
 -4 -15 -3 135.067 21.2335 1
 4 15 3 135.494 19.7716 1
 4 15 3 122.654 30.3095 1
 4 -16 -3 1.92071 11.2515 1
 -4 16 3 7.01925 11.1775 1
 -3 16 3 81.9683 17.3102 1
 2 -16 -3 -12.091 11.8424 1
 -2 16 3 2.05932 9.77713 1
 1 -16 -3 41.5461 13.0709 1
 -1 16 3 77.8399 17.6737 1
 0 -16 -3 73.731 14.2811 1
 0 16 3 70.8821 18.1668 1
 -1 -16 -3 27.2606 12.8284 1
 1 16 3 42.3214 24.231 1
 1 16 3 8.22765 11.0971 1
 -2 -16 -3 25.7036 12.3088 1
 2 16 3 15.1964 11.5942 1
 2 16 3 72.2302 28.736 1
 1 -17 -3 2.06797 12.6681 1
 -1 17 3 12.1887 12.0585 1
 0 -17 -3 40.5231 12.8361 1
 0 17 3 58.2697 13.6137 1
 3 16 -4 147.163 24.7306 1
 2 16 -4 17.8854 13.3612 1
 1 16 -4 17.8257 13.8201 1
 -1 -16 4 -17.208 19.8665 1
 0 16 -4 19.3011 12.6191 1
 0 -16 4 12.5303 18.3523 1
 -1 16 -4 145.193 23.3135 1
 1 -16 4 128.896 32.2616 1
 5 15 -4 -2.931 13.2351 1
 5 15 -4 16.1034 25.4903 1
 -5 -15 4 11.9978 8.72626 2
 4 15 -4 -8.7162 12.5697 1
 4 15 -4 15.917 20.7415 1
 3 15 -4 151.127 22.3878 1
 3 15 -4 115.105 21.6114 1
 -3 -15 4 63.3425 19.0456 1
 2 15 -4 2.80762 12.1811 1
 2 15 -4 52.2091 21.6066 1
 -2 -15 4 28.9972 15.6504 1
 1 15 -4 156.079 21.2368 1
 1 15 -4 120.589 29.2925 1
 -1 -15 4 151.833 28.2283 1
 0 15 -4 11.35 11.9031 1
 0 -15 4 21.4711 16.6121 1
 -1 15 -4 5.61546 12.0044 1
 1 -15 4 32.6968 16.7858 1
 -2 15 -4 84.068 21.0776 1
 2 -15 4 69.9978 18.6875 1
 -3 15 -4 90.0518 22.4771 1
 3 -15 4 70.7572 19.0149 1
 6 14 -4 14.6964 14.9868 1
 6 14 -4 8.33464 19.9702 1
 -6 -14 4 39.1752 10.7165 2
 5 14 -4 3.7473 12.6028 1
 5 14 -4 30.9397 20.1945 1
 -5 -14 4 1.1908 8.92725 2
 4 14 -4 17.6991 12.2914 1
 4 14 -4 -9.6395 17.8796 1
 -4 -14 4 10.4527 15.399 1
 3 14 -4 387.497 33.8197 1
 3 14 -4 332.919 25.3257 1
 -3 -14 4 380.354 30.9393 1
 2 14 -4 86.7505 19.8961 1
 2 14 -4 83.2077 14.8972 1
 -2 -14 4 71.0392 16.9397 1
 1 14 -4 23.871 15.5986 1
 1 14 -4 -1.9109 9.82368 1
 -1 -14 4 -7.3687 13.7344 1
 0 14 -4 38.6204 11.6787 1
 0 14 -4 13.6874 16.7593 1
 0 -14 4 40.5349 15.2782 1
 -1 14 -4 569.229 30.6657 1
 -1 14 -4 686.469 37.4309 1
 1 -14 4 611.19 33.739 1
 -2 14 -4 -9.9178 15.8557 1
 -2 14 -4 -2.1717 11.7198 1
 2 -14 4 7.32255 14.5839 1
 -3 14 -4 161.651 21.5154 1
 3 -14 4 176.697 27.0294 1
 -4 14 -4 9.6392 13.5939 1
 4 -14 4 -8.5365 16.2172 1
 6 13 -4 9.20582 20.5072 1
 6 13 -4 -7.5869 12.827 1
 -6 -13 4 21.2569 9.86548 2
 5 13 -4 -20.135 16.3687 1
 5 13 -4 -11.221 11.2556 1
 -5 -13 4 -5.7006 8.68763 2
 -5 -13 4 -17.568 12.2172 1
 4 13 -4 124.073 27.3955 1
 4 13 -4 72.4551 17.7565 1
 -4 -13 4 48.3381 13.9382 1
 3 13 -4 29.1754 10.5262 1
 3 13 -4 51.5019 16.9847 1
 -3 -13 4 10.6278 13.7519 1
 2 13 -4 3.24268 9.38115 1
 2 13 -4 -6.7021 13.8975 1
 -2 -13 4 11.6761 12.9379 1
 1 13 -4 42.3267 15.4048 1
 1 13 -4 38.041 10.7723 1
 -1 -13 4 62.2289 14.0209 1
 0 13 -4 115.352 16.7037 1
 0 13 -4 177.262 24.9355 1
 0 -13 4 107.1 21.2417 1
 -1 13 -4 0.1925 9.42202 1
 -1 13 -4 13.2897 14.3236 1
 1 -13 4 11.2533 11.9221 1
 -2 13 -4 440.978 30.7439 1
 -2 13 -4 394.402 24.7697 1
 2 -13 4 410.383 27.7528 1
 -3 13 -4 13.6954 10.9689 1
 -3 13 -4 63.0433 16.4914 1
 3 -13 4 21.6041 13.882 1
 -4 13 -4 36.8987 16.7705 1
 -4 13 -4 11.2312 12.8666 1
 4 -13 4 -6.148 13.7304 1
 -5 13 -4 65.91 19.495 1
 5 -13 4 54.7324 16.2665 1
 7 12 -4 -18.284 18.7496 1
 7 12 -4 5.18216 12.7253 1
 -7 -12 4 -14.107 8.11698 2
 6 12 -4 307.171 31.6415 1
 6 12 -4 300.187 24.6197 1
 -6 -12 4 306.692 18.8179 2
 5 12 -4 3.32603 10.2498 1
 5 12 -4 14.177 15.8992 1
 -5 -12 4 -6.5965 13.0041 1
 -5 -12 4 -2.4945 9.1733 2
 4 12 -4 19.5748 15.2954 1
 4 12 -4 1.31247 8.11596 1
 -4 -12 4 -3.6945 11.8348 1
 -4 -12 4 -5.0881 8.31348 2
 3 12 -4 7.74123 8.23247 1
 3 12 -4 -4.7205 13.5886 1
 -3 -12 4 -0.5337 11.4489 1
 2 12 -4 6.89335 9.33888 1
 2 12 -4 2.86858 12.9478 1
 -2 -12 4 -4.6329 11.1371 1
 1 12 -4 -1.4974 12.3105 1
 1 12 -4 -6.328 7.90262 1
 -1 -12 4 -0.1544 10.7109 1
 0 12 -4 920.155 38.6099 1
 0 12 -4 814.272 35.4957 1
 0 -12 4 867.944 36.8639 1
 -1 12 -4 101.14 20.4967 1
 -1 12 -4 65.0631 12.5071 1
 1 -12 4 58.3446 12.8687 1
 -2 12 -4 2.21244 12.4179 1
 -2 12 -4 19.5314 9.26504 1
 2 -12 4 14.9918 11.317 1
 -3 12 -4 4.66939 14.0542 1
 -3 12 -4 -7.5224 9.6933 1
 3 -12 4 10.8599 11.2644 1
 -4 12 -4 76.9284 13.8574 1
 -4 12 -4 47.1078 15.2911 1
 4 -12 4 42.6845 13.2136 1
 -5 12 -4 44.4631 16.641 1
 -5 12 -4 54.3115 17.4462 1
 5 -12 4 38.8664 13.6078 1
 8 11 -4 -1.6334 13.1395 1
 8 11 -4 42.7865 20.2523 1
 -8 -11 4 34.7288 9.91018 2
 7 11 -4 4.88167 11.8498 1
 7 11 -4 35.8597 17.7412 1
 -7 -11 4 12.6024 9.40134 2
 6 11 -4 107.181 18.3299 1
 6 11 -4 135.793 25.6985 1
 -6 -11 4 146.982 15.3831 2
 -6 -11 4 116.964 22.3662 1
 5 11 -4 67.8277 16.0603 1
 5 11 -4 72.3715 16.2244 1
 -5 -11 4 114.337 20.2834 1
 -5 -11 4 74.9542 13.7994 2
 4 11 -4 188.744 23.5875 1
 4 11 -4 183.808 17.1974 1
 -4 -11 4 193.904 14.957 2
 -4 -11 4 182.266 19.5085 1
 3 11 -4 93.3664 13.9393 1
 3 11 -4 132.57 21.2787 1
 -3 -11 4 103.359 17.4616 1
 2 11 -4 58.0917 13.7028 1
 2 11 -4 59.6214 12.5344 1
 -2 -11 4 66.9961 16.2678 1
 1 11 -4 580.164 27.4591 1
 1 11 -4 637.858 30.6946 1
 -1 -11 4 612.262 28.6522 1
 0 11 -4 1308.31 49.1308 1
 0 11 -4 1401.94 50.3545 1
 0 -11 4 1355.09 48.9648 1
 -1 11 -4 -13.001 7.65333 1
 -1 11 -4 8.26202 11.2822 1
 1 -11 4 6.72216 9.47788 1
 -2 11 -4 112.055 18.5787 1
 -2 11 -4 106.884 14.3825 1
 2 -11 4 71.0762 17.0175 1
 -3 11 -4 35.1313 10.1641 1
 -3 11 -4 4.61985 12.0824 1
 3 -11 4 1.90521 9.58892 1
 -4 11 -4 34.1968 14.0959 1
 -4 11 -4 0.88228 12.191 1
 4 -11 4 9.97526 10.4359 1
 -5 11 -4 -5.4461 13.4943 1
 -5 11 -4 4.2394 13.3682 1
 5 -11 4 -17.696 10.8484 1
 -6 11 -4 18.5396 14.5261 1
 -6 11 -4 38.2431 14.0414 1
 8 10 -4 389.608 33.7296 1
 8 10 -4 368.278 26.6425 1
 -8 -10 4 374.083 20.7284 2
 7 10 -4 12.2065 11.0557 1
 7 10 -4 19.2431 15.476 1
 -7 -10 4 39.7933 14.0801 1
 -7 -10 4 33.4288 9.09715 2
 6 10 -4 250.055 25.7029 1
 6 10 -4 228.911 19.5139 1
 -6 -10 4 262.836 17.5847 2
 -6 -10 4 249.541 22.2277 1
 5 10 -4 80.1852 14.6961 1
 5 10 -4 82.4532 15.0956 1
 -5 -10 4 68.4889 17.0058 1
 -5 -10 4 71.6453 13.424 2
 4 10 -4 -5.8396 7.18042 1
 4 10 -4 1.00332 11.5074 1
 -4 -10 4 4.42057 9.16694 1
 -4 -10 4 -9.9938 7.78119 2
 3 10 -4 24.48 7.83419 1
 3 10 -4 17.663 11.6336 1
 -3 -10 4 42.4637 10.5096 1
 2 10 -4 674.602 31.2792 1
 2 10 -4 673.928 29.1992 1
 -2 -10 4 675.245 29.3799 1
 1 10 -4 43.0992 10.8295 1
 1 10 -4 47.7109 11.5974 1
 -1 -10 4 66.2897 15.358 1
 0 10 -4 1974.08 69.1467 1
 0 10 -4 2091.52 69.4732 1
 0 -10 4 2140.01 68.7056 1
 -1 10 -4 29.2135 10.6909 1
 -1 10 -4 40.5745 8.99505 1
 1 -10 4 37.7412 9.77756 1
 -2 10 -4 2.75999 9.49748 1
 -2 10 -4 4.46339 7.44685 1
 2 -10 4 16.0445 8.47419 1
 -3 10 -4 98.5421 17.306 1
 -3 10 -4 101.267 15.3866 1
 3 -10 4 87.1541 15.2225 1
 -4 10 -4 639.388 28.7384 1
 -4 10 -4 598.662 29.988 1
 4 -10 4 631.044 27.4225 1
 -5 10 -4 -2.1051 16.2567 1
 -5 10 -4 10.331 11.7751 1
 5 -10 4 0.10262 9.79038 1
 -6 10 -4 5.70914 12.0926 1
 -6 10 -4 21.0303 12.2807 1
 6 -10 4 -6.0564 10.578 1
 8 9 -4 38.1873 13.036 1
 8 9 -4 30.4512 16.5589 1
 -8 -9 4 31.5304 9.94641 2
 -8 -9 4 38.3958 13.4994 1
 7 9 -4 61.1002 14.3647 1
 7 9 -4 71.129 13.1015 1
 -7 -9 4 45.578 12.4105 1
 -7 -9 4 87.0574 12.8281 2
 6 9 -4 44.2114 13.3369 1
 6 9 -4 56.0337 13.9504 1
 -6 -9 4 42.9659 10.6178 2
 -6 -9 4 65.7145 16.6341 1
 5 9 -4 -9.9882 11.2297 1
 5 9 -4 4.40713 7.47939 1
 -5 -9 4 3.23389 8.53429 2
 -5 -9 4 -1.304 8.72239 1
 4 9 -4 599.118 26.9704 1
 4 9 -4 584.033 29.1519 1
 -4 -9 4 592.039 26.6934 1
 -4 -9 4 593.368 23.5058 2
 3 9 -4 3.45735 9.26029 1
 3 9 -4 7.61585 6.28768 1
 -3 -9 4 14.4328 8.31195 1
 2 9 -4 -1.1386 9.48466 1
 2 9 -4 6.59015 5.76722 1
 -2 -9 4 8.65807 8.07389 1
 1 9 -4 1041.19 39.7764 1
 1 9 -4 1060.65 39.1591 1
 -1 -9 4 1050.05 38.7579 1
 0 9 -4 329.539 18.1634 1
 0 9 -4 320.877 20.6874 1
 0 -9 4 348.597 19.2013 1
 -1 9 -4 20.651 7.22052 1
 -1 9 -4 28.0079 9.36047 1
 1 -9 4 20.3614 7.96345 1
 -2 9 -4 609.474 26.0629 1
 -2 9 -4 583.524 26.3557 1
 2 -9 4 585.006 25.4543 1
 2 -9 4 608.56 24.5455 2
 -3 9 -4 69.4877 14.4882 1
 -3 9 -4 37.8857 11.3044 1
 3 -9 4 44.815 9.22359 1
 -4 9 -4 10.0947 10.862 1
 -4 9 -4 19.805 9.59912 1
 4 -9 4 22.5377 8.65819 1
 -5 9 -4 737.522 29.1736 1
 5 -9 4 714.857 28.9165 1
 -6 9 -4 1.98336 9.65675 1
 -6 9 -4 4.01354 10.5274 1
 6 -9 4 0.45961 9.14838 1
 9 8 -4 -1.4977 16.0588 1
 9 8 -4 -0.2323 12.79 1
 -9 -8 4 0.8782 8.75749 2
 -9 -8 4 -4.5478 14.3194 1
 8 8 -4 162.987 24.0234 1
 8 8 -4 197.702 19.2941 1
 -8 -8 4 143.295 21.3101 1
 -8 -8 4 160.995 14.1344 2
 7 8 -4 23.4385 12.8085 1
 7 8 -4 -2.6303 8.77128 1
 -7 -8 4 12.1902 8.73105 2
 -7 -8 4 19.1691 11.1808 1
 6 8 -4 11.4173 8.52528 1
 6 8 -4 8.40571 11.6207 1
 -6 -8 4 18.3032 9.30861 1
 -6 -8 4 -3.1973 7.93517 2
 5 8 -4 44.6793 11.1366 1
 5 8 -4 34.4678 7.97846 1
 -5 -8 4 31.8517 8.61941 2
 -5 -8 4 44.7737 9.62667 1
 4 8 -4 6.83865 9.38757 1
 4 8 -4 6.31996 6.43442 1
 -4 -8 4 -0.4997 7.54781 1
 -4 -8 4 -5.9479 6.76481 2
 3 8 -4 679.679 28.863 1
 3 8 -4 658.307 27.4472 1
 -3 -8 4 655.052 26.9715 1
 -3 -8 4 621.69 23.5864 2
 2 8 -4 93.5972 14.5451 1
 2 8 -4 117.913 11.2671 1
 -2 -8 4 95.8427 12.707 1
 1 8 -4 -5.1436 7.76536 1
 1 8 -4 3.57361 5.20882 1
 -1 -8 4 13.1814 7.03128 1
 0 8 -4 141.427 12.0681 1
 0 8 -4 172.438 15.3163 1
 0 -8 4 174.116 13.8406 1
 -1 8 -4 224.652 16.5194 1
 -1 8 -4 209.381 13.9027 1
 1 -8 4 208.31 14.5805 1
 -2 8 -4 10.4895 7.97679 1
 -2 8 -4 13.7284 7.14783 1
 2 -8 4 0.26871 6.39631 1
 2 -8 4 12.7673 8.69678 2
 -3 8 -4 226.585 17.1098 1
 -3 8 -4 221.25 16.1753 1
 3 -8 4 171.826 14.3113 1
 -4 8 -4 116.068 14.3304 1
 -4 8 -4 135.417 15.7791 1
 4 -8 4 99.2736 12.8202 1
 -5 8 -4 -2.2185 8.017 1
 -5 8 -4 -11.862 8.79416 1
 5 -8 4 2.67828 7.37576 1
 6 -8 4 12.9944 8.10871 1
 9 7 -4 0.44084 14.8748 1
 9 7 -4 -2.5108 11.8243 1
 -9 -7 4 11.0851 9.15219 2
 -9 -7 4 1.95503 12.9365 1
 8 7 -4 0.96716 13.0124 1
 8 7 -4 33.8216 10.6303 1
 -8 -7 4 32.8482 11.5152 1
 -8 -7 4 19.3199 8.12213 2
 7 7 -4 18.4416 9.03165 1
 7 7 -4 34.27 11.9938 1
 -7 -7 4 22.7781 9.53636 1
 -7 -7 4 15.8276 9.58976 2
 6 7 -4 44.6221 9.64622 1
 6 7 -4 40.6382 10.9985 1
 -6 -7 4 42.1292 9.07176 2
 -6 -7 4 39.4297 9.34286 1
 5 7 -4 19.1296 9.75564 1
 5 7 -4 29.1215 7.70106 1
 -5 -7 4 24.8029 7.54608 2
 -5 -7 4 29.7829 8.38374 1
 4 7 -4 613.9 26.265 1
 4 7 -4 650.761 27.6232 1
 -4 -7 4 641.075 25.9585 1
 -4 -7 4 619.195 23.7202 2
 3 7 -4 1485.47 49.4182 1
 3 7 -4 1445.93 49.0162 1
 -3 -7 4 1395.8 45.0089 2
 -3 -7 4 1323.96 47.6537 1
 2 7 -4 -5.9943 4.73899 1
 2 7 -4 8.80526 7.994 1
 -2 -7 4 8.59637 6.31701 1
 1 7 -4 1012.02 36.3203 1
 1 7 -4 950.06 35.9008 1
 -1 -7 4 1016.77 35.6987 1
 0 7 -4 575.181 24.0069 1
 0 7 -4 578.53 24.7464 1
 0 -7 4 595.265 23.8846 1
 -1 7 -4 115.877 12.8909 1
 -1 7 -4 112.424 10.9012 1
 1 -7 4 111.372 9.00341 2
 1 -7 4 129.896 11.8435 1
 -2 7 -4 884.856 31.8451 1
 2 -7 4 808.035 30.582 1
 2 -7 4 851.011 29.2157 2
 -3 7 -4 1407.73 47.6619 1
 -3 7 -4 1386.66 46.3522 1
 3 -7 4 1391.7 45.8042 2
 3 -7 4 1346.2 45.7472 1
 -4 7 -4 37.8076 11.1798 1
 -4 7 -4 41.0515 8.45594 1
 4 -7 4 60.3937 10.8141 1
 -5 7 -4 97.8798 13.0813 1
 -5 7 -4 71.1262 11.6139 1
 5 -7 4 77.5053 11.0542 1
 6 -7 4 1.81837 7.22298 1
 9 6 -4 -1.0895 11.0485 1
 9 6 -4 9.13723 13.8971 1
 -9 -6 4 5.36919 8.02762 2
 -9 -6 4 -0.0836 11.8495 1
 8 6 -4 -10.587 8.91969 1
 8 6 -4 16.8738 11.8402 1
 -8 -6 4 12.586 8.20279 2
 -8 -6 4 31.0182 9.99243 1
 7 6 -4 14.8136 7.91809 1
 7 6 -4 8.50862 10.8233 1
 -7 -6 4 4.70046 8.31163 2
 -7 -6 4 -5.2552 8.03043 1
 6 6 -4 125.801 13.3179 1
 6 6 -4 110.733 15.8922 1
 -6 -6 4 132.243 13.819 1
 -6 -6 4 99.5319 12.6611 2
 5 6 -4 306.037 17.6278 1
 5 6 -4 335.13 19.3964 1
 -5 -6 4 312.637 17.37 1
 -5 -6 4 322.701 16.0091 2
 4 6 -4 4.51967 5.50698 1
 4 6 -4 -3.9287 7.81204 1
 -4 -6 4 3.44488 5.50969 2
 -4 -6 4 4.17543 6.16505 1
 3 6 -4 3695.78 114.912 1
 -3 -6 4 3622.17 110.939 2
 -3 -6 4 3704.72 113.456 1
 2 6 -4 693.212 26.9985 1
 -2 -6 4 691.325 22.959 2
 1 6 -4 116.74 12.4593 1
 1 6 -4 125.302 10.4021 1
 -1 -6 4 138.902 11.3998 1
 0 6 -4 2018.92 65.5266 1
 0 6 -4 2015.06 65.1175 1
 0 -6 4 2021.01 64.5859 1
 -1 6 -4 869.261 31.722 1
 -1 6 -4 836.57 31.2215 1
 1 -6 4 859.232 30.8504 1
 1 -6 4 880.612 27.7254 2
 -2 6 -4 2.31609 6.98234 1
 -2 6 -4 6.49325 6.64091 1
 2 -6 4 11.1707 6.41727 2
 2 -6 4 10.2712 5.97734 1
 -3 6 -4 1667.9 54.7367 1
 -3 6 -4 1565.46 53.2896 1
 3 -6 4 1661.56 53.346 1
 3 -6 4 1737.34 53.5255 2
 -4 6 -4 345.312 16.9238 1
 4 -6 4 404.794 16.8006 1
 -5 6 -4 -2.724 5.86492 1
 -5 6 -4 -2.9384 6.85932 1
 5 -6 4 -2.6021 5.6524 1
 6 -6 4 132.941 11.1849 1
 10 5 -4 -12.473 12.3237 1
 10 5 -4 -9.1205 13.5912 1
 -10 -5 4 25.0865 9.17272 2
 9 5 -4 10.5074 12.5516 1
 9 5 -4 4.28669 9.80231 1
 -9 -5 4 17.8425 10.2446 1
 -9 -5 4 0.82868 8.00428 2
 8 5 -4 8.18376 8.54612 1
 8 5 -4 2.01293 10.7595 1
 -8 -5 4 -2.1254 7.63281 2
 -8 -5 4 0.43766 8.57446 1
 7 5 -4 189.325 17.5387 1
 7 5 -4 177.275 15.3277 1
 -7 -5 4 193.974 15.1763 1
 -7 -5 4 196.993 15.417 2
 6 5 -4 116.374 12.1189 1
 -6 -5 4 93.2178 12.2871 1
 -6 -5 4 114.364 12.1998 2
 5 5 -4 54.6592 9.71354 1
 -5 -5 4 55.4326 10.9812 1
 -5 -5 4 44.7502 9.36998 2
 4 5 -4 854.559 32.3503 1
 -4 -5 4 877.188 29.7707 2
 -4 -5 4 875.75 31.514 1
 3 5 -4 1298.26 44.3329 1
 -3 -5 4 1248.81 40.6188 2
 -3 -5 4 1302.98 43.339 1
 2 5 -4 8.39377 5.19116 1
 -2 -5 4 9.01283 5.33637 1
 -2 -5 4 11.9842 3.82475 2
 1 5 -4 1057.74 37.106 1
 -1 -5 4 1059.36 36.5115 1
 0 5 -4 1408.17 46.9025 1
 0 -5 4 1379.64 46.0532 1
 -1 5 -4 -1.335 5.69116 1
 -1 5 -4 1.20944 6.62744 1
 1 -5 4 3.45799 3.98028 2
 1 -5 4 0.60931 5.29976 1
 -2 5 -4 457.888 19.1621 1
 -2 5 -4 456.66 20.2058 1
 2 -5 4 458.775 17.5545 2
 2 -5 4 457.728 18.8159 1
 -3 5 -4 427.107 19.2967 1
 -3 5 -4 434.227 18.1027 1
 3 -5 4 447.39 19.4256 2
 3 -5 4 411.965 17.7568 1
 -4 5 -4 20.746 6.89213 1
 -4 5 -4 19.6086 5.80852 1
 4 -5 4 14.2653 5.58678 1
 -5 5 -4 653.544 25.1119 2
 5 -5 4 609.885 22.5935 1
 -6 5 -4 108.112 13.1628 2
 6 -5 4 113.293 9.33848 1
 -7 5 -4 8.41399 7.47607 2
 10 4 -4 -6.8909 12.7648 1
 10 4 -4 -0.1802 10.7496 1
 -10 -4 4 4.45247 9.12871 2
 9 4 -4 38.2097 11.0606 1
 9 4 -4 44.2993 12.5186 1
 -9 -4 4 33.1902 9.61263 1
 -9 -4 4 43.0491 9.29101 2
 8 4 -4 -4.4058 9.6137 1
 8 4 -4 -8.9841 8.05084 1
 -8 -4 4 -4.7113 7.00036 2
 -8 -4 4 6.07004 7.96618 1
 7 4 -4 25.278 7.77005 1
 -7 -4 4 28.8198 7.6244 1
 -7 -4 4 10.0952 8.88953 2
 6 4 -4 -7.3245 5.78391 1
 -6 -4 4 7.0878 6.37336 1
 -6 -4 4 11.5935 7.04982 2
 5 4 -4 282.535 15.9015 1
 -5 -4 4 324.903 15.9997 1
 -5 -4 4 294.961 14.7542 2
 4 4 -4 6.74682 5.38719 1
 -4 -4 4 6.30468 5.51665 1
 -4 -4 4 6.20557 4.9829 2
 3 4 -4 830.381 30.6055 1
 -3 -4 4 803.543 27.1588 2
 -3 -4 4 852.173 29.9857 1
 2 4 -4 1160.17 40.2824 1
 -2 -4 4 1193.24 39.7521 1
 -2 -4 4 1163.09 36.093 2
 1 4 -4 -4.5764 3.95027 1
 -1 -4 4 -2.6412 4.35108 1
 0 4 -4 164.497 11.2252 1
 0 -4 4 166.307 11.2567 1
 -1 4 -4 945.434 33.4789 1
 1 -4 4 957.303 29.5667 2
 1 -4 4 931.679 32.639 1
 -2 4 -4 23.4828 6.35658 1
 2 -4 4 44.5543 7.95257 2
 2 -4 4 30.8484 5.99579 1
 -3 4 -4 6.36659 5.05604 1
 -3 4 -4 6.27505 4.89299 2
 3 -4 4 2.21829 4.8507 1
 3 -4 4 -1.7948 7.8322 2
 -4 4 -4 101.68 9.75146 2
 -4 4 -4 104.751 8.60257 1
 -4 4 -4 92.2122 10.0536 1
 4 -4 4 89.7032 8.83553 1
 -5 4 -4 91.3733 11.3955 2
 5 -4 4 79.187 8.641 1
 -6 4 -4 70.5975 12.2508 2
 -7 4 -4 35.2564 8.11653 2
 -8 4 -4 -3.3832 7.20193 2
 10 3 -4 124.28 20.0543 1
 10 3 -4 106.732 17.2066 1
 -10 -3 4 93.7342 12.7416 2
 9 3 -4 39.8158 10.1733 1
 9 3 -4 40.9359 11.7549 1
 -9 -3 4 63.5817 12.76 1
 -9 -3 4 44.879 9.52126 2
 8 3 -4 3.90952 8.21682 1
 -8 -3 4 8.59757 7.41475 1
 -8 -3 4 -7.1119 7.42266 2
 7 3 -4 835.528 32.0685 1
 -7 -3 4 830.648 31.4785 2
 -7 -3 4 805.34 29.648 1
 6 3 -4 5.80031 6.46317 1
 -6 -3 4 12.5078 6.60402 1
 -6 -3 4 4.07914 6.79826 2
 5 3 -4 35.194 8.70201 1
 -5 -3 4 24.1004 6.38726 2
 -5 -3 4 27.9503 6.66241 1
 4 3 -4 460.131 20.2508 1
 4 3 -4 472.746 19.0142 2
 -4 -3 4 488.475 19.8762 1
 -4 -3 4 481.189 18.014 2
 3 3 -4 1093.16 35.4086 2
 3 3 -4 1136.87 38.7402 1
 -3 -3 4 1120.02 37.9784 1
 -3 -3 4 1102.61 35.2099 2
 2 3 -4 777.228 27.7851 1
 -2 -3 4 713.971 23.3076 2
 -2 -3 4 739.883 27.1259 1
 1 3 -4 22.9159 5.24671 1
 -1 -3 4 34.7437 6.44294 1
 0 3 -4 416.48 20.2585 1
 0 -3 4 576.981 20.5772 1
 -1 3 -4 253.965 13.7519 1
 -1 3 -4 217.891 9.02553 2
 1 -3 4 241.112 13.0937 1
 1 -3 4 259.672 9.59206 2
 -2 3 -4 1467.08 45.7526 2
 -2 3 -4 1432.17 48.0425 1
 2 -3 4 1493.14 47.6497 1
 2 -3 4 1504.38 46.077 2
 -3 3 -4 45.7542 7.18744 2
 3 -3 4 44.1367 10.5907 2
 3 -3 4 50.2814 8.29846 1
 -4 3 -4 54.6642 6.94058 1
 -4 3 -4 47.5239 8.67156 2
 -4 3 -4 48.8344 7.77582 1
 4 -3 4 45.9931 7.94591 1
 -5 3 -4 1423.48 47.2004 2
 5 -3 4 1395.37 44.1216 1
 -6 3 -4 -0.1231 8.3296 2
 -7 3 -4 -5.0183 6.68581 2
 -8 3 -4 122.394 12.6785 2
 10 2 -4 8.77216 11.8933 1
 10 2 -4 7.50333 9.78882 1
 -10 -2 4 12.5737 8.54822 2
 9 2 -4 24.4667 9.65157 1
 9 2 -4 45.5166 10.9207 1
 -9 -2 4 25.4536 7.66345 1
 -9 -2 4 35.2526 8.92505 2
 8 2 -4 254.697 16.8436 1
 -8 -2 4 247.894 15.7722 2
 -8 -2 4 272.431 15.0257 1
 7 2 -4 -2.4049 6.41706 1
 -7 -2 4 3.10188 6.56555 1
 -7 -2 4 10.7776 7.60287 2
 6 2 -4 119.967 11.5861 1
 -6 -2 4 129.09 11.8311 1
 -6 -2 4 129.909 11.3517 2
 5 2 -4 452.676 19.7296 1
 -5 -2 4 416.824 17.7094 2
 -5 -2 4 456.839 18.881 1
 4 2 -4 0.05781 4.5377 1
 4 2 -4 1.2404 6.81748 2
 -4 -2 4 1.12568 5.45661 1
 -4 -2 4 5.68674 4.12569 2
 3 2 -4 1664.48 55.1861 1
 3 2 -4 1713.18 52.0715 2
 -3 -2 4 1703.75 54.5128 1
 -3 -2 4 1649.93 51.6813 2
 2 2 -4 3766.74 117.213 1
 2 2 -4 3780.83 113.227 2
 -2 -2 4 3873.49 116.779 1
 1 2 -4 35.086 7.1523 1
 -1 -2 4 26.7686 6.00674 1
 0 2 -4 1635.88 52.7479 1
 0 -2 4 1599.65 52.3033 1
 -1 2 -4 5020.58 150.405 1
 -1 2 -4 4824.57 147.167 2
 1 -2 4 5037.48 150.081 1
 -2 2 -4 -3.949 5.09642 1
 -2 2 -4 2.50828 3.82449 2
 2 -2 4 2.73124 5.14602 1
 -3 2 -4 798.05 27.9579 2
 3 -2 4 855.224 29.3182 2
 3 -2 4 810.995 28.4066 1
 -4 2 -4 665.967 22.4733 1
 -4 2 -4 664.001 24.992 2
 -4 2 -4 696.813 22.2711 1
 4 -2 4 683.649 24.0678 1
 -5 2 -4 7.03833 7.51709 2
 5 -2 4 7.48546 5.20061 1
 -6 2 -4 -10.052 7.39238 2
 -7 2 -4 15.1995 7.46553 2
 -8 2 -4 18.6214 8.1262 2
 10 1 -4 21.0034 9.0897 1
 10 1 -4 29.5823 11.4802 1
 -10 -1 4 38.4737 8.81537 2
 9 1 -4 9.35581 8.0427 1
 -9 -1 4 10.7183 7.62556 2
 8 1 -4 110.494 12.7573 1
 -8 -1 4 109.035 12.4549 2
 -8 -1 4 108.953 11.0548 1
 7 1 -4 47.2724 8.32895 1
 -7 -1 4 41.8783 10.2465 1
 -7 -1 4 52.388 11.1105 2
 6 1 -4 29.0169 6.75209 1
 -6 -1 4 50.1169 9.2244 2
 -6 -1 4 44.9433 9.75915 1
 5 1 -4 139.244 10.9865 1
 -5 -1 4 134.336 9.7472 2
 -5 -1 4 147.735 11.6271 1
 4 1 -4 155.254 11.1575 2
 4 1 -4 150.829 10.6876 1
 -4 -1 4 154.812 11.7645 1
 -4 -1 4 134.394 8.63076 2
 3 1 -4 392.307 14.5133 2
 3 1 -4 368.016 16.9672 1
 -3 -1 4 380.139 13.7924 2
 -3 -1 4 367.278 17.1852 1
 2 1 -4 59.216 8.22754 1
 2 1 -4 85.0377 5.25462 2
 -2 -1 4 78.6482 9.8183 1
 1 1 -4 7.69189 4.87811 1
 -1 -1 4 11.2005 5.37009 1
 0 1 -4 123.158 10.4352 1
 0 -1 4 128.339 10.3743 1
 -1 1 -4 486.771 19.8235 1
 -1 1 -4 502.132 16.4644 2
 1 -1 4 454.707 19.5424 1
 -2 1 -4 1206.34 39.5905 1
 -2 1 -4 1174.63 38.0287 2
 2 -1 4 1208.11 39.7673 1
 -3 1 -4 358.347 15.1193 2
 3 -1 4 348.047 15.8641 1
 -4 1 -4 -0.1658 3.70427 1
 -4 1 -4 -6.4218 5.5918 2
 4 -1 4 0.44363 5.34025 1
 -5 1 -4 12.7663 7.28166 2
 5 -1 4 7.64959 5.72024 1
 -6 1 -4 -4.9635 7.62375 2
 -7 1 -4 18.0114 7.52557 2
 -8 1 -4 208.056 14.9264 2
 10 0 -4 7.83627 8.07263 1
 -10 0 4 -1.1013 7.75382 2
 9 0 -4 -12.062 7.28997 1
 -9 0 4 3.09723 7.24953 2
 8 0 -4 1031.23 37.459 1
 -8 0 4 1101.38 34.9732 1
 -8 0 4 1042.24 38.2836 2
 7 0 -4 -5.9151 6.01035 1
 -7 0 4 1.75026 7.02748 2
 -7 0 4 -1.9879 6.23158 1
 6 0 -4 62.2578 9.45168 1
 -6 0 4 71.4076 10.5582 1
 -6 0 4 53.4163 9.39805 2
 5 0 -4 -4.9151 4.78042 1
 -5 0 4 -3.2643 6.24385 1
 -5 0 4 4.89463 4.98062 2
 4 0 -4 61.6121 8.6152 1
 4 0 -4 93.3279 9.94506 2
 -4 0 4 76.9104 7.08153 2
 -4 0 4 55.4192 10.0533 1
 3 0 -4 0.52997 4.11751 2
 3 0 -4 -0.6487 4.75661 1
 -3 0 4 -10.279 5.44697 1
 2 0 -4 4744.87 145.091 1
 2 0 -4 4801.66 141.428 2
 -2 0 4 4729.39 144.886 1
 1 0 -4 0.2694 4.10141 1
 -1 0 4 -5.8088 4.60592 1
 0 0 -4 41.3643 8.23008 1
 0 0 4 36.4772 8.70937 1
 -1 0 -4 -6.087 5.05089 1
 1 0 4 -0.048 5.31973 1
 -2 0 -4 230.637 10.5499 2
 -2 0 -4 206.474 12.1929 1
 2 0 4 211.801 12.894 1
 -3 0 -4 -1.1655 5.0482 2
 3 0 4 -8.0697 5.49292 1
 -4 0 -4 93.5755 7.03117 1
 -4 0 -4 122.87 10.2081 2
 4 0 4 103.814 10.3261 1
 -5 0 -4 -0.2529 7.13118 2
 5 0 4 0.44832 5.85987 1
 -6 0 -4 -4.6545 7.99961 2
 6 0 4 0.75759 5.56901 1
 -7 0 -4 2.03922 7.63119 2
 -8 0 -4 9.12536 7.38459 2
 10 -1 -4 25.4761 7.71189 1
 9 -1 -4 7.59566 7.03305 1
 -9 1 4 -10.578 6.69191 2
 8 -1 -4 95.7916 11.6705 1
 -8 1 4 93.2166 10.4828 1
 7 -1 -4 48.2983 10.0354 1
 -7 1 4 53.0297 10.7939 2
 -7 1 4 47.2236 10.386 1
 6 -1 -4 38.4855 8.93616 1
 -6 1 4 42.1191 7.93749 1
 -6 1 4 46.7505 9.24457 2
 5 -1 -4 126.953 10.3602 1
 -5 1 4 116.485 12.0282 1
 4 -1 -4 145.215 10.9487 2
 4 -1 -4 136.568 10.5446 1
 -4 1 4 135.726 12.016 1
 3 -1 -4 390.948 18.1225 1
 3 -1 -4 435.33 15.8668 2
 -3 1 4 429.748 19.2258 1
 2 -1 -4 70.7226 8.83977 1
 -2 1 4 88.2716 10.6625 1
 1 -1 -4 11.5065 4.40644 1
 -1 1 4 13.262 5.84138 1
 0 -1 -4 175.686 11.546 1
 0 1 4 157.013 11.9513 1
 -1 -1 -4 519.094 20.5663 1
 1 1 4 505.011 21.1227 1
 -2 -1 -4 1284.91 42.4083 1
 -2 -1 -4 1278 41.6739 2
 2 1 4 1335.06 43.481 1
 -3 -1 -4 387.691 16.651 2
 3 1 4 390.25 17.8125 1
 -4 -1 -4 -4.123 6.12167 2
 -4 -1 -4 5.07027 3.94142 1
 4 1 4 0.9885 6.18817 1
 -5 -1 -4 19.9947 7.97987 2
 5 1 4 13.343 7.14521 1
 -6 -1 -4 6.40346 8.03196 2
 6 1 4 1.8126 3.41195 1
 6 1 4 5.05961 6.85243 1
 -7 -1 -4 -2.0954 7.55313 2
 -8 -1 -4 216.459 15.7758 2
 10 -2 -4 20.6006 7.54804 1
 9 -2 -4 46.8312 10.5246 1
 8 -2 -4 244.764 14.7692 1
 -8 2 4 257.959 13.6327 1
 7 -2 -4 -2.4221 5.68252 1
 -7 2 4 5.48493 7.11246 1
 6 -2 -4 143.755 11.3038 1
 -6 2 4 130.37 13.0517 1
 5 -2 -4 407.54 18.2481 1
 -5 2 4 411.933 19.5075 1
 4 -2 -4 1.26607 5.63587 2
 4 -2 -4 -9.0492 4.11991 1
 -4 2 4 5.74509 6.77931 1
 3 -2 -4 1695.31 55.2402 1
 -3 2 4 1667.42 55.4438 1
 2 -2 -4 4047.43 126.203 1
 -2 2 4 4171.49 126.477 1
 1 -2 -4 50.2487 7.62319 1
 -1 2 4 39.3526 9.25368 1
 0 -2 -4 1387.74 49.4845 1
 0 2 4 1652.41 50.6951 1
 -1 -2 -4 5084.41 153.681 1
 1 2 4 5060.71 154.144 1
 -2 -2 -4 -0.9286 4.87345 1
 2 2 4 2.88673 5.93546 1
 -3 -2 -4 820.892 28.5501 1
 -3 -2 -4 848.788 29.6154 2
 3 2 4 838.249 30.4661 1
 -4 -2 -4 707.106 27.0982 2
 4 2 4 710.742 27.0438 1
 -5 -2 -4 8.92123 7.68851 2
 -5 -2 -4 16.9996 4.75564 1
 5 2 4 13.4129 7.86033 1
 -6 -2 -4 -1.6666 7.88847 2
 6 2 4 1.85791 8.09682 1
 6 2 4 7.18607 3.96194 1
 -7 -2 -4 16.7831 7.37138 2
 7 2 4 0.35587 3.83294 1
 7 2 4 6.57948 8.27665 1
 -8 -2 -4 15.4464 8.02841 2
 10 -3 -4 101.293 11.6406 1
 9 -3 -4 43.7895 10.4466 1
 8 -3 -4 -0.3627 6.09119 1
 -8 3 4 -5.8807 6.73012 1
 7 -3 -4 748.298 28.1481 1
 -7 3 4 759.378 28.3298 1
 6 -3 -4 9.35952 5.35732 1
 -6 3 4 5.95506 8.02674 1
 5 -3 -4 21.1809 5.62345 1
 -5 3 4 32.0659 8.6839 1
 4 -3 -4 513.84 21.1292 1
 -4 3 4 501.095 22.7451 1
 3 -3 -4 1115.21 38.4233 1
 -3 3 4 1087.59 39.0979 1
 2 -3 -4 755.743 28.2511 1
 -2 3 4 772.257 29.3893 1
 1 -3 -4 31.8136 7.02675 1
 -1 3 4 40.2629 9.92624 1
 0 -3 -4 564.328 22.0179 1
 0 3 4 560.628 23.1273 1
 -1 -3 -4 267.717 14.5281 1
 1 3 4 273.701 15.3923 1
 -2 -3 -4 1487.72 48.0814 1
 2 3 4 1463 49.0808 1
 -3 -3 -4 46.9764 8.34799 1
 -3 -3 -4 35.5582 8.32594 2
 3 3 4 29.6316 7.75663 1
 -4 -3 -4 68.8198 10.5598 2
 4 3 4 70.9574 12.5692 1
 -5 -3 -4 1384.79 45.1705 1
 -5 -3 -4 1465.3 49.4215 2
 5 3 4 1433.68 48.1954 1
 -6 -3 -4 -6.5684 7.02526 2
 6 3 4 7.16318 4.61516 1
 6 3 4 7.77757 9.48668 1
 -7 -3 -4 -13.587 6.86167 2
 7 3 4 0.95992 9.49935 1
 -8 -3 -4 123.873 13.8778 2
 10 -4 -4 14.4378 7.20287 1
 9 -4 -4 42.0917 10.6429 1
 8 -4 -4 -2.7938 6.15852 1
 -8 4 4 -6.2237 7.6899 1
 -8 4 4 -4.8918 5.55614 1
 7 -4 -4 11.6478 6.06604 1
 -7 4 4 15.7185 9.3956 1
 6 -4 -4 1.39057 5.28896 1
 -6 4 4 6.33085 8.83909 1
 5 -4 -4 301.863 15.2026 1
 -5 4 4 290.288 18.4233 1
 4 -4 -4 7.17436 4.68797 1
 -4 4 4 10.0655 7.97143 1
 3 -4 -4 836.35 30.5986 1
 -3 4 4 824.447 31.9238 1
 2 -4 -4 1146.62 39.8628 1
 -2 4 4 1159.79 40.8201 1
 1 -4 -4 2.70194 4.2546 1
 -1 4 4 -1.6592 6.05595 1
 0 -4 -4 130.983 9.97434 1
 0 4 4 150.178 12.7322 1
 -1 -4 -4 906.86 31.7476 1
 1 4 4 884.901 32.9358 1
 -2 -4 -4 26.0767 5.84673 1
 2 4 4 13.8257 7.01815 1
 -3 -4 -4 0.22107 4.85232 1
 3 4 4 6.07131 7.1048 1
 -4 -4 -4 96.1949 10.4069 1
 -4 -4 -4 78.6487 11.4048 2
 4 4 4 110.653 13.7261 1
 -5 -4 -4 94.7706 13.2271 2
 5 4 4 84.8485 8.73593 1
 5 4 4 105.102 15.6754 1
 -6 -4 -4 56.4244 11.4331 2
 6 4 4 42.033 7.76051 1
 6 4 4 53.1175 11.5795 1
 -7 -4 -4 44.4757 9.83163 2
 7 4 4 34.9864 6.19787 1
 7 4 4 30.1127 12.2882 1
 -8 -4 -4 8.74825 8.41772 2
 8 4 4 -11.09 12.0901 1
 8 4 4 4.51909 5.52519 1
 10 -5 -4 18.5242 7.51064 1
 9 -5 -4 3.04337 7.18261 1
 8 -5 -4 3.90631 6.55623 1
 -8 5 4 -1.1728 9.16255 1
 -8 5 4 3.18363 6.20652 1
 7 -5 -4 197.119 13.4007 1
 -7 5 4 226.643 17.8639 1
 6 -5 -4 104.101 10.895 1
 -6 5 4 132.894 16.5224 1
 5 -5 -4 40.2346 8.28437 1
 -5 5 4 66.0514 14.9152 1
 4 -5 -4 885.72 32.491 1
 -4 5 4 901.58 34.6417 1
 3 -5 -4 1318.76 45.4714 1
 -3 5 4 1353.14 46.9977 1
 2 -5 -4 9.8563 4.84228 1
 -2 5 4 3.78235 7.47932 1
 1 -5 -4 1017.69 35.7466 1
 -1 5 4 997.077 36.894 1
 0 -5 -4 1444.84 48.0255 1
 0 5 4 1425.27 49.0067 1
 -1 -5 -4 3.68049 4.30123 1
 1 5 4 2.64489 6.86098 1
 -2 -5 -4 414.843 18.2423 1
 2 5 4 437.901 20.9634 1
 -3 -5 -4 497.959 20.601 1
 3 5 4 470.632 22.9757 1
 -4 -5 -4 19.7549 6.93077 1
 -4 -5 -4 17.9707 7.93276 2
 4 5 4 23.6894 5.17944 1
 4 5 4 10.8504 8.90705 1
 -5 -5 -4 697.219 28.3572 2
 -5 -5 -4 633.683 25.3552 1
 5 5 4 636.251 28.7397 1
 5 5 4 641.008 24.6676 1
 -6 -5 -4 101.327 12.2095 1
 -6 -5 -4 117.797 12.8649 2
 6 5 4 120.396 19.2213 1
 6 5 4 109.323 9.90949 1
 -7 -5 -4 -4.3238 7.51138 2
 7 5 4 -18.993 12.492 1
 7 5 4 -4.9152 5.59723 1
 -8 -5 -4 0.06895 7.71321 2
 8 5 4 -1.8642 6.19332 1
 8 5 4 -1.4303 14.0106 1
 9 -6 -4 -1.0881 7.19289 1
 8 -6 -4 -1.1353 6.64799 1
 -8 6 4 12.1004 10.1009 1
 -8 6 4 3.3664 6.70123 1
 7 -6 -4 1.4072 5.82446 1
 -7 6 4 9.66093 10.6118 1
 6 -6 -4 144.768 11.8335 1
 -6 6 4 119.173 17.9923 1
 5 -6 -4 353.979 17.0151 1
 -5 6 4 334.171 21.4151 1
 4 -6 -4 -4.5905 4.41572 1
 -4 6 4 -5.3459 9.5161 1
 3 -6 -4 3726.02 116.31 1
 -3 6 4 3752.32 117.294 1
 2 -6 -4 697.152 26.9613 1
 -2 6 4 695.164 29.3132 1
 1 -6 -4 112.082 9.93482 1
 -1 6 4 116.823 14.6078 1
 0 -6 -4 2093.71 68.1 1
 0 6 4 2126.41 69.4057 1
 -1 -6 -4 880.35 31.8896 1
 1 6 4 880.805 34.0908 1
 -2 -6 -4 11.8517 5.16457 1
 2 6 4 13.8801 8.44288 1
 -3 -6 -4 1637.41 54.4589 1
 3 6 4 1679.23 56.7639 1
 -4 -6 -4 391.658 19.1567 1
 4 6 4 388.833 22.951 1
 4 6 4 386.608 17.8221 1
 -5 -6 -4 5.5707 7.55105 2
 -5 -6 -4 7.975 7.746 1
 5 6 4 -3.7734 5.27513 1
 5 6 4 -0.7679 10.9614 1
 -6 -6 -4 133.851 13.8866 2
 6 6 4 142.628 11.624 1
 6 6 4 116.905 21.1676 1
 -7 -6 -4 0.14615 8.49564 2
 7 6 4 -2.4214 6.46636 1
 7 6 4 9.14258 14.3181 1
 -8 -6 -4 26.0236 9.79398 2
 8 6 4 7.86126 7.34082 1
 8 6 4 11.8218 16.604 1
 9 -7 -4 29.0961 8.73984 1
 8 -7 -4 30.9621 7.85054 1
 -8 7 4 17.1822 12.0647 1
 -8 7 4 24.6346 7.70313 1
 7 -7 -4 27.025 7.44725 1
 -7 7 4 27.9181 12.4129 1
 -7 7 4 26.7747 7.8178 1
 6 -7 -4 38.8174 7.43494 1
 -6 7 4 58.493 12.8191 1
 -6 7 4 57.2245 11.588 1
 5 -7 -4 20.3727 6.25742 1
 -5 7 4 31.2723 11.7705 1
 4 -7 -4 603.13 25.2468 1
 -4 7 4 665.827 29.7403 1
 3 -7 -4 1449.86 49.781 1
 -3 7 4 1478.79 52.0059 1
 2 -7 -4 7.71513 4.9539 1
 -2 7 4 -0.1356 8.79264 1
 1 -7 -4 1073.95 38.4055 1
 -1 7 4 1084.05 40.7148 1
 0 -7 -4 521.088 22.1798 1
 0 7 4 547.812 25.8903 1
 -1 -7 -4 107.019 10.2029 1
 1 7 4 123.343 15.9255 1
 -2 -7 -4 813.975 30.8373 1
 2 7 4 858.46 34.2094 1
 -3 -7 -4 1342.1 45.9969 1
 3 7 4 1341.93 48.9607 1
 3 7 4 1366.24 46.3731 1
 -4 -7 -4 43.5647 10.8519 1
 4 7 4 41.0709 9.30188 1
 4 7 4 53.0799 12.5896 1
 -5 -7 -4 78.5314 14.5748 1
 -5 -7 -4 63.1772 11.6187 2
 5 7 4 82.1579 20.0599 1
 5 7 4 78.969 10.2194 1
 -6 -7 -4 0.74696 9.70982 1
 -6 -7 -4 -5.7452 6.85329 2
 6 7 4 9.21646 14.3913 1
 6 7 4 1.22755 6.19749 1
 -7 -7 -4 5.13621 8.67589 2
 7 7 4 -7.3251 15.7888 1
 7 7 4 2.70487 7.00421 1
 9 -8 -4 -8.0759 8.28756 1
 -9 8 4 7.50913 11.4745 1
 8 -8 -4 142.753 14.1702 1
 -8 8 4 141.896 14.2437 1
 -8 8 4 188.544 22.2911 1
 7 -8 -4 19.9998 6.99819 1
 -7 8 4 24.0617 8.51612 1
 -7 8 4 17.2146 13.8856 1
 6 -8 -4 -2.7302 5.90881 1
 -6 8 4 6.72745 7.46678 1
 -6 8 4 15.8033 12.9336 1
 5 -8 -4 43.2085 9.79054 1
 -5 8 4 31.1217 12.8488 1
 -5 8 4 33.2279 6.98412 1
 4 -8 -4 -4.5531 5.50251 1
 -4 8 4 12.3649 5.13656 1
 -4 8 4 -3.6663 11.5405 1
 3 -8 -4 730.536 28.4408 1
 -3 8 4 706.798 31.9329 1
 2 -8 -4 100.656 10.3555 1
 -2 8 4 104.316 17.3366 1
 1 -8 -4 6.14212 5.10709 1
 -1 8 4 7.47964 9.46658 1
 0 -8 -4 177.552 12.5611 1
 0 8 4 193.912 18.5842 1
 -1 -8 -4 193.853 12.9548 1
 1 8 4 186.223 12.6489 1
 1 8 4 193.485 19.2022 1
 -2 -8 -4 13.8617 5.92902 1
 2 8 4 15.046 10.7685 1
 2 8 4 11.1595 5.72476 1
 -3 -8 -4 203.641 13.9576 1
 3 8 4 223.518 21.7632 1
 3 8 4 227.327 14.0778 1
 -4 -8 -4 102.445 11.8674 1
 4 8 4 84.8703 21.3012 1
 4 8 4 98.7312 11.303 1
 -5 -8 -4 -1.3614 7.20302 2
 -5 -8 -4 -1.8685 7.91212 1
 5 8 4 -0.0824 14.1042 1
 5 8 4 1.14609 6.40677 1
 -6 -8 -4 18.4066 11.0237 1
 -6 -8 -4 -4.8699 8.08544 2
 6 8 4 9.91848 16.0428 1
 6 8 4 1.7487 6.76078 1
 -7 -8 -4 4.13123 9.22953 2
 7 8 4 2.23422 18.4414 1
 7 8 4 6.19414 8.16717 1
 8 -9 -4 36.84 9.33667 1
 -8 9 4 11.4058 16.0921 1
 7 -9 -4 71.3801 12.8901 1
 -7 9 4 56.0924 10.4956 1
 -7 9 4 73.728 17.0753 1
 6 -9 -4 51.4969 11.5776 1
 -6 9 4 35.8993 15.0503 1
 -6 9 4 48.3909 12.3039 1
 5 -9 -4 3.29069 5.97747 1
 -5 9 4 3.16861 5.70432 1
 -5 9 4 3.70321 13.497 1
 4 -9 -4 603.034 25.4308 1
 -4 9 4 572.435 24.245 1
 -4 9 4 624.274 31.019 1
 3 -9 -4 4.86538 5.51336 1
 -3 9 4 4.08192 5.19775 1
 -3 9 4 -2.4061 11.3477 1
 2 -9 -4 4.25397 5.23823 1
 -2 9 4 0.84836 4.53558 1
 -2 9 4 -12.027 10.4886 1
 1 -9 -4 1035.1 38.275 1
 -1 9 4 1051.76 41.9411 1
 -1 9 4 1032.33 37.8525 1
 0 -9 -4 394.899 19.4059 1
 0 9 4 387.846 25.5247 1
 0 9 4 385.471 19.1466 1
 -1 -9 -4 21.2071 6.26515 1
 1 9 4 21.3244 6.66711 1
 1 9 4 30.8051 12.2455 1
 -2 -9 -4 566.754 24.5053 1
 2 9 4 553.869 24.2827 1
 2 9 4 591.263 30.3504 1
 -3 -9 -4 24.2956 7.36311 1
 3 9 4 30.365 7.08033 1
 3 9 4 33.7206 14.3698 1
 -4 -9 -4 19.0161 7.98089 1
 4 9 4 11.2511 6.5146 1
 4 9 4 1.15111 14.2617 1
 -5 -9 -4 714.657 30.7568 2
 -5 -9 -4 759.211 30.3231 1
 5 9 4 739.01 29.9966 1
 5 9 4 739.527 39.4653 1
 -6 -9 -4 -6.4028 12.3901 1
 -6 -9 -4 -5.1222 7.37653 2
 6 9 4 17.2066 18.3012 1
 6 9 4 -13.604 7.41071 1
 -7 -9 -4 -5.7664 9.04806 2
 7 9 4 -18.468 20.4137 1
 7 9 4 9.97008 8.86889 1
 8 -10 -4 347.28 21.517 1
 -8 10 4 436.31 33.4339 1
 7 -10 -4 20.7793 8.96423 1
 -7 10 4 -21.146 17.1543 1
 -7 10 4 26.9991 10.3967 1
 6 -10 -4 231.103 16.8433 1
 -6 10 4 274.132 28.9533 1
 -6 10 4 228.525 15.6738 1
 5 -10 -4 53.8988 11.9015 1
 -5 10 4 74.5849 10.9917 1
 -5 10 4 115.959 24.3868 1
 4 -10 -4 11.1401 6.68482 1
 -4 10 4 -2.1703 5.86316 1
 -4 10 4 -0.3862 13.1196 1
 3 -10 -4 45.0589 10.6514 1
 -3 10 4 37.4537 13.6678 1
 -3 10 4 34.3759 7.14451 1
 2 -10 -4 713.089 29.4088 1
 -2 10 4 747.403 34.6954 1
 -2 10 4 693.364 28.4643 1
 1 -10 -4 61.0185 10.8988 1
 -1 10 4 54.2888 9.73485 1
 -1 10 4 43.2265 13.3603 1
 0 -10 -4 2026.73 66.9294 1
 0 10 4 2017.36 70.1322 1
 0 10 4 1938.97 66.4358 1
 -1 -10 -4 50.0228 10.5084 1
 1 10 4 30.5317 14.2738 1
 1 10 4 51.6986 10.6454 1
 -2 -10 -4 11.4952 6.94241 1
 2 10 4 13.9983 6.86637 1
 2 10 4 7.20071 13.7893 1
 -3 -10 -4 101.973 13.1878 1
 3 10 4 106.502 25.4732 1
 3 10 4 93.5655 12.6022 1
 -4 -10 -4 554.291 26.1692 1
 4 10 4 626.918 26.7378 1
 4 10 4 604.525 36.115 1
 -5 -10 -4 13.1228 8.55957 1
 5 10 4 9.70985 8.12141 1
 5 10 4 11.8688 18.9916 1
 -6 -10 -4 2.03216 9.75909 1
 -6 -10 -4 11.7734 8.89 2
 6 10 4 -1.958 21.2939 1
 6 10 4 -16.038 8.22645 1
 8 -11 -4 20.399 10.6389 1
 -8 11 4 5.69532 12.304 1
 -8 11 4 22.9108 20.7783 1
 7 -11 -4 8.41719 9.30204 1
 -7 11 4 10.2282 20.7285 1
 -7 11 4 30.8527 11.4336 1
 6 -11 -4 145.713 15.6249 1
 -6 11 4 138.208 13.8366 1
 -6 11 4 158.501 30.4558 1
 5 -11 -4 82.0182 13.482 1
 -5 11 4 92.9863 19.0281 1
 -5 11 4 74.8215 11.9825 1
 4 -11 -4 191.16 15.6921 1
 -4 11 4 200.531 14.5635 1
 -4 11 4 209.744 27.0005 1
 3 -11 -4 130.677 13.7558 1
 -3 11 4 107.741 12.0838 1
 -3 11 4 99.0153 24.0296 1
 2 -11 -4 77.664 11.9732 1
 -2 11 4 72.2888 10.68 1
 -2 11 4 61.8982 15.5132 1
 1 -11 -4 602.161 27.028 1
 -1 11 4 635.08 33.9855 1
 -1 11 4 604.376 26.5549 1
 0 -11 -4 1403.57 49.9099 1
 0 11 4 1373.42 54.5054 1
 0 11 4 1397.3 49.6408 1
 -1 -11 -4 15.0184 7.66326 1
 1 11 4 6.39853 6.59667 1
 1 11 4 16.2452 15.3792 1
 -2 -11 -4 75.237 12.8477 1
 2 11 4 110.413 26.1489 1
 2 11 4 65.4478 12.0528 1
 -3 -11 -4 34.0113 8.70655 1
 3 11 4 42.97 18.4455 1
 3 11 4 27.4728 7.84479 1
 -4 -11 -4 21.4133 8.81019 1
 4 11 4 51.621 19.6857 1
 4 11 4 14.0591 7.82302 1
 -5 -11 -4 6.51959 9.02969 1
 5 11 4 -2.0461 8.4942 1
 5 11 4 -21.037 21.5672 1
 -6 -11 -4 17.1618 10.6102 1
 -6 -11 -4 63.4727 12.7161 2
 6 11 4 49.6339 10.8001 1
 6 11 4 29.161 24.1636 1
 7 -12 -4 -8.8221 10.2157 1
 -7 12 4 -6.9321 9.53475 1
 -7 12 4 -10.956 20.4912 1
 6 -12 -4 298.555 20.6624 1
 -6 12 4 307.569 18.9265 1
 -6 12 4 369.657 36.6315 1
 5 -12 -4 -6.7159 8.30902 1
 -5 12 4 -20.753 18.94 1
 -5 12 4 -4.9365 7.32858 1
 4 -12 -4 3.57663 7.39976 1
 -4 12 4 10.0191 17.3312 1
 -4 12 4 9.30262 6.61306 1
 3 -12 -4 -9.5852 7.06578 1
 -3 12 4 -0.0123 6.65921 1
 -3 12 4 -2.8469 15.8952 1
 2 -12 -4 -10.147 6.56026 1
 -2 12 4 4.7033 7.0639 1
 -2 12 4 10.179 15.8676 1
 1 -12 -4 11.8 7.64924 1
 -1 12 4 3.05317 16.0158 1
 -1 12 4 -2.1836 6.56609 1
 0 -12 -4 968.972 37.5256 1
 0 12 4 945.281 37.0242 1
 0 12 4 902.425 44.186 1
 -1 -12 -4 39.2302 8.50533 1
 1 12 4 50.472 17.7154 1
 1 12 4 53.7966 12.6256 1
 -2 -12 -4 14.5452 8.53104 1
 2 12 4 6.80178 6.87995 1
 2 12 4 25.4572 18.1028 1
 -3 -12 -4 5.43289 9.12138 1
 3 12 4 -3.4688 7.37906 1
 3 12 4 8.47292 18.7856 1
 -4 -12 -4 69.5429 15.3379 1
 4 12 4 80.7406 14.9406 1
 4 12 4 50.9067 22.4659 1
 -5 -12 -4 19.7214 10.7109 1
 5 12 4 21.6201 9.75859 1
 5 12 4 -55.924 23.1477 1
 6 -13 -4 7.47167 10.4117 1
 -6 13 4 18.1004 8.65814 1
 5 -13 -4 -15.71 8.13048 1
 -5 13 4 -8.3163 7.6491 1
 -5 13 4 3.93742 21.0924 1
 4 -13 -4 48.994 11.2299 1
 -4 13 4 53.6862 20.5454 1
 -4 13 4 59.856 13.4965 1
 3 -13 -4 40.406 9.82266 1
 -3 13 4 35.205 19.6317 1
 -3 13 4 56.3217 12.3805 1
 2 -13 -4 3.22229 7.33042 1
 -2 13 4 15.3748 18.4791 1
 -2 13 4 5.40304 7.07113 1
 -1 13 4 63.712 12.3515 1
 -1 13 4 55.6844 19.4155 1
 0 -13 -4 138.909 16.0162 1
 0 13 4 148.619 15.0481 1
 0 13 4 137.693 30.3532 1
 -1 -13 -4 3.48972 9.03449 1
 1 13 4 -12.252 18.6598 1
 1 13 4 -12.708 6.92312 1
 -2 -13 -4 466.677 24.6757 1
 2 13 4 462.323 38.8855 1
 2 13 4 394.402 23.5811 1
 -3 -13 -4 25.3067 10.5478 1
 3 13 4 54.2229 22.9355 1
 3 13 4 13.7604 9.29958 1
 -4 -13 -4 20.9073 11.2461 1
 4 13 4 2.60022 9.76136 1
 4 13 4 -23.876 23.9186 1
 -5 -13 -4 114.816 19.2933 1
 5 13 4 8.703 27.2095 1
 5 13 4 57.4144 12.3732 1
 6 -14 -4 10.6981 11.2718 1
 -6 14 4 44.7295 11.2353 1
 5 -14 -4 6.67355 9.76851 1
 -5 14 4 -13.529 8.80507 1
 4 -14 -4 18.928 10.1643 1
 -4 14 4 10.7442 8.92587 1
 -4 14 4 7.05708 24.6704 1
 3 -14 -4 389.428 23.5856 1
 -3 14 4 458.243 38.7599 1
 -3 14 4 343.918 21.0229 1
 2 -14 -4 84.8388 16.7002 1
 -2 14 4 96.2297 14.6732 1
 -2 14 4 93.113 23.329 1
 1 -14 -4 5.59042 8.27642 1
 -1 14 4 -15.791 20.5924 1
 -1 14 4 15.4021 8.68724 1
 0 -14 -4 53.1204 11.7179 1
 0 14 4 23.4086 21.6021 1
 0 14 4 41.9384 10.6927 1
 -1 -14 -4 657.02 31.4761 1
 1 14 4 662.844 44.6646 1
 1 14 4 630.179 30.0604 1
 -2 -14 -4 -1.0454 9.21294 1
 2 14 4 31.0821 24.5186 1
 2 14 4 2.03463 9.16163 1
 -3 -14 -4 191.928 20.6347 1
 3 14 4 163.868 19.1504 1
 3 14 4 190.18 41.4989 1
 -4 -14 -4 -5.4405 11.5197 1
 4 14 4 -30.003 26.7103 1
 4 14 4 5.5921 10.0495 1
 5 -15 -4 4.87393 10.3745 1
 -5 15 4 22.8984 10.4789 1
 4 -15 -4 6.45562 10.8137 1
 -4 15 4 5.30422 9.49364 1
 3 -15 -4 100.356 18.9017 1
 -3 15 4 123.694 16.9918 1
 2 -15 -4 33.0092 12.1716 1
 -2 15 4 4.86331 8.88758 1
 -2 15 4 25.1593 29.5345 1
 1 -15 -4 171.282 20.1128 1
 -1 15 4 163.901 18.3127 1
 -1 15 4 193.763 38.9825 1
 0 -15 -4 36.3922 11.394 1
 0 15 4 17.2672 9.82655 1
 0 15 4 30.2637 24.6572 1
 -1 -15 -4 30.3694 12.2253 1
 1 15 4 60.1998 25.2873 1
 1 15 4 31.6613 10.2646 1
 -2 -15 -4 89.8552 19.8019 1
 2 15 4 67.7084 13.6584 1
 2 15 4 111.249 29.5261 1
 -3 -15 -4 115.707 20.9887 1
 3 15 4 106.685 30.9784 1
 3 -16 -4 148.885 20.3261 1
 -3 16 4 137.843 18.6456 1
 2 -16 -4 40.4879 12.8884 1
 -2 16 4 34.845 11.2114 1
 1 -16 -4 -2.0489 11.6593 1
 -1 16 4 12.4918 10.7448 1
 0 -16 -4 22.0626 13.5176 1
 0 16 4 10.6481 11.8487 1
 -1 -16 -4 158.728 22.2806 1
 1 16 4 101.592 30.7637 1
 1 16 4 108.323 19.6856 1
 2 16 -5 31.7268 16.2258 1
 1 16 -5 18.731 15.2673 1
 -1 -16 5 67.3018 19.8342 1
 0 16 -5 11.6397 14.4638 1
 0 -16 5 12.719 21.1424 1
 4 15 -5 194.72 26.3393 1
 4 15 -5 187.649 34.0303 1
 -4 -15 5 187.474 19.0637 2
 3 15 -5 24.1005 14.7543 1
 3 15 -5 61.8283 21.9723 1
 2 15 -5 22.2384 23.5871 1
 2 15 -5 26.3636 14.5221 1
 -2 -15 5 28.4266 17.6574 1
 1 15 -5 37.0689 14.3137 1
 -1 -15 5 59.6879 18.3946 1
 0 15 -5 37.2499 13.5474 1
 0 -15 5 30.6684 16.4848 1
 -1 15 -5 6.97365 14.1164 1
 1 -15 5 12.0146 17.037 1
 -2 15 -5 -1.475 14.8367 1
 2 -15 5 0.03069 17.3719 1
 5 14 -5 -5.1173 21.1709 1
 5 14 -5 11.2946 14.1373 1
 -5 -14 5 21.4757 10.051 2
 4 14 -5 76.0078 16.1734 1
 4 14 -5 78.9618 21.6256 1
 -4 -14 5 56.997 12.1483 2
 3 14 -5 285.309 25.3848 1
 3 14 -5 384.88 34.9588 1
 -3 -14 5 329.255 30.0489 1
 2 14 -5 118.435 20.1906 1
 2 14 -5 165.886 31.4001 1
 -2 -14 5 141.527 26.4492 1
 1 14 -5 70.0797 19.9928 1
 1 14 -5 40.0766 12.362 1
 -1 -14 5 26.0991 16.1517 1
 0 14 -5 15.6001 11.4631 1
 0 14 -5 42.6443 18.8579 1
 0 -14 5 -5.7249 14.0927 1
 -1 14 -5 11.4722 16.7401 1
 -1 14 -5 -3.4243 12.1465 1
 1 -14 5 27.8643 15.0767 1
 -2 14 -5 -0.9866 13.1368 1
 2 -14 5 20.6436 15.5729 1
 -3 14 -5 20.1706 14.061 1
 3 -14 5 5.23109 17.1464 1
 6 13 -5 21.6318 21.4074 1
 6 13 -5 14.733 13.2953 1
 -6 -13 5 4.46208 9.03389 2
 5 13 -5 -9.1431 12.0629 1
 5 13 -5 8.67171 18.6054 1
 -5 -13 5 -3.6929 10.7822 2
 4 13 -5 90.7314 19.8694 1
 4 13 -5 64.6653 14.6744 1
 -4 -13 5 105.096 25.0518 1
 -4 -13 5 83.9491 14.4714 2
 3 13 -5 267.96 22.7176 1
 3 13 -5 232.489 30.2127 1
 -3 -13 5 231.331 25.8166 1
 2 13 -5 11.9929 16.8311 1
 2 13 -5 -11.035 9.70145 1
 -2 -13 5 2.66536 13.6353 1
 1 13 -5 59.6783 17.7955 1
 1 13 -5 54.3675 12.1375 1
 -1 -13 5 26.2172 14.291 1
 0 13 -5 38.5011 17.2966 1
 0 13 -5 35.5965 11.3798 1
 0 -13 5 13.4431 13.2302 1
 -1 13 -5 55.6707 12.7707 1
 -1 13 -5 66.5778 17.7169 1
 1 -13 5 62.6383 14.6452 1
 -2 13 -5 20.9041 16.1401 1
 -2 13 -5 -3.0192 11.4843 1
 2 -13 5 21.225 14.2704 1
 -3 13 -5 48.1757 16.2877 1
 -3 13 -5 42.5578 13.3671 1
 3 -13 5 51.7083 15.7002 1
 -4 13 -5 -15.944 13.6869 1
 4 -13 5 -23.894 14.9036 1
 7 12 -5 -5.175 14.0277 1
 7 12 -5 -17.642 19.5075 1
 -7 -12 5 9.72034 9.29352 2
 6 12 -5 50.2021 13.9972 1
 6 12 -5 25.9105 19.5964 1
 -6 -12 5 32.5036 10.575 2
 5 12 -5 291.558 30.4427 1
 5 12 -5 251.456 23.0099 1
 -5 -12 5 283.665 19.0909 2
 -5 -12 5 330.676 26.9153 1
 4 12 -5 -13.738 15.7205 1
 4 12 -5 15.4018 10.0912 1
 -4 -12 5 -6.7421 12.1592 1
 -4 -12 5 6.12302 9.08433 2
 3 12 -5 96.1345 24.5089 1
 3 12 -5 69.9823 16.358 1
 -3 -12 5 79.5001 20.413 1
 2 12 -5 16.2748 13.8486 1
 2 12 -5 9.86626 9.16347 1
 -2 -12 5 8.58684 11.7307 1
 1 12 -5 213.155 19.3338 1
 1 12 -5 262.679 25.789 1
 -1 -12 5 259.987 22.5045 1
 0 12 -5 56.8197 15.1854 1
 0 12 -5 62.2359 15.1733 1
 0 -12 5 38.8975 12.4804 1
 -1 12 -5 210.244 18.9417 1
 -1 12 -5 150.38 24.2712 1
 1 -12 5 164.547 21.3902 1
 -2 12 -5 29.735 14.4101 1
 -2 12 -5 34.6333 11.5077 1
 2 -12 5 42.2354 13.3544 1
 -3 12 -5 160.055 25.4102 1
 -3 12 -5 132.625 19.4554 1
 3 -12 5 180.444 22.0241 1
 -4 12 -5 145.732 25.7602 1
 -4 12 -5 88.7017 21.6412 1
 4 -12 5 105.793 21.4119 1
 -5 12 -5 -17.075 17.8925 1
 -5 12 -5 10.8814 16.5734 1
 5 -12 5 7.99522 13.6001 1
 -8 -11 5 3.30638 8.84734 2
 7 11 -5 709.378 37.1047 1
 7 11 -5 774.909 41.4149 1
 -7 -11 5 767.149 30.5146 2
 6 11 -5 92.4282 18.7268 1
 6 11 -5 52.8305 17.8019 1
 -6 -11 5 38.3575 13.7878 1
 -6 -11 5 82.6513 14.4432 2
 5 11 -5 106.32 24.8483 1
 5 11 -5 95.7023 17.0911 1
 -5 -11 5 50.0422 11.0818 2
 -5 -11 5 83.2352 20.4677 1
 4 11 -5 22.2984 10.3485 1
 4 11 -5 63.3254 15.3638 1
 -4 -11 5 55.4772 9.63279 2
 -4 -11 5 38.743 12.681 1
 3 11 -5 60.8076 15.0626 1
 3 11 -5 56.0807 14.1927 1
 -3 -11 5 56.1127 12.616 1
 2 11 -5 14.044 8.83015 1
 2 11 -5 9.42471 12.639 1
 -2 -11 5 11.12 10.383 1
 1 11 -5 1380.41 51.4613 1
 1 11 -5 1390.97 52.5764 1
 -1 -11 5 1406.56 50.9029 1
 0 11 -5 -2.0684 8.01333 1
 0 11 -5 36.3381 12.2335 1
 0 -11 5 21.507 11.0566 1
 -1 11 -5 23.4314 9.43192 1
 -1 11 -5 23.8319 12.491 1
 1 -11 5 23.414 11.033 1
 1 -11 5 50.4691 11.7544 2
 -2 11 -5 24.8502 12.5935 1
 -2 11 -5 41.3228 10.6793 1
 2 -11 5 34.8831 11.2224 1
 -3 11 -5 331.32 21.7608 1
 -3 11 -5 307.556 24.859 1
 3 -11 5 300.899 22.4526 1
 -4 11 -5 19.301 15.2388 1
 -4 11 -5 19.7453 14.0002 1
 4 -11 5 13.1507 11.4828 1
 -5 11 -5 27.1991 14.668 1
 -5 11 -5 9.34036 15.0614 1
 5 -11 5 -8.9052 11.9116 1
 8 10 -5 -6.2492 18.6356 1
 8 10 -5 18.0453 13.9523 1
 -8 -10 5 12.0668 8.72581 2
 7 10 -5 28.4236 16.9563 1
 7 10 -5 38.6174 12.8586 1
 -7 -10 5 96.0798 21.1303 1
 -7 -10 5 62.1598 12.9179 2
 6 10 -5 214.167 26.2334 1
 6 10 -5 188.032 20.5258 1
 -6 -10 5 218.358 17.0042 2
 -6 -10 5 212.682 22.2873 1
 5 10 -5 1926.47 67.1074 1
 5 10 -5 1875.75 66.9729 1
 -5 -10 5 1860.41 61.7366 2
 -5 -10 5 1917.01 65.124 1
 4 10 -5 5.5864 12.7808 1
 4 10 -5 -2.178 8.30576 1
 -4 -10 5 -4.4956 7.95671 2
 -4 -10 5 10.3264 10.1459 1
 3 10 -5 6.15317 12.3124 1
 3 10 -5 2.9387 7.50318 1
 -3 -10 5 4.57421 6.97384 2
 -3 -10 5 26.8488 10.3886 1
 2 10 -5 -6.2479 10.1767 1
 2 10 -5 9.12394 7.46502 1
 -2 -10 5 4.07308 9.3674 1
 1 10 -5 162.135 19.9605 1
 1 10 -5 169.97 15.2245 1
 -1 -10 5 159.742 17.9845 1
 0 10 -5 418.49 22.2015 1
 0 10 -5 389.826 24.7569 1
 0 -10 5 390.179 22.8381 1
 -1 10 -5 55.5815 11.2863 1
 -1 10 -5 109.605 18.3785 1
 1 -10 5 72.2582 11.8769 1
 1 -10 5 74.0966 10.7096 2
 -2 10 -5 9.57215 11.0194 1
 -2 10 -5 15.3969 9.10502 1
 2 -10 5 37.1533 11.7434 2
 2 -10 5 44.0641 10.7836 1
 -3 10 -5 426.66 24.1038 1
 -3 10 -5 448.999 25.189 1
 3 -10 5 484.732 24.0961 1
 -4 10 -5 22.055 12.277 1
 -4 10 -5 12.7097 13.5657 1
 4 -10 5 -0.7391 10.0586 1
 -5 10 -5 -8.985 12.1443 1
 5 -10 5 6.69006 10.0788 1
 -6 10 -5 -16.005 12.7904 1
 -6 10 -5 -13.759 13.3359 1
 6 -10 5 15.8118 11.2325 1
 8 9 -5 -4.8491 12.2278 1
 8 9 -5 10.8455 17.04 1
 -8 -9 5 7.34026 12.9705 1
 -8 -9 5 19.8936 8.63126 2
 7 9 -5 138.006 25.1738 1
 7 9 -5 92.2147 18.4442 1
 -7 -9 5 87.4945 20.3174 1
 -7 -9 5 101.918 14.2857 2
 6 9 -5 187.02 18.9745 1
 6 9 -5 243.797 24.2701 1
 -6 -9 5 227.974 20.6469 1
 -6 -9 5 240.363 16.6043 2
 5 9 -5 19.4626 9.48372 1
 5 9 -5 15.9375 11.8465 1
 -5 -9 5 29.9897 8.7686 2
 -5 -9 5 32.8219 10.9997 1
 4 9 -5 66.1382 13.0968 1
 4 9 -5 46.6593 12.4207 1
 -4 -9 5 36.7364 9.72868 1
 -4 -9 5 48.4048 10.561 2
 3 9 -5 133.518 14.6451 1
 3 9 -5 147.496 19.2189 1
 -3 -9 5 150.965 16.4887 1
 -3 -9 5 142.184 10.749 2
 2 9 -5 37.0388 10.1599 1
 2 9 -5 52.2019 11.7798 1
 -2 -9 5 43.7818 9.94001 1
 1 9 -5 325.255 18.976 1
 1 9 -5 305.706 21.3074 1
 -1 -9 5 327.562 19.9466 1
 0 9 -5 641.75 28.2293 1
 0 9 -5 665.466 29.6536 1
 0 -9 5 647.646 28.0938 1
 -1 9 -5 -0.5657 9.15154 1
 -1 9 -5 -1.3893 7.1451 1
 1 -9 5 -13.257 7.55332 2
 1 -9 5 0.20162 8.07849 1
 -2 9 -5 7.42093 7.92742 1
 -2 9 -5 4.22514 9.59614 1
 2 -9 5 2.65323 8.26656 1
 2 -9 5 -0.988 10.1887 2
 -3 9 -5 1045.04 40.8158 1
 -3 9 -5 1061.11 39.6637 1
 3 -9 5 1059.29 38.8511 1
 -4 9 -5 6.45121 10.5156 1
 -4 9 -5 18.3185 12.6759 1
 4 -9 5 17.2267 9.30892 1
 -5 9 -5 12.3296 14.4775 1
 -5 9 -5 16.7402 10.5422 1
 5 -9 5 2.80299 9.12754 1
 6 -9 5 30.2427 10.231 1
 9 8 -5 155.824 22.9651 1
 9 8 -5 190.919 28.9269 1
 -9 -8 5 166.659 15.3635 2
 8 8 -5 290.164 27.9278 1
 8 8 -5 314.803 23.7851 1
 -8 -8 5 275.859 17.3755 2
 -8 -8 5 291.941 24.096 1
 7 8 -5 69.3382 16.3002 1
 7 8 -5 63.1683 14.8887 1
 -7 -8 5 65.7817 14.6798 2
 -7 -8 5 43.4018 11.406 1
 6 8 -5 38.715 10.1519 1
 6 8 -5 48.3691 13.042 1
 -6 -8 5 39.6347 11.0186 1
 -6 -8 5 60.8601 12.8374 2
 5 8 -5 335.954 20.2779 1
 5 8 -5 338.635 23.3353 1
 -5 -8 5 312.941 20.0027 1
 -5 -8 5 337.651 17.2098 2
 4 8 -5 128.091 14.1592 1
 4 8 -5 148.135 18.3022 1
 -4 -8 5 140.177 15.3718 1
 -4 -8 5 126.968 11.1353 2
 3 8 -5 518.586 25.9209 1
 3 8 -5 494.335 24.0088 1
 -3 -8 5 499.159 19.4245 2
 -3 -8 5 540.599 24.5735 1
 2 8 -5 147.52 13.4538 1
 2 8 -5 159.799 16.8342 1
 -2 -8 5 163.268 15.3424 1
 1 8 -5 74.5622 15.056 1
 1 8 -5 66.707 11.3933 1
 -1 -8 5 61.4804 13.3837 1
 0 8 -5 312.436 17.6467 1
 0 8 -5 286.165 19.6275 1
 0 -8 5 296.804 18.3188 1
 -1 8 -5 415.982 21.7033 1
 -1 8 -5 364.528 19.7158 1
 1 -8 5 366.627 20.0118 1
 1 -8 5 399.346 16.0393 2
 -2 8 -5 -10.889 7.13891 1
 -2 8 -5 -7.7944 8.49823 1
 2 -8 5 -2.9176 8.58108 2
 2 -8 5 -0.5438 7.19873 1
 -3 8 -5 606.024 26.1274 1
 -3 8 -5 611.835 27.959 1
 3 -8 5 541.844 24.6186 2
 3 -8 5 609.467 25.3498 1
 -4 8 -5 443.114 24.2743 1
 -4 8 -5 480.14 22.1864 1
 4 -8 5 427.875 21.365 1
 -5 8 -5 -16.385 10.1678 1
 -5 8 -5 -10.561 9.03509 1
 5 -8 5 12.6883 8.37241 1
 6 -8 5 69.0298 13.8185 1
 9 7 -5 56.1138 16.3475 1
 9 7 -5 36.6181 14.02 1
 -9 -7 5 58.1866 14.5001 1
 -9 -7 5 54.2152 12.0652 2
 8 7 -5 108.164 21.8557 1
 8 7 -5 38.5547 12.0124 1
 -8 -7 5 71.228 11.9869 2
 -8 -7 5 41.364 11.9509 1
 7 7 -5 242.364 19.2735 1
 7 7 -5 227.76 22.3015 1
 -7 -7 5 234.905 16.5773 2
 -7 -7 5 189.28 18.5682 1
 6 7 -5 37.776 11.9694 1
 6 7 -5 53.2782 10.2607 1
 -6 -7 5 41.7538 9.7042 1
 -6 -7 5 57.5935 10.343 2
 5 7 -5 31.4407 8.35726 1
 5 7 -5 34.5384 11.2664 1
 -5 -7 5 52.8454 10.4661 2
 -5 -7 5 29.3441 8.71176 1
 4 7 -5 2709.94 89.3032 1
 4 7 -5 2735.17 88.5339 1
 -4 -7 5 2840.76 87.5587 1
 -4 -7 5 2680.02 84.4291 2
 3 7 -5 264.746 16.7487 1
 -3 -7 5 295.067 12.8542 2
 -3 -7 5 281.679 17.7395 1
 2 7 -5 5.43953 5.57334 1
 2 7 -5 16.0426 8.78271 1
 -2 -7 5 18.9449 4.56592 2
 -2 -7 5 16.8718 7.49792 1
 1 7 -5 461.985 21.2952 1
 1 7 -5 383.411 22.0332 1
 -1 -7 5 495.278 21.825 1
 0 7 -5 4.81117 8.12013 1
 0 7 -5 12.648 6.02737 1
 0 -7 5 10.1444 7.44419 1
 -1 7 -5 10.562 8.42744 1
 -1 7 -5 3.53485 6.44066 1
 1 -7 5 19.5709 5.77448 2
 1 -7 5 20.8012 7.59296 1
 -2 7 -5 843.197 33.0234 1
 -2 7 -5 867.172 32.6142 1
 2 -7 5 842.331 29.3563 2
 2 -7 5 847.855 31.7563 1
 -3 7 -5 1175.78 40.2815 1
 -3 7 -5 1109.12 41.7917 1
 3 -7 5 1127.03 39.5784 1
 3 -7 5 1129.95 39.2933 2
 -4 7 -5 24.6236 10.7902 1
 -4 7 -5 10.9212 8.28232 1
 4 -7 5 15.2397 7.31065 1
 -5 7 -5 81.1068 15.0446 1
 -5 7 -5 72.4132 12.8533 1
 5 -7 5 66.1982 12.2666 1
 6 -7 5 135.405 13.5731 1
 9 6 -5 -15.916 11.3684 1
 9 6 -5 7.46945 14.9861 1
 -9 -6 5 7.60128 12.1433 1
 -9 -6 5 11.2369 8.58107 2
 8 6 -5 985.779 38.9653 1
 8 6 -5 896.511 38.5676 1
 -8 -6 5 925.483 35.2574 2
 -8 -6 5 914.475 35.9004 1
 7 6 -5 98.4942 18.9478 1
 7 6 -5 73.4509 15.0352 1
 -7 -6 5 90.8023 13.6892 2
 -7 -6 5 105.65 15.0987 1
 6 6 -5 95.5967 13.8267 1
 -6 -6 5 72.1176 11.8845 2
 -6 -6 5 65.4292 13.6702 1
 5 6 -5 1745.6 59.4095 1
 -5 -6 5 1704.37 55.3542 2
 -5 -6 5 1709.44 57.2388 1
 4 6 -5 276.662 16.9909 1
 -4 -6 5 293.115 17.6281 1
 -4 -6 5 285.813 13.6042 2
 3 6 -5 63.9238 10.7209 1
 -3 -6 5 73.1909 12.3084 1
 -3 -6 5 80.88 7.49038 2
 2 6 -5 49.9677 9.82259 1
 -2 -6 5 53.4467 11.4075 1
 1 6 -5 79.2146 10.3444 1
 -1 -6 5 92.6475 12.4274 1
 0 6 -5 -0.7062 5.63554 1
 0 -6 5 -4.9916 5.6876 1
 -1 6 -5 3.35042 5.72201 1
 -1 6 -5 -2.5379 7.11051 1
 1 -6 5 6.23368 6.39201 1
 1 -6 5 4.40128 4.60469 2
 -2 6 -5 191.619 16.3484 1
 -2 6 -5 180.039 14.5528 1
 2 -6 5 158.373 12.0673 2
 2 -6 5 175.269 13.6867 1
 -3 6 -5 244.036 16.2112 1
 -3 6 -5 256.41 17.5819 1
 3 -6 5 267.77 16.8453 2
 3 -6 5 255.776 15.2633 1
 -4 6 -5 1388.5 45.2755 1
 4 -6 5 1346.05 45.3481 1
 -5 6 -5 6.64199 6.9675 1
 -5 6 -5 17.0745 8.37938 1
 5 -6 5 14.2058 6.79245 1
 6 -6 5 44.2683 7.68436 1
 -10 -5 5 12.0769 8.80155 2
 9 5 -5 6.90919 13.1042 1
 9 5 -5 -4.5593 10.8081 1
 -9 -5 5 6.48229 8.19758 2
 -9 -5 5 6.92701 10.8657 1
 8 5 -5 14.6629 12.1786 1
 8 5 -5 17.7607 9.59773 1
 -8 -5 5 4.89722 9.62282 1
 -8 -5 5 13.4606 8.02479 2
 7 5 -5 723.934 31.1095 1
 -7 -5 5 724.274 28.7542 2
 -7 -5 5 710.58 28.8597 1
 6 5 -5 3.2476 7.26697 1
 -6 -5 5 10.4946 7.59406 1
 -6 -5 5 -0.0134 7.06392 2
 5 5 -5 47.4091 10.6018 1
 -5 -5 5 33.1932 7.02946 2
 -5 -5 5 19.8507 7.93407 1
 4 5 -5 975.783 36.7017 1
 -4 -5 5 1017.21 35.9429 1
 -4 -5 5 944.795 32.4063 2
 3 5 -5 216.499 14.4635 1
 -3 -5 5 226.908 10.381 2
 -3 -5 5 241.121 15.4407 1
 2 5 -5 25.5323 6.568 1
 -2 -5 5 23.6783 7.56072 1
 1 5 -5 4175.37 129.645 1
 0 5 -5 324.338 16.8712 1
 0 -5 5 334.77 17.1979 1
 -1 5 -5 6.23572 6.44153 1
 1 -5 5 14.4089 6.27631 1
 -2 5 -5 370.861 19.1072 1
 2 -5 5 345.628 15.2959 2
 2 -5 5 334.147 17.0939 1
 -3 5 -5 16.359 8.4347 1
 -3 5 -5 12.3743 7.35121 1
 3 -5 5 10.6884 6.68718 1
 3 -5 5 11.9536 9.72334 2
 -4 5 -5 81.1581 11.3604 1
 -4 5 -5 75.1609 10.0159 2
 4 -5 5 52.285 10.6463 1
 -5 5 -5 24.0055 6.12471 1
 -5 5 -5 20.1943 8.35159 2
 5 -5 5 20.5538 6.84013 1
 -6 5 -5 150.815 14.244 2
 6 -5 5 155.229 11.5502 1
 -7 5 -5 15.6681 8.13297 2
 10 4 -5 -2.9558 12.0955 1
 10 4 -5 -6.4923 13.3694 1
 -10 -4 5 14.9496 11.0277 1
 -10 -4 5 -0.4362 8.2106 2
 9 4 -5 7.0511 12.066 1
 9 4 -5 4.95076 10.5831 1
 -9 -4 5 -12.567 7.12311 2
 -9 -4 5 12.8649 9.78347 1
 8 4 -5 310.393 20.5448 1
 -8 -4 5 291.13 17.2413 2
 -8 -4 5 330.481 18.5103 1
 7 4 -5 14.1228 8.27752 1
 -7 -4 5 -1.8862 7.94933 2
 -7 -4 5 1.14864 7.33768 1
 6 4 -5 267.589 17.322 1
 -6 -4 5 258.838 16.4948 1
 -6 -4 5 268.872 15.2301 2
 5 4 -5 158.809 13.4603 1
 -5 -4 5 157.433 14.1214 1
 -5 -4 5 150.052 10.9377 2
 4 4 -5 110.323 11.3275 1
 -4 -4 5 126.921 12.661 1
 -4 -4 5 125.47 8.78913 2
 3 4 -5 -3.8889 5.21336 1
 -3 -4 5 7.07707 4.20454 2
 -3 -4 5 3.34566 6.61908 1
 2 4 -5 -5.8333 4.58875 1
 -2 -4 5 2.92093 5.96424 1
 1 4 -5 -0.3059 4.95063 1
 -1 -4 5 -3.2137 5.61172 1
 0 4 -5 1365.4 46.6907 1
 0 -4 5 1353.73 46.0344 1
 -1 4 -5 204.621 14.9987 1
 1 -4 5 249.411 14.4377 1
 -2 4 -5 16.4909 7.20664 1
 -2 4 -5 9.45239 4.23526 2
 2 -4 5 7.52466 6.23953 1
 2 -4 5 7.74059 6.14454 2
 -3 4 -5 93.4751 8.64887 2
 -3 4 -5 72.9018 12.4329 1
 3 -4 5 95.3466 11.0823 1
 3 -4 5 67.5261 12.3462 2
 -4 4 -5 1070.48 35.994 2
 -4 4 -5 1086.61 35.2402 1
 -4 4 -5 1018.55 36.0203 1
 4 -4 5 1056.64 35.9119 1
 -5 4 -5 21.7644 8.46898 2
 5 -4 5 30.3458 7.02874 1
 -6 4 -5 215.14 15.764 2
 6 -4 5 208.098 11.6591 1
 -7 4 -5 1.69994 7.24357 2
 -8 4 -5 5.33114 7.87109 2
 10 3 -5 -5.1921 11.4546 1
 10 3 -5 -23.232 12.8211 1
 -10 -3 5 4.95445 9.73002 1
 -10 -3 5 -2.5527 8.057 2
 9 3 -5 14.1227 10.0184 1
 -9 -3 5 10.8743 8.96533 1
 -9 -3 5 13.8763 7.57328 2
 8 3 -5 25.8052 9.25614 1
 -8 -3 5 8.74677 7.35914 2
 -8 -3 5 1.58975 7.87941 1
 7 3 -5 676.985 28.954 1
 -7 -3 5 685.396 26.8807 1
 -7 -3 5 670.692 27.1375 2
 6 3 -5 11.4773 6.91237 1
 -6 -3 5 35.8297 8.12108 1
 -6 -3 5 22.6725 7.24723 2
 5 3 -5 88.5894 10.9714 1
 -5 -3 5 101.989 9.53397 2
 -5 -3 5 80.6325 12.2076 1
 4 3 -5 217.795 13.1777 2
 4 3 -5 188.906 13.68 1
 -4 -3 5 222.149 14.689 1
 -4 -3 5 208.073 10.5469 2
 3 3 -5 1350.18 41.4933 2
 3 3 -5 1339.9 46.1837 1
 -3 -3 5 1284.01 40.9712 2
 -3 -3 5 1316.1 45.2657 1
 2 3 -5 -1.4496 4.85431 1
 -2 -3 5 9.56466 6.78013 1
 1 3 -5 342.183 16.8242 1
 -1 -3 5 360.996 17.8915 1
 0 3 -5 1759.35 59.441 1
 0 -3 5 1864.13 59.3924 1
 -1 3 -5 4.34031 3.28919 2
 -1 3 -5 6.91566 6.43547 1
 1 -3 5 6.88889 6.34049 1
 -2 3 -5 39.0301 8.26337 1
 -2 3 -5 32.0189 5.13107 2
 2 -3 5 29.2709 7.11513 1
 -3 3 -5 332.813 14.4038 2
 -3 3 -5 334.99 17.5016 1
 3 -3 5 311.883 16.3152 1
 -4 3 -5 9.03732 6.52225 2
 -4 3 -5 11.1142 6.40387 1
 -4 3 -5 8.69916 5.53615 1
 4 -3 5 4.55648 6.32597 1
 -5 3 -5 353.917 17.5602 2
 5 -3 5 320.191 15.6172 1
 -6 3 -5 405.873 20.1595 2
 6 -3 5 378.725 15.9616 1
 -7 3 -5 17.9433 7.0583 2
 -8 3 -5 -1.9252 7.78365 2
 10 2 -5 8.87227 10.912 1
 10 2 -5 13.5268 12.8548 1
 -10 -2 5 16.1533 8.69061 1
 -10 -2 5 11.0535 8.43943 2
 9 2 -5 1.73073 9.65373 1
 -9 -2 5 18.4968 7.34926 2
 -9 -2 5 29.0111 8.94081 1
 8 2 -5 913.3 35.2092 1
 -8 -2 5 864.899 33.0346 2
 -8 -2 5 865.47 31.8204 1
 7 2 -5 84.5375 12.7389 1
 -7 -2 5 82.0186 13.0989 1
 -7 -2 5 94.3058 11.8674 2
 6 2 -5 16.2443 6.62737 1
 -6 -2 5 19.4384 7.43618 1
 -6 -2 5 24.3275 7.2276 2
 5 2 -5 3266.51 100.79 1
 -5 -2 5 3080.59 96.9966 2
 4 2 -5 61.442 10.0205 2
 4 2 -5 58.6502 9.67661 1
 -4 -2 5 77.6035 11.6886 1
 -4 -2 5 69.1482 7.1542 2
 3 2 -5 1283.35 44.8588 1
 3 2 -5 1273.3 40.524 2
 -3 -2 5 1312.46 44.5781 1
 2 2 -5 1297.88 45.7278 1
 2 2 -5 1336.16 40.7005 2
 -2 -2 5 1368.48 45.7255 1
 1 2 -5 0.40196 4.42562 1
 -1 -2 5 -6.2953 5.9334 1
 0 2 -5 148.985 11.8105 1
 0 -2 5 165.121 12.9576 1
 -1 2 -5 2.52912 5.8853 1
 -1 2 -5 10.7426 3.49897 2
 1 -2 5 9.42546 6.28091 1
 -2 2 -5 7.05519 6.43315 1
 -2 2 -5 5.47687 4.51666 2
 2 -2 5 -2.1504 5.74394 1
 -3 2 -5 472.988 18.4845 2
 -3 2 -5 499.324 23.5321 1
 3 -2 5 463.28 20.386 1
 -4 2 -5 30.168 7.0936 2
 -4 2 -5 40.203 8.69194 1
 4 -2 5 36.9555 7.50155 1
 -5 2 -5 47.4375 9.42814 2
 5 -2 5 45.0681 10.6039 1
 -6 2 -5 190.676 15.2349 2
 6 -2 5 176.039 11.3185 1
 -7 2 -5 508.114 22.6831 2
 -8 2 -5 9.38395 8.17389 2
 10 1 -5 57.8926 11.3399 1
 -10 -1 5 55.5699 11.1882 2
 9 1 -5 1.04314 8.98196 1
 -9 -1 5 8.98744 7.15812 2
 -9 -1 5 9.80688 7.83755 1
 8 1 -5 108.384 14.4319 1
 -8 -1 5 109.111 11.8747 2
 7 1 -5 375.558 19.8932 1
 -7 -1 5 380.207 18.5178 1
 -7 -1 5 361.966 18.251 2
 6 1 -5 7.59486 6.47743 1
 -6 -1 5 7.94584 7.81302 1
 -6 -1 5 10.4456 6.53731 2
 5 1 -5 11.0671 6.35556 1
 -5 -1 5 9.13355 7.62766 1
 4 1 -5 262.708 15.2126 1
 4 1 -5 277.11 14.2278 2
 -4 -1 5 269.493 16.3 1
 3 1 -5 1206.23 38.5494 2
 3 1 -5 1232.53 42.8804 1
 -3 -1 5 1224.04 42.6561 1
 2 1 -5 134.575 11.1659 1
 2 1 -5 138.023 6.82506 2
 -2 -1 5 136.749 13.1235 1
 1 1 -5 149.779 11.3232 1
 -1 -1 5 153.182 12.7461 1
 0 1 -5 4.59321 5.59027 1
 0 -1 5 15.5515 6.52748 1
 -1 1 -5 42.4831 5.46862 2
 -1 1 -5 33.5263 7.56563 1
 1 -1 5 37.1638 7.48935 1
 -2 1 -5 90.4084 11.0663 1
 -2 1 -5 83.5045 7.52678 2
 2 -1 5 109.264 11.366 1
 -3 1 -5 501.948 19.9111 2
 -3 1 -5 592.604 25.1019 1
 3 -1 5 481.826 21.6227 1
 -4 1 -5 19.7601 6.81145 2
 -4 1 -5 28.5742 5.94835 1
 4 -1 5 25.6889 7.53906 1
 -5 1 -5 73.2617 11.598 2
 5 -1 5 73.1052 11.6404 1
 -6 1 -5 139.429 15.0459 2
 6 -1 5 146.549 11.8538 1
 -7 1 -5 17.4171 7.49256 2
 -8 1 -5 70.8327 11.668 2
 10 0 -5 2.33989 9.5714 1
 9 0 -5 30.9962 9.6193 1
 -9 0 5 50.3886 11.6531 1
 -9 0 5 39.4339 8.52934 2
 8 0 -5 0.0372 7.80265 1
 -8 0 5 8.07778 7.41075 2
 -8 0 5 22.3732 7.86327 1
 7 0 -5 39.607 8.41194 1
 -7 0 5 61.1971 10.8424 2
 -7 0 5 41.8284 9.20943 1
 6 0 -5 -6.9768 6.05574 1
 -6 0 5 -3.2179 7.72811 1
 5 0 -5 -0.36 5.30483 1
 -5 0 5 8.18562 7.30355 1
 4 0 -5 5.91309 5.31212 1
 4 0 -5 2.8714 6.2617 2
 -4 0 5 -6.7873 6.84091 1
 3 0 -5 168.895 13.1043 1
 3 0 -5 214.73 9.98056 2
 -3 0 5 181.491 14.9769 1
 2 0 -5 -4.0426 5.0337 1
 -2 0 5 3.2991 6.33945 1
 1 0 -5 53.1283 8.71861 1
 -1 0 5 59.2504 11.1783 1
 0 0 -5 -5.8546 4.93069 1
 0 0 5 -8.1568 6.02772 1
 -1 0 -5 4609.01 141.418 1
 1 0 5 4639.38 141.752 1
 -2 0 -5 -11.113 5.79314 1
 -2 0 -5 1.36548 4.6696 2
 2 0 5 2.33118 6.44756 1
 -3 0 -5 55.95 9.74775 1
 -3 0 -5 82.45 8.84931 2
 3 0 5 68.937 11.7226 1
 -4 0 -5 0.77776 5.11396 1
 -4 0 -5 -1.7314 6.18201 2
 4 0 5 3.5579 7.19117 1
 -5 0 -5 18.289 7.9813 2
 5 0 5 29.4624 8.18746 1
 -6 0 -5 1.73627 8.37492 2
 6 0 5 -6.7667 7.24342 1
 -7 0 -5 985.508 37.0689 2
 -8 0 -5 -12.251 7.62303 2
 10 -1 -5 37.7156 9.56113 1
 9 -1 -5 5.73612 8.31418 1
 -9 1 5 5.51315 7.2096 1
 8 -1 -5 73.9417 12.7809 1
 -8 1 5 59.4118 12.5569 1
 7 -1 -5 375.75 19.1649 1
 -7 1 5 352.564 19.1025 1
 6 -1 -5 10.4724 6.31904 1
 -6 1 5 7.17838 8.55826 1
 5 -1 -5 10.2042 6.21497 1
 -5 1 5 8.76038 7.76424 1
 4 -1 -5 255.215 13.4792 2
 4 -1 -5 244.047 14.7016 1
 -4 1 5 241.516 16.5478 1
 3 -1 -5 1271.43 39.7249 2
 3 -1 -5 1205.48 43.4978 1
 -3 1 5 1262.14 44.1467 1
 2 -1 -5 112.877 10.7842 1
 -2 1 5 127.087 13.2908 1
 1 -1 -5 151.978 11.666 1
 -1 1 5 171.789 13.9049 1
 0 -1 -5 21.4789 6.24842 1
 0 1 5 7.91461 7.17549 1
 -1 -1 -5 45.0822 7.86754 1
 1 1 5 48.4144 11.8748 1
 -2 -1 -5 79.7094 8.20683 2
 -2 -1 -5 80.4944 10.51 1
 2 1 5 105.701 12.6031 1
 -3 -1 -5 527.837 21.2759 1
 -3 -1 -5 542.133 21.3236 2
 3 1 5 551.444 23.5544 1
 -4 -1 -5 25.7376 7.20449 2
 -4 -1 -5 12.7524 5.50143 1
 4 1 5 36.9297 8.72679 1
 -5 -1 -5 81.3087 12.2617 2
 -5 -1 -5 81.8412 8.03302 1
 5 1 5 68.3601 13.361 1
 -6 -1 -5 143.486 13.3407 2
 6 1 5 143.358 14.3358 1
 -7 -1 -5 29.312 8.33318 2
 -8 -1 -5 64.8832 12.0902 2
 10 -2 -5 8.50688 8.84295 1
 9 -2 -5 22.1319 8.29343 1
 -9 2 5 19.1588 7.47302 1
 8 -2 -5 853.667 32.1514 1
 -8 2 5 818.544 30.7998 1
 7 -2 -5 60.7314 11.6555 1
 -7 2 5 100.734 15.3659 1
 6 -2 -5 15.0836 6.37679 1
 -6 2 5 21.1428 9.19726 1
 5 -2 -5 3194.13 102.41 1
 -5 2 5 3313.62 102.463 1
 4 -2 -5 56.9055 8.92814 2
 4 -2 -5 63.2694 9.69008 1
 -4 2 5 65.7164 13.222 1
 3 -2 -5 1282.48 44.8916 1
 -3 2 5 1293.36 45.7026 1
 2 -2 -5 1283.27 44.7116 1
 -2 2 5 1300.88 45.6324 1
 1 -2 -5 3.35718 4.8731 1
 -1 2 5 0.39169 7.10198 1
 0 -2 -5 154.646 11.5723 1
 0 2 5 151.684 13.8626 1
 -1 -2 -5 6.47615 6.63765 1
 1 2 5 12.7647 7.59274 1
 -2 -2 -5 2.23826 5.98382 1
 2 2 5 0.1327 7.13837 1
 -3 -2 -5 497.519 20.7112 1
 -3 -2 -5 501.082 20.6562 2
 3 2 5 532.942 23.3407 1
 -4 -2 -5 38.3151 8.30323 2
 4 2 5 42.2544 9.6778 1
 -5 -2 -5 57.4067 8.78977 1
 -5 -2 -5 50.3701 11.9163 2
 5 2 5 67.7194 14.5638 1
 -6 -2 -5 185.804 14.3989 2
 6 2 5 188.146 17.252 1
 -7 -2 -5 451.762 22.6981 2
 7 2 5 532.744 22.9634 1
 7 2 5 483.717 18.0049 1
 -8 -2 -5 14.3684 8.07704 2
 10 -3 -5 -7.6574 8.39842 1
 9 -3 -5 53.3565 12.4314 1
 8 -3 -5 6.63811 7.09819 1
 -8 3 5 -4.1381 8.97761 1
 7 -3 -5 674.126 27.201 1
 -7 3 5 658.974 28.3957 1
 6 -3 -5 22.1106 7.0025 1
 -6 3 5 34.5702 9.99453 1
 5 -3 -5 94.9882 10.9877 1
 -5 3 5 63.8703 11.1886 1
 4 -3 -5 192.431 12.9494 1
 -4 3 5 209.501 16.9347 1
 3 -3 -5 1264.25 44.5856 1
 -3 3 5 1293.29 45.8143 1
 2 -3 -5 1.86079 5.00499 1
 -2 3 5 -2.7951 7.60445 1
 1 -3 -5 352.426 17.0583 1
 -1 3 5 368.599 19.6801 1
 0 -3 -5 1928.35 63.0422 1
 0 3 5 1937.82 64.0317 1
 -1 -3 -5 -0.8195 4.77402 1
 1 3 5 13.8847 7.90232 1
 -2 -3 -5 28.3402 6.7025 1
 2 3 5 28.8897 8.92652 1
 -3 -3 -5 340.511 16.7273 1
 -3 -3 -5 359.395 16.9987 2
 3 3 5 352.795 19.6369 1
 -4 -3 -5 13.3045 7.35376 2
 -4 -3 -5 -2.4823 5.77379 1
 4 3 5 12.1188 8.98849 1
 -5 -3 -5 370.973 19.2986 2
 -5 -3 -5 314.964 15.7606 1
 5 3 5 349.171 21.0734 1
 -6 -3 -5 390.939 19.8166 2
 6 3 5 358.304 22.4923 1
 6 3 5 368.154 16.066 1
 -7 -3 -5 3.84647 7.80751 2
 7 3 5 -0.4424 5.11453 1
 7 3 5 -3.222 11.2082 1
 -8 -3 -5 4.07083 8.53802 2
 8 3 5 -3.1175 7.63799 1
 10 -4 -5 -4.2543 8.19113 1
 9 -4 -5 -3.3674 7.79591 1
 -9 4 5 22.1796 8.55408 1
 8 -4 -5 311.501 17.6074 1
 -8 4 5 315.648 19.7901 1
 7 -4 -5 9.37541 6.61283 1
 -7 4 5 -8.905 10.8038 1
 6 -4 -5 267.043 15.7573 1
 -6 4 5 276.265 20.0921 1
 5 -4 -5 143.484 11.8983 1
 -5 4 5 178.277 17.6262 1
 4 -4 -5 102.04 10.2866 1
 -4 4 5 111.582 16.1499 1
 3 -4 -5 4.19344 4.95217 1
 -3 4 5 12.0231 9.02122 1
 2 -4 -5 2.29187 5.0422 1
 -2 4 5 -6.6419 8.17707 1
 1 -4 -5 4.21096 4.69176 1
 -1 4 5 -3.0553 7.80751 1
 0 -4 -5 1452.24 49.2816 1
 0 4 5 1462.73 50.6619 1
 -1 -4 -5 232.81 13.5935 1
 1 4 5 235.13 17.1558 1
 -2 -4 -5 13.7939 5.72819 1
 2 4 5 5.25526 8.26569 1
 -3 -4 -5 120.907 11.7907 1
 3 4 5 118.361 15.5287 1
 -4 -4 -5 1081.15 38.518 2
 -4 -4 -5 1042.39 36.6556 1
 4 4 5 1055.6 39.8191 1
 -5 -4 -5 18.4582 9.77244 2
 5 4 5 33.526 11.8528 1
 -6 -4 -5 181.442 13.6566 1
 -6 -4 -5 222.774 15.33 2
 6 4 5 196.816 20.9927 1
 6 4 5 212.954 12.5369 1
 -7 -4 -5 4.37176 8.26132 2
 7 4 5 2.72327 12.9215 1
 7 4 5 11.6064 5.70403 1
 -8 -4 -5 -11.761 8.02571 2
 8 4 5 -12.485 13.1084 1
 8 4 5 16.4015 6.04778 1
 9 -5 -5 5.25104 7.91402 1
 -9 5 5 7.49144 7.58309 1
 -9 5 5 10.3066 9.71424 1
 8 -5 -5 5.06598 7.37619 1
 -8 5 5 14.2158 11.0361 1
 7 -5 -5 686.112 27.8845 1
 -7 5 5 704.244 30.9032 1
 6 -5 -5 5.83863 6.34824 1
 -6 5 5 9.76592 10.5873 1
 5 -5 -5 22.4624 6.57977 1
 -5 5 5 22.2866 10.8503 1
 4 -5 -5 961.237 36.2684 1
 -4 5 5 1021.88 39.0685 1
 3 -5 -5 227.741 14.3509 1
 -3 5 5 263.009 19.5961 1
 2 -5 -5 36.8386 8.91429 1
 -2 5 5 22.9356 9.86752 1
 1 -5 -5 4241.01 132.191 1
 -1 5 5 4284.5 132.979 1
 0 -5 -5 294.532 15.7146 1
 0 5 5 299.387 19.3869 1
 -1 -5 -5 11.9356 5.15268 1
 1 5 5 17.8654 8.97678 1
 -2 -5 -5 310.562 15.9291 1
 2 5 5 342.232 20.6047 1
 -3 -5 -5 15.7735 7.59695 1
 3 5 5 11.1365 10.249 1
 -4 -5 -5 53.153 12.0577 1
 -4 -5 -5 72.0403 12.3863 2
 4 5 5 89.2431 17.955 1
 -5 -5 -5 23.3802 8.54262 2
 -5 -5 -5 25.8781 8.21994 1
 5 5 5 22.0587 12.1589 1
 5 5 5 28.063 6.28462 1
 -6 -5 -5 144.974 14.2983 1
 -6 -5 -5 155.104 13.9317 2
 6 5 5 167.512 22.2965 1
 6 5 5 148.144 11.7877 1
 -7 -5 -5 13.2533 8.55789 2
 7 5 5 7.42745 6.37119 1
 7 5 5 8.38974 14.8746 1
 9 -6 -5 -5.6229 8.04448 1
 -9 6 5 2.60312 8.03757 1
 -9 6 5 -26.872 11.5856 1
 8 -6 -5 924.784 35.102 1
 -8 6 5 954.561 37.7881 1
 7 -6 -5 99.6791 12.4064 1
 -7 6 5 133.811 20.0846 1
 6 -6 -5 70.0791 11.5999 1
 -6 6 5 78.152 19.0732 1
 5 -6 -5 1831.63 61.3826 1
 -5 6 5 1839.36 63.4801 1
 4 -6 -5 313.12 16.9291 1
 -4 6 5 282.126 22.007 1
 3 -6 -5 100.562 10.9243 1
 -3 6 5 83.0816 16.7631 1
 2 -6 -5 48.3358 9.32731 1
 -2 6 5 52.4579 11.3207 1
 1 -6 -5 74.9057 9.97852 1
 -1 6 5 104.18 16.3101 1
 0 -6 -5 3.26008 5.0634 1
 0 6 5 4.29834 8.93415 1
 -1 -6 -5 -0.6732 4.84232 1
 1 6 5 -4.938 8.62039 1
 -2 -6 -5 168.668 11.9132 1
 2 6 5 159.437 18.2727 1
 -3 -6 -5 230.906 14.4758 1
 3 6 5 247.451 20.4277 1
 -4 -6 -5 1361.04 46.1598 1
 4 6 5 1294.55 49.1439 1
 -5 -6 -5 -7.4557 8.33893 1
 -5 -6 -5 -0.627 7.28396 2
 5 6 5 8.70944 5.7709 1
 5 6 5 1.52774 13.5021 1
 -6 -6 -5 44.852 9.8646 2
 6 6 5 30.8204 15.4377 1
 6 6 5 39.5648 7.64309 1
 -7 -6 -5 204.414 15.8757 2
 7 6 5 192.439 27.5934 1
 7 6 5 139.824 12.9322 1
 9 -7 -5 54.2162 13.7028 1
 -9 7 5 82.8345 20.6739 1
 -9 7 5 36.4843 9.55267 1
 8 -7 -5 66.4083 12.8528 1
 -8 7 5 97.4467 22.5923 1
 -8 7 5 68.5178 16.2656 1
 7 -7 -5 208.331 15.5491 1
 -7 7 5 238.674 23.8102 1
 -7 7 5 227.125 16.2779 1
 6 -7 -5 47.3712 11.2167 1
 -6 7 5 34.5834 13.4182 1
 5 -7 -5 28.2129 7.46183 1
 -5 7 5 31.6337 12.2944 1
 4 -7 -5 2937.33 93.3423 1
 -4 7 5 2883.36 95.0439 1
 3 -7 -5 331.11 17.9172 1
 -3 7 5 351.834 23.465 1
 2 -7 -5 12.0484 5.58097 1
 -2 7 5 14.5181 10.8817 1
 1 -7 -5 474.733 21.5054 1
 -1 7 5 470.014 25.4591 1
 0 -7 -5 24.3638 6.30121 1
 0 7 5 27.9077 10.6909 1
 -1 -7 -5 15.5109 6.04261 1
 1 7 5 19.7192 11.0602 1
 -2 -7 -5 852.276 31.7211 1
 2 7 5 826.119 36.0837 1
 -3 -7 -5 1137.23 40.5115 1
 3 7 5 1155.84 44.8493 1
 -4 -7 -5 18.8874 7.28799 1
 4 7 5 39.3301 10.0207 1
 4 7 5 18.0813 12.7753 1
 -5 -7 -5 64.7486 11.4715 2
 -5 -7 -5 65.3332 15.3651 1
 5 7 5 93.6056 23.1628 1
 5 7 5 71.0162 10.9379 1
 -6 -7 -5 120.62 13.7966 2
 -6 -7 -5 148.693 17.5151 1
 6 7 5 143.614 27.8075 1
 6 7 5 131.631 12.9951 1
 -7 -7 -5 9.67847 8.87498 2
 7 7 5 -10.056 18.3768 1
 7 7 5 1.57177 7.6652 1
 9 -8 -5 159.546 16.7647 1
 -9 8 5 154.733 16.4111 1
 -9 8 5 216.166 25.8722 1
 8 -8 -5 301.288 18.2839 1
 -8 8 5 258.667 18.8227 1
 -8 8 5 310.216 28.2297 1
 7 -8 -5 38.3139 9.0402 1
 -7 8 5 62.4767 17.0427 1
 -7 8 5 42.3124 9.88714 1
 6 -8 -5 46.0074 11.6671 1
 -6 8 5 32.6856 14.6252 1
 -6 8 5 54.3142 10.8814 1
 5 -8 -5 315.052 18.7558 1
 -5 8 5 414.655 26.9087 1
 4 -8 -5 151.409 13.2193 1
 -4 8 5 116.474 20.0027 1
 3 -8 -5 534.971 23.9388 1
 -3 8 5 511.997 29.2807 1
 2 -8 -5 172.888 13.4172 1
 -2 8 5 189.323 20.5522 1
 1 -8 -5 65.4219 10.2585 1
 -1 8 5 61.5409 13.0448 1
 0 -8 -5 270.278 15.7762 1
 0 8 5 249.03 22.5001 1
 -1 -8 -5 357.977 18.7499 1
 1 8 5 399.648 25.3093 1
 -2 -8 -5 9.48967 6.17683 1
 2 8 5 -3.9309 11.7232 1
 -3 -8 -5 622.833 25.7483 1
 3 8 5 622.873 25.9496 1
 3 8 5 585.696 32.471 1
 -4 -8 -5 448.049 21.6491 1
 4 8 5 458.972 30.2201 1
 4 8 5 454.487 21.6843 1
 -5 -8 -5 10.2957 7.72759 2
 -5 -8 -5 15.5224 8.69816 1
 5 8 5 -11.932 15.5719 1
 5 8 5 12.2109 7.32723 1
 -6 -8 -5 50.5136 12.8769 1
 -6 -8 -5 67.8787 11.1927 2
 6 8 5 57.0156 12.9361 1
 6 8 5 72.3247 18.9667 1
 -7 -8 -5 173.459 16.3678 2
 7 8 5 141.735 15.5167 1
 7 8 5 179.42 35.0515 1
 8 -9 -5 10.4435 8.59216 1
 -8 9 5 0.62627 9.78675 1
 -8 9 5 19.8103 18.0317 1
 7 -9 -5 94.4205 13.8683 1
 -7 9 5 94.5 15.8935 1
 -7 9 5 87.51 19.4224 1
 6 -9 -5 234.328 16.6898 1
 -6 9 5 245.105 27.2794 1
 -6 9 5 228.208 14.9795 1
 5 -9 -5 33.32 8.34842 1
 -5 9 5 23.0131 6.86112 1
 -5 9 5 17.8002 15.3177 1
 4 -9 -5 58.1465 11.0162 1
 -4 9 5 52.7348 15.1667 1
 3 -9 -5 137.986 13.4514 1
 -3 9 5 171.816 23.0045 1
 2 -9 -5 70.1564 11.1419 1
 -2 9 5 51.7897 14.3115 1
 1 -9 -5 303.645 17.5211 1
 -1 9 5 311.07 25.1674 1
 0 -9 -5 679.52 28.5483 1
 0 9 5 698.302 34.2985 1
 -1 -9 -5 5.29896 6.399 1
 1 9 5 5.59253 5.99962 1
 1 9 5 2.1389 12.8817 1
 -2 -9 -5 10.8648 6.88952 1
 2 9 5 10.5409 6.57173 1
 2 9 5 14.9977 14.3451 1
 -3 -9 -5 1047.59 39.5679 1
 3 9 5 1088.65 39.9927 1
 3 9 5 1104.25 45.9754 1
 -4 -9 -5 19.9969 8.11147 1
 4 9 5 35.3855 16.5523 1
 4 9 5 19.5521 7.45357 1
 -5 -9 -5 -7.8652 8.08271 1
 -5 -9 -5 11.6362 7.91838 2
 5 9 5 21.5192 18.1319 1
 5 9 5 -3.7837 7.19224 1
 -6 -9 -5 16.9146 14.1162 1
 -6 -9 -5 23.9271 9.25198 2
 6 9 5 38.2058 9.68544 1
 6 9 5 36.8326 20.6381 1
 8 -10 -5 1.74306 9.60812 1
 -8 10 5 0.55853 21.4619 1
 -8 10 5 8.93778 11.5336 1
 7 -10 -5 74.4901 14.466 1
 -7 10 5 38.5829 9.51448 1
 -7 10 5 74.7018 21.3531 1
 6 -10 -5 217.703 17.272 1
 -6 10 5 310.01 31.4553 1
 -6 10 5 227.262 15.8787 1
 5 -10 -5 1896.06 65.5161 1
 -5 10 5 2037.26 70.8445 1
 -5 10 5 1875.55 63.9848 1
 4 -10 -5 4.74458 7.1493 1
 -4 10 5 18.2127 15.6343 1
 -4 10 5 7.75268 6.26282 1
 3 -10 -5 -1.4399 6.61844 1
 -3 10 5 -3.5495 13.4582 1
 -3 10 5 -2.8668 6.00438 1
 2 -10 -5 21.7846 6.82222 1
 -2 10 5 -0.0137 13.4069 1
 -2 10 5 12.1175 5.782 1
 1 -10 -5 185.878 14.9515 1
 -1 10 5 167.361 13.745 1
 -1 10 5 202.108 24.7379 1
 0 -10 -5 468.65 23.0243 1
 0 10 5 479.977 30.9052 1
 0 10 5 478.153 22.9701 1
 -1 -10 -5 77.3471 11.6517 1
 1 10 5 57.5763 11.6214 1
 1 10 5 103.611 24.3039 1
 -2 -10 -5 52.2655 11.8327 1
 2 10 5 17.0706 7.22206 1
 2 10 5 11.1406 15.5986 1
 -3 -10 -5 513.589 23.9814 1
 3 10 5 472.981 34.0692 1
 3 10 5 489.148 23.8741 1
 -4 -10 -5 6.6919 8.10903 1
 4 10 5 11.6552 18.6737 1
 4 10 5 0.16074 7.74679 1
 -5 -10 -5 -0.7574 8.69098 1
 5 10 5 21.5641 20.4594 1
 5 10 5 5.54112 8.06351 1
 -6 -10 -5 -9.6374 8.50853 2
 -6 -10 -5 14.1549 10.7932 1
 6 10 5 2.56953 22.9528 1
 6 10 5 7.65534 9.69094 1
 7 -11 -5 781.385 33.2617 1
 -7 11 5 837.951 44.2272 1
 -7 11 5 697.267 30.6212 1
 6 -11 -5 78.7375 15.0981 1
 -6 11 5 42.261 21.37 1
 -6 11 5 32.2965 8.74687 1
 5 -11 -5 84.9362 14.2159 1
 -5 11 5 92.9925 12.894 1
 -5 11 5 52.5813 20.0131 1
 4 -11 -5 42.4686 9.43628 1
 -4 11 5 33.9489 17.6187 1
 -4 11 5 45.45 11.3113 1
 3 -11 -5 78.361 13.1352 1
 -3 11 5 58.6306 11.6669 1
 -3 11 5 60.1798 16.8201 1
 2 -11 -5 11.1814 7.63778 1
 -2 11 5 4.00536 6.46713 1
 -2 11 5 -7.0662 15.0552 1
 1 -11 -5 1387.17 49.3938 1
 -1 11 5 1329.01 48.5899 1
 -1 11 5 1322.37 54.6326 1
 0 -11 -5 18.4136 7.85441 1
 0 11 5 9.12966 7.21813 1
 0 11 5 26.6276 15.8702 1
 -1 -11 -5 29.7544 8.21999 1
 1 11 5 24.4071 7.89452 1
 1 11 5 56.0525 17.5098 1
 -2 -11 -5 38.1833 9.0891 1
 2 11 5 50.9652 18.8828 1
 2 11 5 26.667 8.68731 1
 -3 -11 -5 337.476 20.3216 1
 3 11 5 349.545 34.0014 1
 3 11 5 312.62 20.2949 1
 -4 -11 -5 1.35839 8.68118 1
 4 11 5 -11.483 20.6876 1
 4 11 5 -4.878 7.95722 1
 -5 -11 -5 16.4241 9.62668 1
 5 11 5 4.43884 8.93711 1
 5 11 5 -12.682 23.5223 1
 7 -12 -5 17.3024 11.1321 1
 -7 12 5 21.9522 9.36875 1
 6 -12 -5 13.3602 10.5452 1
 -6 12 5 32.9445 8.72626 1
 -6 12 5 7.88042 20.619 1
 5 -12 -5 292.4 20.1516 1
 -5 12 5 327.697 36.124 1
 -5 12 5 245.689 17.6169 1
 4 -12 -5 0.52303 8.38744 1
 -4 12 5 -2.7081 6.74888 1
 -4 12 5 16.0558 20.0283 1
 3 -12 -5 91.0383 14.7238 1
 -3 12 5 77.7549 13.4319 1
 -3 12 5 84.7997 19.3697 1
 2 -12 -5 12.3206 8.45008 1
 -2 12 5 8.93836 18.1549 1
 -2 12 5 12.3251 7.68598 1
 1 -12 -5 254.858 18.217 1
 -1 12 5 260.1 31.124 1
 -1 12 5 232.421 17.3948 1
 0 -12 -5 65.6105 13.7833 1
 0 12 5 46.617 18.7169 1
 0 12 5 73.7619 13.6063 1
 -1 -12 -5 183.034 16.4779 1
 1 12 5 177.328 31.2784 1
 1 12 5 129.688 15.4813 1
 -2 -12 -5 37.1029 9.56055 1
 2 12 5 42.3488 10.224 1
 2 12 5 45.9745 20.2506 1
 -3 -12 -5 140.365 17.1479 1
 3 12 5 171.794 16.6446 1
 3 12 5 124.905 24.0146 1
 -4 -12 -5 74.7208 16.5968 1
 4 12 5 73.4763 15.9706 1
 4 12 5 115.789 25.5433 1
 -5 -12 -5 17.1978 11.5761 1
 5 12 5 -46.451 25.9675 1
 5 12 5 -16.694 9.21785 1
 6 -13 -5 2.25455 10.0952 1
 -6 13 5 -10.053 9.07757 1
 5 -13 -5 33.0676 10.832 1
 -5 13 5 13.5628 8.86821 1
 4 -13 -5 74.7467 15.9077 1
 -4 13 5 62.4298 14.1623 1
 -4 13 5 69.0803 23.3599 1
 3 -13 -5 239.603 19.6173 1
 -3 13 5 245.831 18.3478 1
 -3 13 5 261.74 36.9329 1
 2 -13 -5 -15.085 8.89132 1
 -2 13 5 5.3106 19.9277 1
 -2 13 5 -4.5948 7.53478 1
 1 -13 -5 24.9165 10.0317 1
 -1 13 5 36.5872 20.9378 1
 -1 13 5 28.0047 9.66959 1
 0 -13 -5 17.3816 8.50752 1
 0 13 5 15.9767 20.2636 1
 0 13 5 27.7328 9.3438 1
 -1 -13 -5 75.0677 15.4858 1
 1 13 5 62.0615 21.7201 1
 1 13 5 93.4817 14.8526 1
 -2 -13 -5 12.549 10.2383 1
 2 13 5 12.2454 8.89031 1
 2 13 5 -1.1509 21.8036 1
 -3 -13 -5 55.684 12.4111 1
 3 13 5 42.6148 11.1955 1
 3 13 5 27.8748 24.1773 1
 -4 -13 -5 -1.4761 10.9523 1
 4 13 5 31.2545 26.4617 1
 4 13 5 -5.5029 9.28503 1
 5 -14 -5 6.46845 9.59513 1
 -5 14 5 4.05091 9.3706 1
 4 -14 -5 36.3217 11.7936 1
 -4 14 5 33.4348 9.65408 1
 3 -14 -5 341.829 23.787 1
 -3 14 5 302.233 37.0422 1
 -3 14 5 392.248 22.1255 1
 2 -14 -5 161.495 19.005 1
 -2 14 5 120.337 16.1886 1
 -2 14 5 198.369 37.8557 1
 1 -14 -5 37.7408 11.3053 1
 -1 14 5 38.0485 10.1471 1
 -1 14 5 47.3937 24.3912 1
 0 -14 -5 -13.443 9.70276 1
 0 14 5 21.7369 23.4961 1
 0 14 5 -2.6623 8.338 1
 -1 -14 -5 4.29197 9.44696 1
 1 14 5 1.58465 9.46182 1
 1 14 5 33.9453 23.9098 1
 -2 -14 -5 -12.154 9.61595 1
 2 14 5 -15.314 9.18976 1
 2 14 5 15.5218 24.9655 1
 -3 -14 -5 13.4096 12.0123 1
 3 14 5 26.4166 28.4142 1
 3 14 5 -2.0124 9.95476 1
 4 -15 -5 221.633 21.7123 1
 -4 15 5 199.255 19.4431 1
 3 -15 -5 51.9585 13.1747 1
 -3 15 5 33.292 10.0842 1
 2 -15 -5 40.7048 13.1092 1
 -2 15 5 11.4681 10.8422 1
 1 -15 -5 56.6711 14.7327 1
 -1 15 5 58.9531 12.491 1
 -1 15 5 73.2428 25.3674 1
 0 -15 -5 1.9028 11.4548 1
 0 15 5 15.781 10.2059 1
 0 15 5 8.01132 24.8646 1
 -1 -15 -5 1.04892 11.6306 1
 1 15 5 13.1636 26.7407 1
 1 15 5 -10.057 10.5787 1
 -2 -15 -5 -5.3383 11.5697 1
 2 15 5 59.8519 30.3291 1
 2 15 5 3.06292 10.5239 1
 2 -16 -5 34.2249 12.4418 1
 -2 16 5 36.2496 12.0504 1
 1 -16 -5 30.8947 13.3308 1
 -1 16 5 21.7827 11.0455 1
 0 -16 -5 43.0595 14.5813 1
 0 16 5 42.6353 13.1481 1
 4 15 -6 16.8493 16.776 1
 -4 -15 6 27.3365 12.1861 2
 3 15 -6 12.0693 15.4018 1
 -3 -15 6 15.6548 11.6814 2
 2 15 -6 2.66954 14.9861 1
 -2 -15 6 -35.861 17.4329 1
 1 15 -6 452.152 32.2773 1
 -1 -15 6 458.336 36.6568 1
 0 15 -6 35.3467 15.493 1
 0 -15 6 40.2277 19.1782 1
 -1 15 -6 -1.0175 14.6527 1
 1 -15 6 14.4459 17.5953 1
 5 14 -6 -13.324 14.8476 1
 5 14 -6 -19.428 20.7854 1
 -5 -14 6 3.0018 12.0198 2
 4 14 -6 -17.602 21.1503 1
 4 14 -6 -3.2968 15.4738 1
 -4 -14 6 16.4666 11.3837 2
 3 14 -6 -28.469 12.6797 1
 3 14 -6 15.1905 19.9022 1
 -3 -14 6 9.21246 10.0638 2
 -3 -14 6 -12.314 15.7729 1
 2 14 -6 61.8735 20.2556 1
 2 14 -6 30.8092 14.2162 1
 -2 -14 6 25.4509 17.5211 1
 1 14 -6 -0.9404 12.9535 1
 1 14 -6 45.189 18.2088 1
 -1 -14 6 9.78374 16.3236 1
 0 14 -6 15.6153 13.7223 1
 0 -14 6 -6.3058 16.1003 1
 -1 14 -6 89.2494 17.0437 1
 1 -14 6 113.044 27.5165 1
 -2 14 -6 2.78846 15.1226 1
 2 -14 6 13.1919 16.4005 1
 6 13 -6 74.4302 21.1374 1
 6 13 -6 39.9826 15.2944 1
 -6 -13 6 38.3889 10.915 2
 5 13 -6 -9.6709 14.0198 1
 5 13 -6 -8.5203 17.8735 1
 -5 -13 6 -0.0053 10.7079 2
 4 13 -6 214.019 32.7984 1
 4 13 -6 234.38 24.7013 1
 -4 -13 6 223.955 17.6877 2
 -4 -13 6 193.618 27.6925 1
 3 13 -6 31.4337 13.579 1
 3 13 -6 9.01962 19.8013 1
 -3 -13 6 25.2001 9.79186 2
 -3 -13 6 9.94378 15.4381 1
 2 13 -6 4.00381 17.4653 1
 2 13 -6 14.0341 12.0689 1
 -2 -13 6 12.3203 14.4859 1
 1 13 -6 127.607 20.5391 1
 1 13 -6 140.155 29.1737 1
 -1 -13 6 145.395 24.4779 1
 0 13 -6 5.24172 11.4669 1
 0 13 -6 11.6812 17.466 1
 0 -13 6 7.42663 14.2121 1
 -1 13 -6 -0.6596 12.5981 1
 -1 13 -6 15.2159 17.6222 1
 1 -13 6 -18.43 13.6498 1
 -2 13 -6 23.8834 13.461 1
 2 -13 6 23.6787 15.6708 1
 -3 13 -6 -0.5543 13.8664 1
 3 -13 6 24.7446 16.4976 1
 7 12 -6 16.341 15.0183 1
 7 12 -6 -4.2211 20.4667 1
 -7 -12 6 7.91875 9.43515 2
 6 12 -6 55.1317 15.5518 1
 6 12 -6 65.1661 19.6102 1
 -6 -12 6 73.1784 15.5591 2
 5 12 -6 34.8926 18.41 1
 5 12 -6 24.9323 12.8091 1
 -5 -12 6 21.3283 10.9132 2
 -5 -12 6 46.5921 14.8182 1
 4 12 -6 31.1344 12.4896 1
 4 12 -6 71.9495 18.3242 1
 -4 -12 6 3.68828 14.1938 1
 -4 -12 6 42.6097 10.7548 2
 3 12 -6 34.588 17.153 1
 3 12 -6 28.7746 12.9515 1
 -3 -12 6 59.1554 14.8826 1
 -3 -12 6 28.9724 8.68157 2
 2 12 -6 207.541 21.2869 1
 2 12 -6 248.72 28.6819 1
 -2 -12 6 259.296 25.0535 1
 1 12 -6 65.2775 17.0427 1
 1 12 -6 71.157 13.7696 1
 -1 -12 6 107.31 21.8246 1
 0 12 -6 44.0559 16.0441 1
 0 12 -6 -4.0352 10.6331 1
 0 -12 6 30.0993 13.2583 1
 -1 12 -6 303.628 22.9211 1
 -1 12 -6 296.054 28.9562 1
 1 -12 6 263.629 21.1099 2
 1 -12 6 277.729 25.3375 1
 -2 12 -6 250.8 22.6798 1
 -2 12 -6 311.39 29.1291 1
 2 -12 6 263.093 25.176 1
 -3 12 -6 -13.665 12.0222 1
 -3 12 -6 46.9008 16.3753 1
 3 -12 6 25.8244 14.1403 1
 -4 12 -6 12.9804 16.9328 1
 -4 12 -6 -23.956 14.8826 1
 4 -12 6 8.41861 14.364 1
 7 11 -6 143.9 31.7947 1
 7 11 -6 113.849 22.8774 1
 -7 -11 6 133.13 14.7322 2
 6 11 -6 668.092 36.0095 1
 6 11 -6 703.139 39.5178 1
 -6 -11 6 645.705 33.9705 1
 -6 -11 6 733.688 29.3364 2
 5 11 -6 3.31913 10.6031 1
 5 11 -6 19.2791 16.6519 1
 -5 -11 6 7.1906 9.67929 2
 -5 -11 6 1.77929 13.8574 1
 4 11 -6 322.873 23.958 1
 4 11 -6 347.802 28.7232 1
 -4 -11 6 297.967 17.1802 2
 -4 -11 6 277.283 25.054 1
 3 11 -6 189.515 19.5555 1
 3 11 -6 183.192 24.9979 1
 -3 -11 6 218.347 13.6302 2
 -3 -11 6 185.335 22.4585 1
 2 11 -6 -1.7887 9.56411 1
 2 11 -6 -3.1733 13.6579 1
 -2 -11 6 -5.7369 10.6105 1
 1 11 -6 6.66659 13.9924 1
 1 11 -6 11.7646 10.0051 1
 -1 -11 6 10.3344 11.4527 1
 0 11 -6 7.36462 9.30686 1
 0 11 -6 15.2755 13.7287 1
 0 -11 6 -7.8557 10.8702 1
 -1 11 -6 -2.4241 9.83632 1
 -1 11 -6 52.062 14.6999 1
 1 -11 6 22.0577 11.0766 2
 1 -11 6 -0.554 12.2993 1
 -2 11 -6 1157.15 45.3696 1
 -2 11 -6 1013.29 43.2432 1
 2 -11 6 1117.56 43.2733 1
 2 -11 6 1104.55 39.6761 2
 -3 11 -6 49.8383 15.1075 1
 -3 11 -6 23.4788 11.9684 1
 3 -11 6 32.8435 12.5161 1
 -4 11 -6 -31.077 15.4178 1
 -4 11 -6 -4.124 16.7627 1
 4 -11 6 -9.6233 11.9704 1
 -5 11 -6 -31.814 15.5708 1
 -5 11 -6 10.0383 17.5364 1
 5 -11 6 12.5546 13.2218 1
 8 10 -6 32.7536 19.2703 1
 8 10 -6 57.9937 15.6474 1
 -8 -10 6 46.6769 10.1265 2
 7 10 -6 18.7825 13.6139 1
 7 10 -6 13.7048 17.3992 1
 -7 -10 6 10.4526 10.0048 2
 6 10 -6 236.533 27.4697 1
 6 10 -6 189.799 21.6601 1
 -6 -10 6 202.322 16.6161 2
 -6 -10 6 210.964 24.1355 1
 5 10 -6 157.236 24.6419 1
 5 10 -6 129.218 18.7229 1
 -5 -10 6 131.384 13.9903 2
 -5 -10 6 139.834 21.7213 1
 4 10 -6 294.323 21.2863 1
 4 10 -6 292.503 25.9947 1
 -4 -10 6 279.728 15.5855 2
 -4 -10 6 253.533 21.8676 1
 3 10 -6 17.1857 12.7609 1
 3 10 -6 14.1355 9.68501 1
 -3 -10 6 38.6843 7.86897 2
 -3 -10 6 34.3596 11.4027 1
 2 10 -6 124.791 21.1226 1
 2 10 -6 109.892 16.2384 1
 -2 -10 6 92.934 17.5332 1
 1 10 -6 2.57113 12.2537 1
 1 10 -6 -0.6066 8.99516 1
 -1 -10 6 4.74159 10.6857 1
 0 10 -6 17.9084 11.7886 1
 0 10 -6 11.9691 9.31497 1
 0 -10 6 8.71113 10.7128 1
 -1 10 -6 263.583 20.349 1
 -1 10 -6 303.48 23.884 1
 1 -10 6 360.845 22.5928 1
 -2 10 -6 375.538 23.36 1
 -2 10 -6 396.157 25.8917 1
 2 -10 6 407.774 24.0607 1
 2 -10 6 393.118 21.4096 2
 -3 10 -6 11.6523 11.1491 1
 -3 10 -6 25.471 13.3201 1
 3 -10 6 35.0287 12.0189 1
 -4 10 -6 33.6002 14.1158 1
 -4 10 -6 27.953 15.2284 1
 4 -10 6 13.5822 11.1412 1
 -5 10 -6 16.5808 13.6231 1
 5 -10 6 22.6748 11.7048 1
 8 9 -6 36.8581 17.7349 1
 8 9 -6 3.58291 12.6293 1
 -8 -9 6 7.92213 8.43541 2
 7 9 -6 167.452 21.1959 1
 7 9 -6 186.062 27.0737 1
 -7 -9 6 206.139 17.3348 2
 -7 -9 6 182.345 23.2982 1
 6 9 -6 187.176 25.289 1
 6 9 -6 183.664 20.1259 1
 -6 -9 6 222.419 22.2449 1
 -6 -9 6 188.081 15.9635 2
 5 9 -6 50.9024 14.6903 1
 5 9 -6 13.8349 9.85391 1
 -5 -9 6 37.6425 11.4788 1
 -5 -9 6 40.4683 9.02744 2
 4 9 -6 1234.42 47.8053 1
 4 9 -6 1280.51 48.5519 1
 -4 -9 6 1211.24 41.234 2
 -4 -9 6 1271.97 46.2928 1
 3 9 -6 5.80958 8.19292 1
 3 9 -6 3.1548 11.0058 1
 -3 -9 6 0.9288 6.20311 2
 -3 -9 6 12.1677 9.76332 1
 2 9 -6 12.6149 8.69999 1
 2 9 -6 12.5308 11.4804 1
 -2 -9 6 28.3992 10.5324 1
 1 9 -6 226.576 20.5801 1
 1 9 -6 196.173 17.0797 1
 -1 -9 6 220.745 19.4835 1
 0 9 -6 0.92764 10.6348 1
 0 9 -6 -2.4214 7.92983 1
 0 -9 6 3.10939 9.30577 1
 -1 9 -6 -2.7694 9.97462 1
 -1 9 -6 -4.7001 8.03496 1
 1 -9 6 -7.2716 9.06224 1
 -2 9 -6 743.033 32.0363 1
 -2 9 -6 775.642 32.9546 1
 2 -9 6 759.669 31.5789 1
 2 -9 6 719.515 28.1466 2
 -3 9 -6 -16.537 10.4494 1
 -3 9 -6 1.64436 10.9565 1
 3 -9 6 27.513 18.8799 2
 3 -9 6 6.20295 9.36167 1
 -4 9 -6 9.06936 11.8611 1
 -4 9 -6 -9.5272 12.8629 1
 4 -9 6 -11.809 9.68891 1
 -5 9 -6 20.8096 12.0842 1
 -5 9 -6 12.6934 15.0749 1
 5 -9 6 19.5904 10.5015 1
 -6 9 -6 73.5556 16.6496 1
 6 -9 6 51.4003 11.1598 1
 9 8 -6 33.3173 14.6379 1
 9 8 -6 56.8245 19.2918 1
 -9 -8 6 36.1028 9.75525 2
 8 8 -6 326.888 29.553 1
 8 8 -6 307.503 25.4116 1
 -8 -8 6 257.677 17.2791 2
 -8 -8 6 267.023 23.4831 1
 7 8 -6 1.78996 14.3809 1
 7 8 -6 15.8914 11.2289 1
 -7 -8 6 12.579 9.59792 2
 -7 -8 6 4.37993 12.7838 1
 6 8 -6 -5.957 13.1249 1
 6 8 -6 -2.1044 9.00576 1
 -6 -8 6 -18.758 9.95688 1
 -6 -8 6 3.90808 8.62363 2
 5 8 -6 190.202 22.6767 1
 5 8 -6 170.619 17.7157 1
 -5 -8 6 167.472 13.3323 2
 -5 -8 6 189.097 18.17 1
 4 8 -6 459.666 24.8438 1
 4 8 -6 519.844 28.2023 1
 -4 -8 6 511.283 25.049 1
 -4 -8 6 428.564 18.9238 2
 3 8 -6 -0.5893 10.6833 1
 3 8 -6 17.9372 8.61426 1
 -3 -8 6 2.21655 5.75041 2
 -3 -8 6 7.77084 9.23293 1
 2 8 -6 735.757 31.8642 1
 2 8 -6 781.019 33.5271 1
 -2 -8 6 743.015 31.6119 1
 1 8 -6 189.913 19.007 1
 1 8 -6 161.041 15.1716 1
 -1 -8 6 188.945 17.407 1
 0 8 -6 10.5011 10.2513 1
 0 8 -6 2.38157 7.03519 1
 0 -8 6 9.74193 9.04027 1
 -1 8 -6 83.2692 13.2797 1
 -1 8 -6 86.423 16.4257 1
 1 -8 6 117.666 15.4294 1
 -2 8 -6 65.9205 13.4608 1
 -2 8 -6 82.4857 16.6025 1
 2 -8 6 85.9049 13.1022 2
 2 -8 6 94.1587 15.2689 1
 -3 8 -6 7.93256 12.6922 1
 -3 8 -6 1.88868 10.3125 1
 3 -8 6 0.24736 8.88211 1
 3 -8 6 8.20265 11.4761 2
 -4 8 -6 258.392 19.7948 1
 -4 8 -6 246.093 22.222 1
 4 -8 6 261.201 18.5548 1
 -5 8 -6 74.6124 16.4801 1
 -5 8 -6 55.3799 13.0744 1
 5 -8 6 69.7719 15.2637 1
 6 -8 6 21.743 9.86009 1
 9 7 -6 680.518 35.3864 1
 9 7 -6 659.965 36.9938 1
 -9 -7 6 669.809 28.3774 2
 8 7 -6 -2.035 14.1908 1
 8 7 -6 13.9358 12.0366 1
 -8 -7 6 7.03106 8.43589 2
 -8 -7 6 -19.946 11.6962 1
 7 7 -6 103.765 17.3287 1
 7 7 -6 85.4105 21.9045 1
 -7 -7 6 73.4402 17.6232 1
 -7 -7 6 98.8716 14.1741 2
 6 7 -6 19.8342 9.77658 1
 -6 -7 6 32.3383 9.13178 2
 -6 -7 6 29.0407 10.4998 1
 5 7 -6 -3.2299 7.9035 1
 -5 -7 6 6.12612 8.82733 1
 -5 -7 6 -0.0688 6.97797 2
 4 7 -6 725.706 31.7169 1
 -4 -7 6 740.864 26.1631 2
 -4 -7 6 766.583 31.2301 1
 3 7 -6 196.416 15.8954 1
 -3 -7 6 217.617 17.9008 1
 -3 -7 6 201.614 10.4919 2
 2 7 -6 -12.521 6.21044 1
 -2 -7 6 -1.9849 8.585 1
 1 7 -6 884.614 35.5444 1
 -1 -7 6 935.595 35.3054 1
 0 7 -6 31.377 7.74641 1
 0 -7 6 29.0583 9.12699 1
 -1 7 -6 7.9149 7.82705 1
 -1 7 -6 14.5234 9.33337 1
 1 -7 6 14.7408 8.96381 1
 -2 7 -6 223.899 16.9395 1
 -2 7 -6 203.597 17.7329 1
 2 -7 6 230.339 16.8202 1
 2 -7 6 223.621 14.2892 2
 -3 7 -6 18.9069 11.1352 1
 -3 7 -6 31.9785 10.0645 1
 3 -7 6 52.0825 12.1916 2
 3 -7 6 26.8692 8.89476 1
 -4 7 -6 -13.171 10.3529 1
 -4 7 -6 -14.919 8.87557 1
 4 -7 6 0.35127 8.57632 1
 -5 7 -6 229.729 16.5132 1
 -5 7 -6 202.529 18.6319 1
 5 -7 6 201.598 16.2246 1
 6 -7 6 -2.736 8.67194 1
 9 6 -6 378.975 29.676 1
 9 6 -6 438.698 27.9485 1
 -9 -6 6 362.352 25.6196 1
 -9 -6 6 391.4 20.5788 2
 8 6 -6 19.2141 11.1193 1
 8 6 -6 26.3916 14.9757 1
 -8 -6 6 30.3825 9.29255 2
 -8 -6 6 12.4257 11.5197 1
 7 6 -6 5.86965 9.80692 1
 -7 -6 6 7.24945 9.6481 1
 -7 -6 6 25.746 9.27086 2
 6 6 -6 188.662 17.3101 1
 -6 -6 6 170.668 14.1141 2
 -6 -6 6 209.851 17.7973 1
 5 6 -6 13.2427 8.03912 1
 -5 -6 6 13.0271 6.86595 2
 -5 -6 6 17.603 8.73379 1
 4 6 -6 52.9358 11.8735 1
 -4 -6 6 52.7008 8.17679 2
 -4 -6 6 52.5246 10.3678 1
 3 6 -6 157.189 13.6009 1
 -3 -6 6 158.251 15.7872 1
 2 6 -6 113.645 12.2415 1
 -2 -6 6 94.4459 14.1043 1
 1 6 -6 335.231 18.6737 1
 -1 -6 6 355.925 19.8576 1
 0 6 -6 8.26432 6.32827 1
 0 -6 6 16.6206 6.92836 1
 -1 6 -6 602.505 26.0606 1
 1 -6 6 582.347 25.5604 1
 -2 6 -6 34.9929 9.42348 1
 -2 6 -6 41.1383 9.78813 1
 2 -6 6 43.9957 9.73109 2
 2 -6 6 40.8321 8.81618 1
 -3 6 -6 41.0974 10.9319 1
 -3 6 -6 54.4199 10.2943 1
 3 -6 6 47.4521 9.33126 1
 3 -6 6 57.3383 10.8591 2
 -4 6 -6 103.672 14.3749 1
 4 -6 6 99.2697 13.6247 1
 -5 6 -6 71.9074 15.206 1
 -5 6 -6 83.2421 13.0158 1
 5 -6 6 72.2048 12.9173 1
 6 -6 6 28.0525 8.68908 1
 7 -6 6 126.608 11.1159 1
 9 5 -6 526.328 31.4641 1
 9 5 -6 582.726 30.0453 1
 -9 -5 6 512.772 27.8332 1
 -9 -5 6 504.998 23.8573 2
 8 5 -6 -20.209 10.0814 1
 -8 -5 6 -11.615 10.1621 1
 -8 -5 6 12.9179 8.23828 2
 7 5 -6 10.2166 8.90253 1
 -7 -5 6 10.8425 8.70131 2
 -7 -5 6 5.39221 9.37114 1
 6 5 -6 365.098 21.6233 1
 -6 -5 6 333.279 17.189 2
 -6 -5 6 354.292 20.5095 1
 5 5 -6 0.6562 7.03502 1
 -5 -5 6 8.07895 6.35249 2
 -5 -5 6 8.77751 8.59883 1
 4 5 -6 155.651 14.4922 1
 -4 -5 6 166.292 9.70737 2
 -4 -5 6 146.291 15.5458 1
 3 5 -6 94.4088 12.3213 1
 -3 -5 6 83.1146 13.5279 1
 -3 -5 6 101.48 6.8977 2
 2 5 -6 6.17708 6.09887 1
 -2 -5 6 5.46292 7.6898 1
 1 5 -6 3433.08 111.486 1
 -1 -5 6 3616.84 110.754 1
 0 5 -6 23.7455 6.83215 1
 0 -5 6 40.49 8.83722 1
 -1 5 -6 -10.737 6.19138 1
 1 -5 6 3.70721 7.64805 1
 -2 5 -6 37.9675 9.8426 1
 2 -5 6 32.7925 8.42596 1
 -3 5 -6 1.3404 8.09633 1
 -3 5 -6 -6.2333 9.18519 1
 3 -5 6 -6.9099 7.50235 1
 -4 5 -6 46.3273 9.85817 2
 -4 5 -6 41.4242 9.08636 1
 4 -5 6 55.1883 12.6873 1
 -5 5 -6 123.282 13.5795 1
 -5 5 -6 100.899 12.6271 2
 -5 5 -6 113.072 11.99 1
 5 -5 6 121.141 13.1785 1
 -6 5 -6 15.4538 11.2991 2
 6 -5 6 0.08503 7.36974 1
 -7 5 -6 15.8713 8.62052 2
 10 4 -6 12.2133 14.1223 1
 10 4 -6 4.50288 15.3907 1
 -10 -4 6 18.9378 12.9472 1
 -10 -4 6 2.56317 8.68229 2
 9 4 -6 24.5071 12.5938 1
 -9 -4 6 41.8082 12.0457 1
 -9 -4 6 46.0599 11.0056 2
 8 4 -6 22.6499 10.1683 1
 -8 -4 6 -5.5634 7.12686 2
 -8 -4 6 1.41957 9.74081 1
 7 4 -6 -7.8501 8.53653 1
 -7 -4 6 -6.83 7.20777 2
 -7 -4 6 1.6766 8.70252 1
 6 4 -6 25.2879 8.27513 1
 -6 -4 6 35.4811 9.28962 1
 -6 -4 6 29.1587 8.0466 2
 5 4 -6 94.0585 12.6138 1
 5 4 -6 91.125 12.7594 2
 -5 -4 6 96.0287 14.0405 1
 -5 -4 6 92.8483 9.19762 2
 4 4 -6 21.4108 7.20975 2
 4 4 -6 8.47181 7.1998 1
 -4 -4 6 16.1609 8.53088 1
 -4 -4 6 16.7115 5.10311 2
 3 4 -6 -1.2124 5.86107 1
 -3 -4 6 -10.014 7.60673 1
 2 4 -6 69.7518 10.1778 1
 -2 -4 6 108.25 13.6595 1
 1 4 -6 1768.53 60.4123 1
 -1 -4 6 1810.7 60.0786 1
 0 4 -6 101.159 11.3275 1
 0 -4 6 97.5294 13.3711 1
 -1 4 -6 836.393 32.2538 1
 1 -4 6 835.713 32.0939 1
 -2 4 -6 69.9776 7.33551 2
 -2 4 -6 82.0011 14.1434 1
 2 -4 6 67.1177 12.7809 1
 -3 4 -6 9.52707 8.9711 1
 -3 4 -6 16.7146 6.04808 2
 3 -4 6 0.57047 7.38396 1
 -4 4 -6 30.792 11.0305 1
 -4 4 -6 42.3225 8.02434 2
 -4 4 -6 47.3814 8.89045 1
 4 -4 6 48.6523 8.98018 1
 -5 4 -6 25.4024 8.89549 2
 -5 4 -6 28.308 7.05975 1
 5 -4 6 20.2979 7.81617 1
 -6 4 -6 2.92047 10.6496 2
 6 -4 6 6.26326 7.13376 1
 -7 4 -6 1286.72 45.2727 2
 10 3 -6 231.456 23.7377 1
 -10 -3 6 231.797 20.283 1
 -10 -3 6 237.122 16.7023 2
 9 3 -6 500.842 26.7404 1
 -9 -3 6 411.428 23.0597 1
 -9 -3 6 426.548 21.0184 2
 8 3 -6 1.192 9.01254 1
 -8 -3 6 -6.8923 6.93374 2
 -8 -3 6 -3.526 9.19986 1
 7 3 -6 17.4609 9.49974 1
 -7 -3 6 17.5904 8.94465 1
 -7 -3 6 8.93865 8.02138 2
 6 3 -6 129.259 14.3226 1
 -6 -3 6 117.786 11.2757 2
 -6 -3 6 107.253 14.4634 1
 5 3 -6 -5.7447 6.59307 1
 5 3 -6 5.077 8.32969 2
 -5 -3 6 -0.7338 8.04424 1
 -5 -3 6 2.39083 5.44001 2
 4 3 -6 96.4621 11.1543 2
 4 3 -6 77.2051 11.4845 1
 -4 -3 6 86.963 13.7717 1
 -4 -3 6 90.1752 7.60934 2
 3 3 -6 65.5243 7.6078 2
 3 3 -6 44.6485 10.3124 1
 -3 -3 6 59.5173 13.2337 1
 2 3 -6 -7.9008 4.84911 1
 -2 -3 6 -2.7789 7.83395 1
 1 3 -6 3796.58 120.952 1
 -1 -3 6 3926.6 120.615 1
 0 3 -6 1002.8 37.687 1
 0 -3 6 1065.07 38.1936 1
 -1 3 -6 -1.5705 6.25042 1
 1 -3 6 4.78478 7.82021 1
 -2 3 -6 750.08 25.4816 2
 -2 3 -6 774.86 30.5621 1
 2 -3 6 754.281 29.8087 1
 -3 3 -6 250.989 17.0862 1
 -3 3 -6 252.956 13.0297 2
 3 -3 6 264.379 16.4702 1
 -4 3 -6 -1.1162 7.55628 1
 -4 3 -6 4.72418 7.12638 2
 4 -3 6 2.26204 7.64175 1
 -5 3 -6 147.787 13.7994 2
 5 -3 6 177.195 14.0607 1
 -6 3 -6 74.1685 13.8084 2
 6 -3 6 90.9717 11.8678 1
 -7 3 -6 10.0547 7.66747 2
 10 2 -6 162.011 20.8407 1
 -10 -2 6 102.751 17.6184 1
 -10 -2 6 104.722 13.1443 2
 9 2 -6 320.915 22.5625 1
 -9 -2 6 328.306 20.1717 1
 -9 -2 6 318.393 17.7535 2
 8 2 -6 226.46 19.0908 1
 -8 -2 6 209.543 14.5209 2
 -8 -2 6 231.242 17.4136 1
 7 2 -6 3.55553 8.50088 1
 -7 -2 6 8.15876 8.49483 1
 -7 -2 6 1.66404 7.7345 2
 6 2 -6 48.1594 12.2773 1
 -6 -2 6 43.1088 9.70982 2
 -6 -2 6 44.923 9.95 1
 5 2 -6 -8.7216 6.03006 1
 -5 -2 6 8.55227 8.84683 1
 -5 -2 6 -4.8068 5.3929 2
 4 2 -6 5.51207 7.02627 2
 4 2 -6 7.0632 6.10363 1
 -4 -2 6 12.9387 8.743 1
 3 2 -6 74.9402 7.79255 2
 3 2 -6 68.9305 10.5976 1
 -3 -2 6 63.1799 13.401 1
 2 2 -6 431.1 20.8018 1
 -2 -2 6 470.043 22.6095 1
 1 2 -6 378.472 19.2112 1
 -1 -2 6 404.956 20.9741 1
 0 2 -6 181.611 13.8261 1
 0 -2 6 189.312 15.7055 1
 -1 2 -6 475.789 21.2623 1
 -1 2 -6 418.391 15.5569 2
 1 -2 6 436.38 21.4946 1
 -2 2 -6 299.108 17.9181 1
 -2 2 -6 286.64 12.6228 2
 2 -2 6 275.518 17.4197 1
 -3 2 -6 105.538 13.5913 1
 -3 2 -6 117.352 10.0079 2
 3 -2 6 102.302 13.5777 1
 -4 2 -6 -9.8408 6.46681 1
 -4 2 -6 4.2781 7.20777 2
 4 -2 6 7.50896 8.6495 1
 -5 2 -6 60.8507 12.2922 2
 5 -2 6 79.0079 13.3166 1
 -6 2 -6 -1.4676 8.30752 2
 6 -2 6 1.8031 7.5798 1
 -7 2 -6 135.805 13.0639 2
 10 1 -6 116.081 18.7979 1
 -10 -1 6 164.818 17.0298 1
 9 1 -6 261.161 20.4716 1
 -9 -1 6 261.744 18.838 1
 -9 -1 6 270.234 16.1022 2
 8 1 -6 21.8773 9.70185 1
 -8 -1 6 12.9282 9.15739 1
 -8 -1 6 18.1272 7.56168 2
 7 1 -6 110.644 14.8343 1
 -7 -1 6 97.1142 12.0106 2
 -7 -1 6 108.367 14.8724 1
 6 1 -6 23.3002 8.5639 1
 -6 -1 6 30.4867 9.6858 1
 5 1 -6 48.4632 11.1411 1
 -5 -1 6 48.884 10.6782 1
 4 1 -6 574.254 25.8338 1
 4 1 -6 604.318 22.7277 2
 -4 -1 6 632.057 27.2051 1
 3 1 -6 15.5653 5.21576 2
 3 1 -6 17.5382 6.70512 1
 -3 -1 6 1.44312 8.66779 1
 2 1 -6 4.1241 5.49597 1
 2 1 -6 8.75329 3.587 2
 -2 -1 6 8.02982 8.32469 1
 1 1 -6 257.685 15.702 1
 -1 -1 6 274.012 17.7936 1
 0 1 -6 22.5712 6.65221 1
 0 -1 6 40.8224 9.15873 1
 -1 1 -6 27.7343 5.96255 2
 -1 1 -6 25.9228 7.33438 1
 1 -1 6 24.7697 8.4243 1
 -2 1 -6 342.721 14.5401 2
 -2 1 -6 350.129 18.8397 1
 2 -1 6 345.126 19.0987 1
 -3 1 -6 272.894 13.9392 2
 -3 1 -6 288.28 16.776 1
 3 -1 6 266.264 17.4452 1
 -4 1 -6 5.58374 7.29555 2
 -4 1 -6 0.39648 6.49496 1
 4 -1 6 2.82681 8.41202 1
 -5 1 -6 271.369 16.4575 2
 -5 1 -6 254.701 12.6156 1
 5 -1 6 270.827 17.1748 1
 -6 1 -6 310.379 17.6868 2
 6 -1 6 315.998 17.7653 1
 -7 1 -6 15.328 7.42237 2
 -10 0 6 81.3682 14.7497 1
 9 0 -6 -7.6856 9.48117 1
 -9 0 6 1.65704 9.3732 1
 8 0 -6 57.2508 14.4589 1
 -8 0 6 64.9708 14.6366 1
 7 0 -6 -2.7185 7.80417 1
 -7 0 6 8.37951 9.07137 1
 6 0 -6 71.6973 12.4908 1
 -6 0 6 98.7029 15.505 1
 5 0 -6 -13.935 5.65848 1
 -5 0 6 -6.3989 8.8554 1
 4 0 -6 319.186 17.6691 1
 4 0 -6 291.661 15.1441 2
 -4 0 6 298.167 19.7415 1
 3 0 -6 -10.779 5.21337 1
 3 0 -6 -1.0668 4.90815 2
 -3 0 6 -6.45 7.97431 1
 2 0 -6 2485.95 81.3145 1
 -2 0 6 2528.36 81.5689 1
 1 0 -6 -10.549 5.20031 1
 -1 0 6 -6.6431 7.80552 1
 0 0 -6 146.451 12.538 1
 0 0 6 160.706 15.4129 1
 -1 0 -6 0.66096 6.33913 1
 1 0 6 -7.0517 7.60679 1
 -2 0 -6 64.4918 12.5239 1
 -2 0 -6 63.0424 8.09226 2
 2 0 6 63.9188 13.5682 1
 -3 0 -6 -2.9378 6.76394 1
 -3 0 -6 -1.4375 6.03866 2
 3 0 6 -1.3302 8.58515 1
 -4 0 -6 162.777 12.96 2
 4 0 6 170.074 15.6716 1
 -5 0 -6 -4.5709 5.60369 1
 -5 0 -6 2.66158 8.36978 2
 5 0 6 1.72406 8.48892 1
 -6 0 -6 316.584 17.5584 2
 6 0 6 280.465 18.0864 1
 -7 0 -6 -19.695 6.69141 2
 7 0 6 -10.968 6.52551 1
 10 -1 -6 106.602 17.1216 1
 -10 1 6 151.332 14.8424 1
 9 -1 -6 262.302 18.9924 1
 -9 1 6 268.913 18.3802 1
 8 -1 -6 19.6374 8.79282 1
 -8 1 6 18.5378 9.69969 1
 7 -1 -6 97.6954 13.7483 1
 -7 1 6 118.518 16.3568 1
 6 -1 -6 8.17972 7.04431 1
 -6 1 6 30.204 10.0973 1
 5 -1 -6 46.0038 10.7443 1
 -5 1 6 34.558 10.4761 1
 4 -1 -6 626.983 26.9627 1
 4 -1 -6 649.695 23.9902 2
 -4 1 6 634.921 28.6917 1
 3 -1 -6 3.35829 6.00934 1
 -3 1 6 12.8552 8.92851 1
 2 -1 -6 0.58675 5.69845 1
 -2 1 6 3.49074 8.27284 1
 1 -1 -6 240.47 15.1643 1
 -1 1 6 271.125 18.3696 1
 0 -1 -6 48.2009 9.59724 1
 0 1 6 60.1893 11.0055 1
 -1 -1 -6 17.1651 6.84635 1
 1 1 6 29.8698 8.99825 1
 -2 -1 -6 331.55 15.0627 2
 -2 -1 -6 350.005 18.2358 1
 2 1 6 345.59 20.3632 1
 -3 -1 -6 264.327 16.0483 1
 -3 -1 -6 274.096 14.5712 2
 3 1 6 271.512 18.8292 1
 -4 -1 -6 5.80926 7.08387 2
 4 1 6 -2.963 9.06301 1
 -5 -1 -6 277.172 14.2902 1
 -5 -1 -6 295.192 17.8031 2
 5 1 6 300.731 19.4934 1
 -6 -1 -6 248.348 16.0262 2
 6 1 6 266.591 19.2332 1
 -7 -1 -6 2.17033 7.84329 2
 7 1 6 5.81415 4.66319 1
 7 1 6 -1.978 9.81685 1
 10 -2 -6 121.207 16.3412 1
 -10 2 6 117.591 14.7967 1
 9 -2 -6 318.598 20.0193 1
 -9 2 6 300.502 19.2611 1
 8 -2 -6 226.226 17.6024 1
 -8 2 6 220.428 18.8071 1
 7 -2 -6 13.773 7.9937 1
 -7 2 6 16.2553 10.1571 1
 6 -2 -6 47.1261 11.3802 1
 -6 2 6 66.6116 16.5592 1
 5 -2 -6 6.63146 6.42443 1
 -5 2 6 8.06628 9.81672 1
 4 -2 -6 12.9055 6.29473 1
 -4 2 6 -11.243 9.30774 1
 3 -2 -6 64.6157 10.4981 1
 -3 2 6 74.8285 15.1809 1
 2 -2 -6 488.599 22.4236 1
 -2 2 6 506.292 25.2518 1
 1 -2 -6 427.15 20.4206 1
 -1 2 6 440.821 23.3196 1
 0 -2 -6 194.598 13.6122 1
 0 2 6 190.18 17.2589 1
 -1 -2 -6 441.802 20.5443 1
 1 2 6 486.427 23.7698 1
 -2 -2 -6 345.2 18.3799 1
 2 2 6 307.582 20.7231 1
 -3 -2 -6 111.176 10.8911 2
 -3 -2 -6 105.474 12.6688 1
 3 2 6 120.234 16.41 1
 -4 -2 -6 1.5167 6.81476 1
 -4 -2 -6 -4.6166 7.35807 2
 4 2 6 0.97883 9.91651 1
 -5 -2 -6 84.961 12.8905 2
 -5 -2 -6 65.4919 10.8176 1
 5 2 6 61.5743 12.1572 1
 -6 -2 -6 6.14968 7.3316 2
 6 2 6 11.1585 11.127 1
 -7 -2 -6 150.661 13.7935 2
 7 2 6 153.402 18.2093 1
 7 2 6 131.607 10.3212 1
 10 -3 -6 283.837 19.385 1
 -10 3 6 258.557 17.2403 1
 9 -3 -6 406.472 22.1215 1
 -9 3 6 433.838 22.9227 1
 8 -3 -6 -4.4969 7.45556 1
 -8 3 6 -0.0244 11.2273 1
 7 -3 -6 -2.8403 7.65293 1
 -7 3 6 2.02075 10.9014 1
 6 -3 -6 102.643 12.8524 1
 -6 3 6 111.857 17.9487 1
 5 -3 -6 0.75997 6.35739 1
 -5 3 6 1.41502 10.3671 1
 4 -3 -6 89.5619 11.2744 1
 -4 3 6 95.6655 16.8424 1
 3 -3 -6 68.4823 10.604 1
 -3 3 6 86.887 16.2116 1
 2 -3 -6 0.91724 5.30288 1
 -2 3 6 -5.2402 9.12966 1
 1 -3 -6 3786.46 120.774 1
 -1 3 6 3928.03 121.806 1
 0 -3 -6 1063.59 38.2932 1
 0 3 6 1043.14 40.2276 1
 -1 -3 -6 1.14194 5.34043 1
 1 3 6 -5.0373 8.96122 1
 -2 -3 -6 816.843 30.8959 1
 2 3 6 815.802 33.7781 1
 -3 -3 -6 244.039 14.8198 2
 -3 -3 -6 261.191 16.0824 1
 3 3 6 249.603 19.9902 1
 -4 -3 -6 3.28683 7.86214 2
 -4 -3 -6 -0.3145 7.10195 1
 4 3 6 0.55392 10.6712 1
 -5 -3 -6 134.078 15.2636 2
 -5 -3 -6 140.155 13.427 1
 5 3 6 161.964 19.6945 1
 -6 -3 -6 46.5245 11.2632 1
 6 3 6 69.498 13.8832 1
 -7 -3 -6 4.13865 8.33185 2
 7 3 6 1.99824 5.92592 1
 7 3 6 3.86917 12.804 1
 10 -4 -6 13.7488 9.89574 1
 -10 4 6 -0.998 8.85473 1
 -10 4 6 1.57558 9.79035 1
 9 -4 -6 64.6714 14.2475 1
 -9 4 6 34.2524 12.4569 1
 8 -4 -6 5.56598 7.66863 1
 -8 4 6 14.5869 12.3849 1
 7 -4 -6 8.65271 7.08486 1
 -7 4 6 -7.4327 11.1206 1
 6 -4 -6 15.6409 6.95483 1
 -6 4 6 23.8251 11.7472 1
 5 -4 -6 104.476 12.022 1
 -5 4 6 117.573 18.4618 1
 4 -4 -6 20.9075 6.76724 1
 -4 4 6 29.1147 11.7527 1
 3 -4 -6 18.3103 6.69988 1
 -3 4 6 -2.2862 9.54964 1
 2 -4 -6 92.6388 11.0599 1
 -2 4 6 90.2444 16.127 1
 1 -4 -6 1859.1 62.7087 1
 -1 4 6 1876.43 64.2453 1
 0 -4 -6 103.162 10.771 1
 0 4 6 108.665 17.0593 1
 -1 -4 -6 830.661 31.9034 1
 1 4 6 871.672 35.0707 1
 -2 -4 -6 69.3351 9.99401 1
 2 4 6 72.4134 16.4644 1
 -3 -4 -6 10.9412 8.17269 1
 3 4 6 4.95387 10.9033 1
 -4 -4 -6 66.7541 12.3669 2
 -4 -4 -6 48.0306 12.2219 1
 4 4 6 74.0343 13.9246 1
 -5 -4 -6 13.2282 8.29737 2
 5 4 6 20.6785 12.9211 1
 -6 -4 -6 3.30883 8.07602 1
 -6 -4 -6 -4.0396 7.45342 2
 6 4 6 10.3039 6.4389 1
 6 4 6 20.3916 13.7933 1
 -7 -4 -6 1194.15 44.0533 2
 7 4 6 1125.03 39.4108 1
 7 4 6 1201.31 45.9537 1
 9 -5 -6 514.767 24.6927 1
 -9 5 6 518.789 28.0663 1
 8 -5 -6 6.18718 8.42407 1
 -8 5 6 12.575 13.4948 1
 7 -5 -6 10.5338 7.84702 1
 -7 5 6 32.6931 13.2725 1
 6 -5 -6 347.797 19.5807 1
 -6 5 6 375.019 24.865 1
 5 -5 -6 18.409 7.01279 1
 -5 5 6 6.46785 11.5621 1
 4 -5 -6 185.659 13.885 1
 -4 5 6 182.074 20.5673 1
 3 -5 -6 156.996 13.1831 1
 -3 5 6 151.338 19.132 1
 2 -5 -6 10.109 6.30902 1
 -2 5 6 0.54087 10.3206 1
 1 -5 -6 3744.91 117.52 1
 -1 5 6 3713.41 118.64 1
 0 -5 -6 29.6412 6.54216 1
 0 5 6 25.5488 10.9422 1
 -1 -5 -6 15.337 6.15842 1
 1 5 6 2.21402 10.2569 1
 -2 -5 -6 32.2432 6.94182 1
 2 5 6 22.6604 11.6427 1
 -3 -5 -6 -0.5239 6.56255 1
 3 5 6 6.13008 11.4216 1
 -4 -5 -6 55.0872 12.1489 2
 -4 -5 -6 39.936 9.43538 1
 4 5 6 38.1564 14.1585 1
 -5 -5 -6 95.5466 14.4345 1
 -5 -5 -6 103.762 12.4931 2
 5 5 6 120.823 22.2314 1
 -6 -5 -6 2.36145 9.19855 1
 -6 -5 -6 8.84123 8.4797 2
 6 5 6 29.9375 15.417 1
 6 5 6 9.17904 6.53992 1
 -7 -5 -6 10.7594 8.70497 2
 7 5 6 15.7005 16.0048 1
 7 5 6 1.27402 7.24956 1
 9 -6 -6 424.217 21.9505 1
 -9 6 6 394.936 27.351 1
 -9 6 6 308.659 23.028 1
 8 -6 -6 32.8291 9.20933 1
 -8 6 6 12.6798 14.9318 1
 7 -6 -6 11.8446 8.03116 1
 -7 6 6 26.2525 14.6495 1
 6 -6 -6 199.137 15.5124 1
 -6 6 6 199.546 23.2055 1
 5 -6 -6 9.77942 7.30438 1
 -5 6 6 20.1212 12.7182 1
 4 -6 -6 44.0939 8.76549 1
 -4 6 6 64.6766 13.7951 1
 3 -6 -6 143.17 13.2098 1
 -3 6 6 164.003 20.5891 1
 2 -6 -6 107.809 11.8172 1
 -2 6 6 98.5845 18.9068 1
 1 -6 -6 362.361 18.9073 1
 -1 6 6 361.843 24.1581 1
 0 -6 -6 19.9882 6.58159 1
 0 6 6 2.58572 10.3982 1
 -1 -6 -6 588.84 24.8902 1
 1 6 6 589.242 29.9589 1
 -2 -6 -6 38.443 9.65755 1
 2 6 6 38.7275 12.845 1
 -3 -6 -6 70.5252 10.7916 1
 3 6 6 37.233 13.7847 1
 -4 -6 -6 66.2095 13.9463 1
 4 6 6 73.7311 16.1842 1
 -5 -6 -6 85.5033 12.143 2
 -5 -6 -6 87.1012 16.084 1
 5 6 6 92.5624 17.8778 1
 5 6 6 98.3532 11.9705 1
 -6 -6 -6 27.8892 8.83324 2
 6 6 6 32.7085 8.05035 1
 6 6 6 32.3705 16.9799 1
 -7 -6 -6 134.643 14.5931 2
 7 6 6 129.567 20.9944 1
 7 6 6 114.916 13.8922 1
 9 -7 -6 626.445 28.2897 1
 -9 7 6 628.184 34.965 1
 8 -7 -6 -7.1811 8.68204 1
 -8 7 6 -4.775 15.9465 1
 7 -7 -6 96.5497 14.1251 1
 -7 7 6 115.396 24.8294 1
 6 -7 -6 13.6202 7.87789 1
 -6 7 6 5.44676 14.2688 1
 5 -7 -6 2.45743 6.91835 1
 -5 7 6 -2.9982 13.4205 1
 4 -7 -6 797.061 32.129 1
 -4 7 6 767.681 36.6692 1
 3 -7 -6 183.289 14.7913 1
 -3 7 6 218.073 22.6018 1
 2 -7 -6 -2.1165 5.9402 1
 -2 7 6 7.46243 11.9474 1
 1 -7 -6 950.323 38.6529 1
 -1 7 6 1179.02 48.8363 1
 0 -7 -6 16.2323 6.49664 1
 0 7 6 28.8424 12.656 1
 -1 -7 -6 8.97617 6.16948 1
 1 7 6 21.5997 12.9142 1
 -2 -7 -6 212.793 14.4118 1
 2 7 6 219.951 23.8548 1
 -3 -7 -6 35.3247 7.84087 1
 3 7 6 37.6543 14.8612 1
 -4 -7 -6 9.32372 7.47374 1
 4 7 6 -3.4704 14.3785 1
 -5 -7 -6 201.756 15.2886 2
 -5 -7 -6 189.112 19.7235 1
 5 7 6 225.489 29.0027 1
 5 7 6 216.77 15.3669 1
 -6 -7 -6 2.52959 7.95434 2
 -6 -7 -6 2.46357 11.3723 1
 6 7 6 -4.8809 7.68477 1
 6 7 6 3.88603 19.1092 1
 9 -8 -6 66.2909 16.1354 1
 -9 8 6 53.4369 19.7241 1
 8 -8 -6 279.845 19.5571 1
 -8 8 6 277.084 20.6232 1
 -8 8 6 290.944 31.6253 1
 7 -8 -6 13.2982 8.783 1
 -7 8 6 9.62706 17.2229 1
 6 -8 -6 11.222 8.41407 1
 -6 8 6 -0.4362 15.5368 1
 5 -8 -6 152.298 14.7123 1
 -5 8 6 198.289 25.408 1
 4 -8 -6 494.364 24.0013 1
 -4 8 6 488.42 30.6572 1
 3 -8 -6 7.211 7.07584 1
 -3 8 6 -23.135 12.8944 1
 2 -8 -6 838.845 33.1543 1
 -2 8 6 775.682 37.9688 1
 1 -8 -6 195.659 14.7345 1
 -1 8 6 158.866 23.1188 1
 0 -8 -6 7.7383 6.18095 1
 0 8 6 6.87952 13.2138 1
 -1 -8 -6 124.1 12.7019 1
 1 8 6 137.391 22.6587 1
 -2 -8 -6 73.4 11.2818 1
 2 8 6 80.4343 15.7811 1
 -3 -8 -6 -1.1766 6.94206 1
 3 8 6 1.65812 14.4429 1
 -4 -8 -6 267.235 16.8673 1
 4 8 6 234.9 16.9536 1
 4 8 6 292.026 30.0084 1
 -5 -8 -6 61.4174 11.2359 1
 -5 -8 -6 77.2668 12.3857 2
 5 8 6 85.8882 13.326 1
 5 8 6 74.1563 20.408 1
 -6 -8 -6 19.799 8.66945 2
 -6 -8 -6 21.7511 13.25 1
 6 8 6 10.3004 21.3874 1
 6 8 6 21.7862 8.70192 1
 8 -9 -6 2.32816 9.43571 1
 -8 9 6 4.32604 20.653 1
 -8 9 6 24.7869 12.1634 1
 7 -9 -6 163.545 16.7728 1
 -7 9 6 133.742 30.1785 1
 -7 9 6 163.398 14.7174 1
 6 -9 -6 226.923 17.8255 1
 -6 9 6 232.273 29.7244 1
 5 -9 -6 53.5287 13.176 1
 -5 9 6 54.6258 17.5025 1
 4 -9 -6 1309.47 47.6412 1
 -4 9 6 1278.64 52.8065 1
 3 -9 -6 7.51458 7.00343 1
 -3 9 6 -17.124 14.2202 1
 2 -9 -6 26.1677 8.0046 1
 -2 9 6 29.7312 14.6911 1
 1 -9 -6 254.944 16.8516 1
 -1 9 6 270.275 26.5958 1
 0 -9 -6 2.56378 6.39513 1
 0 9 6 12.8065 14.0484 1
 -1 -9 -6 8.53364 6.9674 1
 1 9 6 20.1989 14.5636 1
 -2 -9 -6 705.137 29.4411 1
 2 9 6 683.418 37.5575 1
 -3 -9 -6 4.24076 7.40324 1
 3 9 6 2.16288 7.37563 1
 3 9 6 4.60993 15.8623 1
 -4 -9 -6 -1.8447 8.3379 1
 4 9 6 11.331 17.5798 1
 4 9 6 -6.1502 7.1096 1
 -5 -9 -6 26.0165 9.84587 1
 -5 -9 -6 6.86684 8.16947 2
 5 9 6 38.1697 22.0357 1
 5 9 6 45.1066 10.2297 1
 -6 -9 -6 63.3409 16.2868 1
 -6 -9 -6 57.0399 11.7675 2
 6 9 6 41.9775 25.1657 1
 6 9 6 56.3456 10.5126 1
 8 -10 -6 43.2215 11.3639 1
 -8 10 6 56.4526 11.9044 1
 7 -10 -6 -3.3031 9.29101 1
 -7 10 6 5.19002 21.4912 1
 -7 10 6 13.5917 8.48887 1
 6 -10 -6 245.829 18.5048 1
 -6 10 6 280.145 33.2472 1
 -6 10 6 179.53 15.3599 1
 5 -10 -6 110.228 15.0904 1
 -5 10 6 123.653 21.5273 1
 -5 10 6 143.058 13.0187 1
 4 -10 -6 304.736 19.662 1
 -4 10 6 266.287 30.7055 1
 3 -10 -6 39.9831 9.49441 1
 -3 10 6 37.9562 17.9347 1
 2 -10 -6 145.946 15.1946 1
 -2 10 6 173.326 27.1495 1
 -1 10 6 25.8211 15.619 1
 0 -10 -6 2.96821 7.11187 1
 0 10 6 -7.0112 15.0443 1
 -1 -10 -6 296.426 18.9563 1
 1 10 6 287.552 18.3973 1
 1 10 6 365.09 30.8765 1
 -2 -10 -6 449.056 22.665 1
 2 10 6 392.188 33.9277 1
 2 10 6 415.282 22.5674 1
 -3 -10 -6 25.0262 8.56138 1
 3 10 6 4.68576 18.6015 1
 3 10 6 17.6072 7.62457 1
 -4 -10 -6 18.1065 9.06201 1
 4 10 6 28.187 8.96363 1
 4 10 6 21.2399 21.0097 1
 -5 -10 -6 17.5781 10.223 1
 -5 -10 -6 -1.9447 8.04766 2
 5 10 6 -13.223 8.25746 1
 5 10 6 16.7648 23.3102 1
 7 -11 -6 164.781 18.8787 1
 -7 11 6 144.136 15.4699 1
 6 -11 -6 720.177 32.5891 1
 -6 11 6 862.971 45.689 1
 -6 11 6 684.004 29.8311 1
 5 -11 -6 -1.1732 8.24686 1
 -5 11 6 -10.749 20.8828 1
 -5 11 6 2.785 8.03028 1
 4 -11 -6 310.903 20.5764 1
 -4 11 6 399.809 35.663 1
 -4 11 6 312.6 18.8593 1
 3 -11 -6 214.814 17.467 1
 -3 11 6 206.126 15.8919 1
 -3 11 6 250.807 31.6625 1
 2 -11 -6 -8.796 7.36243 1
 -2 11 6 -2.1856 6.15133 1
 -2 11 6 -9.3129 16.2939 1
 1 -11 -6 3.12718 7.91868 1
 -1 11 6 8.16574 7.50499 1
 -1 11 6 -13.948 15.7935 1
 0 -11 -6 9.30379 8.15303 1
 0 11 6 9.03125 17.1544 1
 0 11 6 4.7134 7.37085 1
 -1 -11 -6 9.70922 8.46586 1
 1 11 6 14.4212 7.55877 1
 1 11 6 6.59428 18.5289 1
 -2 -11 -6 1168.81 43.429 1
 2 11 6 1088.1 52.4956 1
 2 11 6 1103.15 43.0165 1
 -3 -11 -6 20.1455 8.82917 1
 3 11 6 28.7503 9.18433 1
 3 11 6 33.3399 21.7053 1
 -4 -11 -6 -0.7697 9.21396 1
 4 11 6 0.26663 9.37741 1
 4 11 6 -31.229 22.8548 1
 -5 -11 -6 7.78918 10.5786 1
 5 11 6 -3.6478 25.2753 1
 5 11 6 17.3435 9.48263 1
 7 -12 -6 -3.1097 10.6054 1
 -7 12 6 -3.7976 9.28974 1
 6 -12 -6 89.7465 17.8034 1
 -6 12 6 87.2998 14.7999 1
 5 -12 -6 69.4252 16.2719 1
 -5 12 6 101.393 23.7545 1
 -5 12 6 70.0535 14.3522 1
 4 -12 -6 41.4453 10.8908 1
 -4 12 6 43.8087 22.7921 1
 -4 12 6 58.3726 13.079 1
 3 -12 -6 48.4802 10.4599 1
 -3 12 6 34.6374 21.9835 1
 -3 12 6 23.5208 7.8772 1
 2 -12 -6 250.242 20.506 1
 -2 12 6 339.351 34.8095 1
 -2 12 6 287.098 18.8185 1
 1 -12 -6 85.6266 14.9391 1
 -1 12 6 65.3982 13.7987 1
 -1 12 6 36.1578 19.8639 1
 0 -12 -6 22.0564 8.49647 1
 0 12 6 3.55894 19.7136 1
 0 12 6 8.00884 8.69071 1
 -1 -12 -6 307.284 20.5855 1
 1 12 6 248.316 35.6239 1
 1 12 6 261.57 20.2826 1
 -2 -12 -6 334.208 20.8946 1
 2 12 6 298.329 38.4789 1
 2 12 6 252.05 20.1411 1
 -3 -12 -6 -13.036 10.3024 1
 3 12 6 0.26837 23.4568 1
 3 12 6 26.7473 10.0721 1
 -4 -12 -6 11.5866 10.7655 1
 4 12 6 -5.5164 9.37875 1
 4 12 6 5.27609 24.7047 1
 6 -13 -6 87.1394 17.8705 1
 -6 13 6 12.668 9.58108 1
 5 -13 -6 19.3213 10.7824 1
 -5 13 6 -3.8903 8.89326 1
 4 -13 -6 290.082 22.2185 1
 -4 13 6 189.296 39.1825 1
 -4 13 6 251.39 18.925 1
 3 -13 -6 41.5498 11.6269 1
 -3 13 6 23.8641 9.56951 1
 -3 13 6 18.4171 24.5218 1
 2 -13 -6 10.474 9.70617 1
 -2 13 6 6.71847 22.016 1
 -2 13 6 4.92438 8.44933 1
 1 -13 -6 136.454 17.7244 1
 -1 13 6 100.718 24.4009 1
 -1 13 6 135.15 17.1874 1
 0 -13 -6 17.8929 9.46515 1
 0 13 6 -8.8692 8.57576 1
 0 13 6 -13.651 22.1863 1
 -1 -13 -6 24.0525 10.8063 1
 1 13 6 5.37229 9.63534 1
 1 13 6 -27.9 22.1447 1
 -2 -13 -6 32.4363 10.2334 1
 2 13 6 13.1841 24.7644 1
 2 13 6 32.1751 11.3204 1
 -3 -13 -6 -9.8767 11.2439 1
 3 13 6 36.3079 11.3067 1
 3 13 6 7.82443 26.2775 1
 5 -14 -6 28.101 11.7318 1
 -5 14 6 -3.9609 10.2179 1
 4 -14 -6 10.5372 12.1015 1
 -4 14 6 1.72619 9.79185 1
 3 -14 -6 4.56173 11.7877 1
 -3 14 6 23.4775 9.7473 1
 2 -14 -6 28.3235 12.3611 1
 -2 14 6 42.6824 23.217 1
 -2 14 6 25.1797 10.4063 1
 1 -14 -6 26.4388 10.7289 1
 -1 14 6 28.2924 25.2504 1
 -1 14 6 7.78237 10.0275 1
 0 -14 -6 16.7107 10.2637 1
 0 14 6 4.55546 25.1495 1
 0 14 6 1.82573 9.48133 1
 -1 -14 -6 116.594 19.8388 1
 1 14 6 67.3997 28.1662 1
 1 14 6 114.822 19.1423 1
 -2 -14 -6 20.4052 12.1388 1
 2 14 6 -0.6014 9.2295 1
 2 14 6 -40.414 26.8912 1
 4 -15 -6 20.8293 13.5503 1
 -4 15 6 17.8339 11.043 1
 3 -15 -6 -24.216 11.5647 1
 -3 15 6 -17.741 9.80462 1
 2 -15 -6 10.5019 13.1616 1
 -2 15 6 7.12531 9.69952 1
 1 -15 -6 481.412 29.4162 1
 -1 15 6 436.772 27.3226 1
 0 -15 -6 41.456 13.6237 1
 0 15 6 7.52404 10.6679 1
 0 15 6 37.4233 24.2505 1
 -1 -15 -6 -8.3352 11.8765 1
 1 15 6 -18.31 27.2796 1
 1 15 6 -13.701 10.3244 1
 2 15 -7 16.4444 15.7456 1
 1 15 -7 89.2488 19.1538 1
 -1 -15 7 96.1269 22.7638 1
 4 14 -7 -6.7193 15.9124 1
 -4 -14 7 15.1561 11.5826 2
 3 14 -7 9.9509 14.1441 1
 -3 -14 7 30.5129 18.0916 1
 -3 -14 7 46.8815 11.4071 2
 2 14 -7 42.3329 16.5314 1
 -2 -14 7 71.3731 18.8098 1
 1 14 -7 71.1063 17.0425 1
 -1 -14 7 113.447 29.1251 1
 0 14 -7 0.57346 14.8744 1
 0 -14 7 -5.1513 17.4981 1
 -1 14 -7 55.5052 16.4145 1
 1 -14 7 35.4929 18.3202 1
 5 13 -7 8.29171 21.3708 1
 5 13 -7 1.43802 16.0348 1
 -5 -13 7 -17.962 11.4586 2
 4 13 -7 -1.3663 13.4799 1
 4 13 -7 19.4194 20.8094 1
 -4 -13 7 -37.265 17.2346 1
 -4 -13 7 16.3631 10.4528 2
 3 13 -7 90.2886 16.9564 1
 3 13 -7 152.925 33.242 1
 -3 -13 7 88.9433 19.3206 1
 -3 -13 7 76.0682 13.9082 2
 2 13 -7 1.90992 12.71 1
 2 13 -7 -12.214 18.9777 1
 -2 -13 7 7.50133 16.0536 1
 1 13 -7 475.1 31.1738 1
 1 13 -7 460.683 35.4814 1
 -1 -13 7 521.937 34.3039 1
 0 13 -7 8.62187 13.3569 1
 0 -13 7 41.2409 16.5764 1
 -1 13 -7 20.9864 13.7468 1
 1 -13 7 40.2511 17.0125 1
 -2 13 -7 327.03 28.4156 1
 2 -13 7 364.552 30.5345 1
 -3 13 -7 59.3853 17.4504 1
 3 -13 7 63.7949 18.7602 1
 6 12 -7 28.937 21.2087 1
 6 12 -7 50.9299 15.5998 1
 -6 -12 7 34.0133 12.0618 2
 5 12 -7 24.9531 20.4623 1
 5 12 -7 49.3758 16.0188 1
 -5 -12 7 50.1161 11.5917 2
 4 12 -7 5.30627 13.0428 1
 4 12 -7 44.9541 19.3351 1
 -4 -12 7 -2.3231 9.35689 2
 -4 -12 7 -26.703 15.5443 1
 3 12 -7 32.3227 13.6134 1
 3 12 -7 32.742 18.6292 1
 -3 -12 7 7.99746 14.793 1
 -3 -12 7 41.4844 9.02826 2
 2 12 -7 0.6594 11.7867 1
 2 12 -7 30.1659 17.865 1
 -2 -12 7 -6.2055 14.3057 1
 1 12 -7 -9.3611 11.3891 1
 1 12 -7 -4.537 16.8133 1
 -1 -12 7 22.1979 14.224 1
 0 12 -7 -20.283 11.4268 1
 0 12 -7 -19.754 16.2887 1
 0 -12 7 -0.7701 14.4207 1
 -1 12 -7 0.13399 12.5301 1
 -1 12 -7 35.9644 17.6085 1
 1 -12 7 4.37273 13.551 1
 -2 12 -7 424.745 27.4924 1
 -2 12 -7 302.492 32.8008 1
 2 -12 7 429.588 30.3159 1
 -3 12 -7 37.5305 14.7355 1
 3 -12 7 17.4846 15.879 1
 7 11 -7 13.7087 14.3057 1
 7 11 -7 17.3331 20.883 1
 -7 -11 7 0.64736 10.6245 2
 6 11 -7 143.02 23.402 1
 6 11 -7 163.913 31.2618 1
 -6 -11 7 131.772 16.5969 2
 5 11 -7 9.35045 12.8297 1
 5 11 -7 40.9233 18.9927 1
 -5 -11 7 -6.8567 9.35114 2
 -5 -11 7 -11.16 14.8136 1
 4 11 -7 29.885 12.359 1
 4 11 -7 6.39994 16.7762 1
 -4 -11 7 19.8936 9.00211 2
 -4 -11 7 14.2173 13.1608 1
 3 11 -7 1194.65 48.8869 1
 3 11 -7 1165.87 50.4599 1
 -3 -11 7 1249.04 48.4383 1
 2 11 -7 -3.1904 9.72561 1
 2 11 -7 -12.345 15.3296 1
 -2 -11 7 0.16907 12.7617 1
 1 11 -7 -21.206 14.2736 1
 1 11 -7 -1.192 10.1993 1
 -1 -11 7 -2.3013 11.8535 1
 0 11 -7 22.4043 15.5939 1
 0 11 -7 1.16436 9.99339 1
 0 -11 7 7.62534 12.1812 1
 -1 11 -7 13.8544 15.9565 1
 -1 11 -7 -3.7739 11.2028 1
 1 -11 7 10.8916 12.9769 1
 -2 11 -7 76.1412 19.4334 1
 -2 11 -7 140.329 26.9197 1
 2 -11 7 128.586 22.8702 1
 -3 11 -7 42.5515 16.8935 1
 -3 11 -7 10.5232 12.8407 1
 3 -11 7 3.32534 13.6283 1
 -4 11 -7 20.435 15.7268 1
 -4 11 -7 42.4084 17.5998 1
 4 -11 7 9.31096 14.2989 1
 8 10 -7 7.26399 13.6734 1
 8 10 -7 -28.645 20.236 1
 -8 -10 7 -9.6361 8.98903 2
 7 10 -7 16.3739 14.1116 1
 7 10 -7 12.8954 17.8335 1
 -7 -10 7 2.01277 10.314 2
 6 10 -7 10.2691 12.3361 1
 6 10 -7 24.8551 17.7856 1
 -6 -10 7 -6.8075 12.9164 1
 -6 -10 7 -6.215 10.0324 2
 5 10 -7 14.337 11.509 1
 5 10 -7 25.2097 16.6473 1
 -5 -10 7 49.333 10.2406 2
 -5 -10 7 34.173 13.799 1
 4 10 -7 26.0957 14.5225 1
 4 10 -7 -8.1789 10.4717 1
 -4 -10 7 7.56228 7.89466 2
 -4 -10 7 22.7495 12.6249 1
 3 10 -7 217.069 25.3297 1
 3 10 -7 120.731 18.6206 1
 -3 -10 7 177.213 21.5738 1
 2 10 -7 -9.6222 13.5981 1
 2 10 -7 11.1874 10.6944 1
 -2 -10 7 -2.5153 11.4279 1
 1 10 -7 20.1919 10.1305 1
 1 10 -7 29.1247 13.7701 1
 -1 -10 7 32.339 12.3366 1
 0 10 -7 12.2228 10.3432 1
 0 10 -7 15.2784 12.9701 1
 0 -10 7 6.75721 11.3743 1
 -1 10 -7 -4.4967 13.4924 1
 -1 10 -7 -8.9706 9.67626 1
 1 -10 7 -1.6391 11.4511 1
 -2 10 -7 11.1567 14.6245 1
 -2 10 -7 -22.72 10.1306 1
 2 -10 7 2.77159 11.5485 1
 -3 10 -7 0.28619 11.4446 1
 -3 10 -7 -6.3161 14.9854 1
 3 -10 7 -0.2998 11.671 1
 3 -10 7 32.3302 16.0694 2
 -4 10 -7 16.6455 16.7916 1
 -4 10 -7 52.9186 16.1999 1
 4 -10 7 25.8088 13.0505 1
 -5 10 -7 70.9246 17.2009 1
 5 -10 7 100.261 20.6848 1
 8 9 -7 14.6674 18.5934 1
 8 9 -7 -6.9345 13.6779 1
 -8 -9 7 11.798 8.66739 2
 7 9 -7 21.803 13.6044 1
 7 9 -7 32.4011 17.4887 1
 -7 -9 7 35.8487 11.6359 2
 -7 -9 7 36.8273 13.772 1
 6 9 -7 87.2664 19.3335 1
 6 9 -7 81.4509 17.7193 1
 -6 -9 7 73.6605 14.7912 1
 -6 -9 7 95.6859 14.1877 2
 5 9 -7 12.2113 10.5478 1
 5 9 -7 18.6729 13.9805 1
 -5 -9 7 25.5208 12.4723 1
 -5 -9 7 22.6243 8.68257 2
 4 9 -7 78.7289 17.0018 1
 4 9 -7 92.1772 16.5771 1
 -4 -9 7 103.306 11.1411 2
 -4 -9 7 110.67 19.9511 1
 3 9 -7 597.382 32.6267 1
 3 9 -7 566.456 29.08 1
 -3 -9 7 575.577 29.5444 1
 2 9 -7 39.7799 14.3051 1
 2 9 -7 39.2345 10.9421 1
 -2 -9 7 39.9415 11.8832 1
 1 9 -7 19.3759 9.84946 1
 1 9 -7 13.93 12.2561 1
 -1 -9 7 7.29586 10.8625 1
 0 9 -7 -4.9318 8.69321 1
 0 9 -7 -8.84 11.3631 1
 0 -9 7 13.3078 11.3317 1
 -1 9 -7 -0.0764 12.2853 1
 -1 9 -7 4.40958 9.02769 1
 1 -9 7 17.0244 11.1456 1
 -2 9 -7 357.41 23.5235 1
 -2 9 -7 414.981 26.6407 1
 2 -9 7 382.198 24.291 1
 -3 9 -7 455.432 27.5976 1
 -3 9 -7 424.952 25.256 1
 3 -9 7 371.863 24.2582 1
 3 -9 7 388.97 23.4024 2
 -4 9 -7 18.5451 14.2824 1
 -4 9 -7 -8.5037 15.3333 1
 4 -9 7 18.6009 11.3959 1
 -5 9 -7 283.269 33.6084 1
 -5 9 -7 338.906 24.8993 1
 5 -9 7 315.207 22.6317 1
 8 8 -7 -11.557 17.0771 1
 8 8 -7 0.78448 13.4996 1
 -8 -8 7 -1.9352 8.59806 2
 7 8 -7 54.9288 17.5793 1
 7 8 -7 47.2863 13.8525 1
 -7 -8 7 52.5754 14.169 1
 -7 -8 7 49.5337 10.9399 2
 6 8 -7 25.6385 15.0536 1
 6 8 -7 29.674 12.2367 1
 -6 -8 7 30.8789 9.73934 2
 -6 -8 7 32.7596 12.2436 1
 5 8 -7 335.376 23.3365 1
 -5 -8 7 349.836 16.9109 2
 -5 -8 7 353.906 24.072 1
 4 8 -7 -2.3089 8.92122 1
 -4 -8 7 4.97108 6.3401 2
 -4 -8 7 0.06703 10.2368 1
 3 8 -7 24.5365 9.31946 1
 -3 -8 7 14.3188 10.1691 1
 2 8 -7 232.607 18.775 1
 -2 -8 7 283.093 21.3113 1
 1 8 -7 97.6356 14.708 1
 -1 -8 7 68.7575 17.4033 1
 0 8 -7 3.66379 11.037 1
 0 8 -7 -5.856 8.05944 1
 0 -8 7 -7.1972 9.94228 1
 -1 8 -7 135.452 19.3501 1
 -1 8 -7 147.783 16.5855 1
 1 -8 7 150.947 18.3173 1
 -2 8 -7 126.852 16.7539 1
 -2 8 -7 184.382 20.3895 1
 2 -8 7 176.572 18.9249 1
 -3 8 -7 53.7683 13.3219 1
 -3 8 -7 55.9706 13.2597 1
 3 -8 7 78.3177 17.0456 1
 3 -8 7 70.7022 16.711 2
 -4 8 -7 -21.756 13.2509 1
 -4 8 -7 1.99969 11.957 1
 4 -8 7 4.80605 10.3343 1
 -5 8 -7 476.077 24.6323 1
 -5 8 -7 415.857 26.5958 1
 5 -8 7 400.966 23.749 1
 9 7 -7 123.288 30.1654 1
 9 7 -7 151.832 24.4898 1
 -9 -7 7 148.804 14.3207 2
 8 7 -7 35.4232 18.4112 1
 8 7 -7 -1.8287 12.3808 1
 -8 -7 7 -2.7619 12.2762 1
 -8 -7 7 8.94053 9.23057 2
 7 7 -7 2.72798 11.3307 1
 -7 -7 7 13.2899 9.30967 2
 -7 -7 7 31.1704 12.9857 1
 6 7 -7 1217.95 47.8402 1
 -6 -7 7 1229.66 45.6357 1
 -6 -7 7 1159.22 40.9017 2
 5 7 -7 18.5366 9.83535 1
 -5 -7 7 22.7791 7.65246 2
 -5 -7 7 26.5952 11.1648 1
 4 7 -7 77.3064 14.4996 1
 -4 -7 7 73.3475 8.74512 2
 -4 -7 7 64.681 12.5871 1
 3 7 -7 370.232 22.0121 1
 -3 -7 7 386.165 23.2155 1
 2 7 -7 41.3596 9.7235 1
 -2 -7 7 25.1253 9.94783 1
 1 7 -7 -6.2563 7.20082 1
 -1 -7 7 2.09335 10.1897 1
 0 7 -7 212.742 17.5507 1
 0 -7 7 233.343 19.1098 1
 -1 7 -7 -8.6486 7.26915 1
 1 -7 7 -2.5717 9.69481 1
 -2 7 -7 333.032 22.1878 1
 -2 7 -7 298.419 20.0244 1
 2 -7 7 306.083 20.8212 1
 -3 7 -7 210.949 19.7751 1
 -3 7 -7 236.942 22.4805 1
 3 -7 7 181.622 18.1627 1
 -4 7 -7 6.1662 11.2061 1
 -4 7 -7 6.65997 12.9931 1
 4 -7 7 7.89979 9.83172 1
 -5 7 -7 247.335 21.1415 1
 -5 7 -7 203.422 18.5071 1
 5 -7 7 232.633 18.5416 1
 6 -7 7 20.3953 10.2241 1
 9 6 -7 -31.472 16.9335 1
 9 6 -7 -6.726 13.7845 1
 -9 -6 7 0.76449 8.23991 2
 8 6 -7 4.69342 11.5591 1
 -8 -6 7 3.66086 11.884 1
 -8 -6 7 -2.8961 7.79487 2
 7 6 -7 8.26314 10.5268 1
 -7 -6 7 18.9006 11.422 1
 -7 -6 7 13.8318 8.51847 2
 6 6 -7 198.834 19.2505 1
 -6 -6 7 194.704 13.9631 2
 -6 -6 7 191.804 19.8675 1
 5 6 -7 116.938 16.4367 1
 -5 -6 7 131.797 10.9871 2
 -5 -6 7 169.862 18.4547 1
 4 6 -7 -15.448 7.42603 1
 -4 -6 7 6.98722 8.45674 1
 -4 -6 7 9.24773 5.49514 2
 3 6 -7 133.929 14.6933 1
 -3 -6 7 140.318 17.2797 1
 2 6 -7 48.0123 9.8314 1
 -2 -6 7 30.8532 9.29035 1
 1 6 -7 10.0474 7.55778 1
 -1 -6 7 20.3601 9.5427 1
 0 6 -7 4.94652 6.86232 1
 0 -6 7 -0.9221 9.02108 1
 -1 6 -7 365.252 20.8278 1
 1 -6 7 410.627 22.2085 1
 -2 6 -7 459.595 23.7415 1
 2 -6 7 472.26 23.8807 1
 -3 6 -7 42.8002 10.5464 1
 -3 6 -7 22.1483 12.3168 1
 3 -6 7 43.9759 10.1902 1
 -4 6 -7 15.2817 11.9405 1
 -4 6 -7 20.1259 10.7586 1
 4 -6 7 37.2212 10.2715 1
 -5 6 -7 5.48241 10.9945 1
 -5 6 -7 -8.3526 9.40252 1
 5 -6 7 -6.7477 9.31114 1
 6 -6 7 6.12833 9.18549 1
 9 5 -7 -12.216 13.553 1
 -9 -5 7 -18.573 12.3042 1
 -9 -5 7 -2.5446 7.73489 2
 8 5 -7 2.5549 11.3349 1
 -8 -5 7 14.0786 11.7913 1
 -8 -5 7 6.30958 8.00276 2
 7 5 -7 190.066 19.8188 1
 -7 -5 7 193.633 14.8562 2
 -7 -5 7 208.835 20.1925 1
 6 5 -7 2343.58 78.1527 1
 -6 -5 7 2295.65 75.2399 1
 -6 -5 7 2172.97 71.2348 2
 5 5 -7 -4.0157 7.56316 1
 -5 -5 7 0.45673 6.14839 2
 -5 -5 7 -7.5183 9.54684 1
 4 5 -7 15.297 8.31391 1
 -4 -5 7 22.4534 9.86207 1
 -4 -5 7 14.0268 5.33938 2
 3 5 -7 374.24 21.2305 1
 -3 -5 7 404.377 22.9853 1
 2 5 -7 4.16756 7.01577 1
 -2 -5 7 2.03904 9.46338 1
 1 5 -7 226.031 16.3707 1
 -1 -5 7 254.546 19.1353 1
 0 5 -7 4.23683 6.43732 1
 0 -5 7 0.36714 9.41857 1
 -1 5 -7 50.8155 9.56694 1
 1 -5 7 65.4369 14.9766 1
 -2 5 -7 1276.3 46.606 1
 2 -5 7 1291.26 45.9031 1
 -3 5 -7 46.947 12.0073 1
 3 -5 7 46.1648 10.5365 1
 -4 5 -7 11.5476 9.78331 1
 -4 5 -7 9.31657 7.42606 2
 4 -5 7 5.76772 9.24609 1
 -5 5 -7 76.8888 15.5351 1
 -5 5 -7 76.5107 14.0482 1
 -5 5 -7 57.843 12.4597 2
 5 -5 7 64.8928 14.859 1
 -6 5 -7 400.463 19.9608 2
 6 -5 7 371.5 20.2992 1
 9 4 -7 -16.781 12.7327 1
 -9 -4 7 -9.2134 7.30205 2
 -9 -4 7 13.6458 12.7861 1
 8 4 -7 137.864 19.2936 1
 -8 -4 7 140.703 19.5737 1
 -8 -4 7 122.852 13.5489 2
 7 4 -7 86.388 16.1295 1
 -7 -4 7 55.2286 12.1726 2
 -7 -4 7 82.0017 17.4447 1
 6 4 -7 378.9 22.7503 1
 -6 -4 7 365.634 17.5091 2
 -6 -4 7 391.044 22.587 1
 5 4 -7 184.534 16.5591 1
 -5 -4 7 201.862 18.3111 1
 -5 -4 7 207.028 11.5747 2
 4 4 -7 94.7255 13.6187 1
 4 4 -7 102.721 11.3937 2
 -4 -4 7 103.061 17.0418 1
 3 4 -7 -7.752 6.3491 1
 -3 -4 7 -7.1584 8.61868 1
 2 4 -7 7.54423 6.41473 1
 -2 -4 7 12.8481 9.80896 1
 1 4 -7 -3.3045 6.18044 1
 -1 -4 7 -17.115 8.43764 1
 0 4 -7 -3.1688 6.31788 1
 0 -4 7 2.45327 8.83367 1
 -1 4 -7 60.5719 12.1458 1
 1 -4 7 58.3875 15.0429 1
 -2 4 -7 848.9 36.2097 1
 -2 4 -7 919.241 29.8126 2
 2 -4 7 943.64 35.5838 1
 -3 4 -7 4.06179 9.93588 1
 -3 4 -7 9.92618 6.53308 2
 3 -4 7 -0.3715 9.29652 1
 -4 4 -7 748.984 27.5244 2
 4 -4 7 730.708 29.9023 1
 -5 4 -7 91.8658 14.0306 1
 -5 4 -7 125.7 13.6389 2
 -5 4 -7 98.149 13.8884 1
 5 -4 7 103.691 15.0117 1
 -6 4 -7 79.7732 12.2951 2
 6 -4 7 45.8066 10.1549 1
 10 3 -7 46.0793 14.7387 1
 -10 -3 7 45.835 13.6957 1
 -10 -3 7 60.3218 12.2438 2
 9 3 -7 1.3564 12.5564 1
 -9 -3 7 18.1919 8.59449 2
 -9 -3 7 37.0422 12.9017 1
 8 3 -7 12.5771 10.7297 1
 -8 -3 7 16.8032 7.34538 2
 -8 -3 7 11.5281 11.5352 1
 7 3 -7 1.29103 9.15846 1
 -7 -3 7 15.7161 8.08877 2
 -7 -3 7 6.19856 10.5486 1
 6 3 -7 1332.08 49.0098 1
 -6 -3 7 1292.25 47.0171 1
 -6 -3 7 1269.86 43.1812 2
 5 3 -7 27.9078 11.0736 2
 5 3 -7 6.62904 7.32805 1
 -5 -3 7 16.6362 10.0932 1
 4 3 -7 62.6285 12.3707 1
 4 3 -7 67.3599 11.119 2
 -4 -3 7 63.7277 16.1802 1
 3 3 -7 994.267 31.8898 2
 3 3 -7 1007.01 38.6755 1
 2 3 -7 5.31364 6.56515 1
 -2 -3 7 4.94653 9.38406 1
 1 3 -7 90.4373 11.9528 1
 -1 -3 7 82.4391 16.1378 1
 0 3 -7 1.16212 6.35672 1
 0 -3 7 19.3409 9.96513 1
 -1 3 -7 -2.2023 7.10846 1
 1 -3 7 4.61247 9.05616 1
 -2 3 -7 722.07 25.1925 2
 -2 3 -7 700.591 31.7681 1
 2 -3 7 789.802 31.3155 1
 -3 3 -7 191.827 12.335 2
 -3 3 -7 184.106 17.765 1
 3 -3 7 211.944 17.9029 1
 -4 3 -7 12.994 8.07544 2
 4 -3 7 16.57 9.86734 1
 -5 3 -7 208.193 15.0678 1
 -5 3 -7 218.789 15.7082 2
 -5 3 -7 199.284 15.0098 1
 5 -3 7 178.302 16.9937 1
 -6 3 -7 151.183 14.0103 2
 6 -3 7 157.851 15.517 1
 -7 3 -7 14.3467 7.96647 2
 7 -3 7 1.47076 5.83096 1
 10 2 -7 8.88285 13.5808 1
 -10 -2 7 32.7523 13.067 1
 9 2 -7 10.6045 11.8207 1
 -9 -2 7 -4.4973 11.4947 1
 8 2 -7 138.425 18.2994 1
 -8 -2 7 122.346 18.3447 1
 7 2 -7 32.5237 10.1532 1
 -7 -2 7 11.6069 10.6611 1
 6 2 -7 40.8985 9.90305 1
 -6 -2 7 71.13 16.4186 1
 5 2 -7 271.091 18.57 1
 -5 -2 7 291.683 21.0759 1
 4 2 -7 55.1093 11.0553 2
 4 2 -7 55.5346 12.1606 1
 -4 -2 7 76.1395 16.8826 1
 3 2 -7 295.85 18.2412 1
 3 2 -7 294.691 13.1709 2
 -3 -2 7 328.634 21.5604 1
 2 2 -7 428.276 21.9618 1
 -2 -2 7 473.446 24.5117 1
 1 2 -7 9.64959 6.8604 1
 -1 -2 7 15.5695 9.93035 1
 0 2 -7 15.9487 6.95902 1
 0 -2 7 11.0924 9.32048 1
 -1 2 -7 439.803 21.599 1
 -1 2 -7 422.899 15.8292 2
 1 -2 7 444.194 23.5635 1
 -2 2 -7 108.623 9.0573 2
 -2 2 -7 104.789 16.2622 1
 2 -2 7 105.607 15.8726 1
 -3 2 -7 26.18 9.48635 1
 -3 2 -7 34.5377 7.48239 2
 3 -2 7 23.7088 10.1902 1
 -4 2 -7 70.3352 11.4636 2
 4 -2 7 66.3612 15.4607 1
 -5 2 -7 513.521 22.1883 1
 -5 2 -7 573.804 24.7145 2
 5 -2 7 586.686 25.9484 1
 -6 2 -7 3.33589 8.42577 2
 6 -2 7 5.94439 9.58288 1
 -7 2 -7 87.6958 11.9958 2
 7 -2 7 75.9789 10.5432 1
 10 1 -7 -21.207 12.7473 1
 -10 -1 7 -0.0575 12.6571 1
 9 1 -7 347.521 24.307 1
 -9 -1 7 314.075 23.0456 1
 8 1 -7 43.1243 11.1262 1
 -8 -1 7 28.5631 11.3936 1
 7 1 -7 6.10341 8.6945 1
 -7 -1 7 35.331 11.4142 1
 6 1 -7 72.7162 11.3359 1
 -6 -1 7 80.4352 17.366 1
 5 1 -7 27.3954 8.53433 1
 -5 -1 7 25.2425 10.6143 1
 4 1 -7 75.8893 11.8276 2
 4 1 -7 90.0654 12.9282 1
 -4 -1 7 99.5651 17.2214 1
 3 1 -7 1736.93 60.1663 1
 3 1 -7 1726.44 53.6469 2
 -3 -1 7 1733.46 60.3679 1
 2 1 -7 7.80945 6.84274 1
 -2 -1 7 2.73468 9.77226 1
 1 1 -7 482.521 23.2174 1
 -1 -1 7 501.549 25.7123 1
 0 1 -7 3.29609 6.49185 1
 0 -1 7 3.72841 9.05638 1
 -1 1 -7 10.0774 6.91693 1
 -1 1 -7 6.79537 4.91818 2
 1 -1 7 -9.9006 8.63779 1
 -2 1 -7 9.07201 9.65563 1
 -2 1 -7 26.3717 6.28901 2
 2 -1 7 15.9281 9.40873 1
 -3 1 -7 397.013 20.9956 1
 -3 1 -7 396.752 17.5316 2
 3 -1 7 362.963 22.7068 1
 -4 1 -7 4.92616 7.63935 2
 4 -1 7 2.34212 9.82383 1
 -5 1 -7 1626.79 52.7211 2
 -5 1 -7 1512.96 49.9098 1
 5 -1 7 1520.7 52.8934 1
 -6 1 -7 40.6138 9.28641 2
 6 -1 7 77.266 16.2801 1
 -7 1 -7 -21.045 7.42534 2
 7 -1 7 -3.4155 7.67538 1
 10 0 -7 1.25261 12.4206 1
 -10 0 7 -29.27 11.9308 1
 9 0 -7 88.4607 13.9266 1
 -9 0 7 101.865 18.8807 1
 8 0 -7 5.28017 9.89737 1
 -8 0 7 10.1075 11.3035 1
 7 0 -7 109.448 15.8649 1
 -7 0 7 119.659 18.3573 1
 6 0 -7 9.75257 7.95991 1
 -6 0 7 1.26508 10.3757 1
 5 0 -7 261.037 17.8205 1
 -5 0 7 251.579 20.5019 1
 4 0 -7 5.46049 6.75272 1
 4 0 -7 11.7725 8.28758 2
 -4 0 7 -0.3688 10.2142 1
 3 0 -7 49.9675 11.5061 1
 -3 0 7 62.3054 12.4617 1
 2 0 -7 -1.0993 6.20221 1
 -2 0 7 2.52338 9.79383 1
 1 0 -7 586.29 26.4335 1
 -1 0 7 622.572 29.2639 1
 0 0 -7 -3.4536 6.27389 1
 0 0 7 4.1723 9.29562 1
 -1 0 -7 431.86 20.9558 1
 1 0 7 422.607 23.9149 1
 -2 0 -7 -3.4618 9.84896 1
 -2 0 -7 6.41404 5.78122 2
 2 0 7 2.91051 9.95268 1
 -3 0 -7 221.5 13.6845 2
 -3 0 -7 238.714 16.9502 1
 3 0 7 225.74 19.1308 1
 -4 0 -7 -10.766 7.72517 2
 -4 0 -7 -13.657 13.2584 1
 4 0 7 1.60368 10.0417 1
 -5 0 -7 2080.67 65.4339 2
 -5 0 -7 1918.01 62.2181 1
 5 0 7 1935.78 65.7109 1
 -6 0 -7 -2.814 7.71079 2
 6 0 7 2.77108 11.0541 1
 -7 0 -7 25.3543 9.53821 2
 7 0 7 23.6039 11.0863 1
 10 -1 -7 9.39931 12.1079 1
 -10 1 7 2.2664 11.8181 1
 9 -1 -7 336.842 22.6003 1
 -9 1 7 327.001 23.2778 1
 8 -1 -7 36.7559 10.7696 1
 -8 1 7 30.2814 12.2148 1
 7 -1 -7 3.66224 8.9418 1
 -7 1 7 40.3299 11.9999 1
 6 -1 -7 84.3518 14.0766 1
 -6 1 7 104.32 18.2012 1
 5 -1 -7 35.5022 8.59931 1
 -5 1 7 21.2613 11.5228 1
 4 -1 -7 90.0575 10.9744 2
 4 -1 -7 79.1792 12.3829 1
 -4 1 7 116.489 18.3408 1
 3 -1 -7 1765.64 61.8733 1
 -3 1 7 1834.47 63.0292 1
 2 -1 -7 3.28319 6.42556 1
 -2 1 7 3.17921 9.70838 1
 1 -1 -7 534.001 24.4446 1
 -1 1 7 537.176 27.5706 1
 0 -1 -7 12.0411 6.32787 1
 0 1 7 7.03984 10.2318 1
 -1 -1 -7 1.34761 6.46347 1
 1 1 7 0.7859 9.60472 1
 -2 -1 -7 36.0267 7.28912 2
 -2 -1 -7 17.1662 7.67038 1
 2 1 7 40.9167 11.2254 1
 -3 -1 -7 364.92 19.8979 1
 -3 -1 -7 337.376 17.3148 2
 3 1 7 358.084 22.8345 1
 -4 -1 -7 1.10685 8.1335 1
 -4 -1 -7 -0.453 8.46867 2
 4 1 7 10.1376 10.9878 1
 -5 -1 -7 1562.24 52.2287 1
 -5 -1 -7 1738.57 55.7101 2
 5 1 7 1557.5 55.9112 1
 -6 -1 -7 52.2205 11.2184 2
 6 1 7 77.5137 13.1996 1
 -7 -1 -7 4.01526 8.32509 2
 7 1 7 2.34693 11.7956 1
 10 -2 -7 3.17121 10.902 1
 -10 2 7 18.4899 12.7469 1
 9 -2 -7 1.68096 9.93336 1
 -9 2 7 6.56217 13.3837 1
 8 -2 -7 93.5864 16.168 1
 -8 2 7 121.376 20.9481 1
 7 -2 -7 18.0611 9.06204 1
 -7 2 7 38.1445 12.9113 1
 6 -2 -7 27.8375 8.97593 1
 -6 2 7 48.2881 12.9128 1
 5 -2 -7 299.475 18.7676 1
 -5 2 7 311.708 23.1069 1
 4 -2 -7 47.9026 9.23178 1
 -4 2 7 46.8993 12.7026 1
 3 -2 -7 274.755 17.5552 1
 -3 2 7 263.149 21.8012 1
 2 -2 -7 439.39 21.9398 1
 -2 2 7 434.625 25.3551 1
 1 -2 -7 22.8076 7.66177 1
 -1 2 7 23.835 10.8112 1
 0 -2 -7 -0.0193 5.95602 1
 0 2 7 17.0699 10.5438 1
 -1 -2 -7 433.818 20.9733 1
 1 2 7 457.546 25.8942 1
 -2 -2 -7 117.314 12.9471 1
 2 2 7 125.08 19.0639 1
 -3 -2 -7 20.1937 8.17358 2
 -3 -2 -7 37.4967 9.30065 1
 3 2 7 17.5115 12.0233 1
 -4 -2 -7 83.419 13.7974 1
 -4 -2 -7 66.4774 12.9905 2
 4 2 7 76.1041 19.5061 1
 -5 -2 -7 506.801 23.5267 2
 -5 -2 -7 506.429 22.3091 1
 5 2 7 515.777 27.8321 1
 -6 -2 -7 4.67454 7.73259 1
 -6 -2 -7 1.64409 7.79423 2
 6 2 7 8.38619 12.6487 1
 -7 -2 -7 85.7921 12.7689 2
 7 2 7 98.5091 20.2689 1
 7 2 7 89.9882 10.9538 1
 10 -3 -7 45.8883 12.1209 1
 -10 3 7 89.9909 20.3304 1
 9 -3 -7 6.5002 9.59079 1
 -9 3 7 -0.2763 14.193 1
 8 -3 -7 20.433 10.1719 1
 -8 3 7 28.6804 13.9283 1
 7 -3 -7 11.2926 8.37395 1
 -7 3 7 3.9058 12.9646 1
 6 -3 -7 1299.25 48.8429 1
 -6 3 7 1385.37 50.8761 1
 5 -3 -7 5.99653 7.5975 1
 -5 3 7 32.0499 12.988 1
 4 -3 -7 85.7368 12.2815 1
 -4 3 7 80.1996 18.9952 1
 3 -3 -7 974.261 38.6789 1
 -3 3 7 1045.77 41.6395 1
 2 -3 -7 0.35006 6.37238 1
 -2 3 7 -17.825 10.4901 1
 1 -3 -7 95.5024 12.3229 1
 -1 3 7 122.865 18.8682 1
 0 -3 -7 10.6547 6.44037 1
 0 3 7 17.715 11.463 1
 -1 -3 -7 8.95757 6.05797 1
 1 3 7 -5.5369 10.7702 1
 -2 -3 -7 743.398 29.732 1
 2 3 7 758.968 34.0384 1
 -3 -3 -7 167.808 16.7613 1
 -3 -3 -7 180.07 14.0294 2
 3 3 7 195.188 21.6917 1
 -4 -3 -7 7.76312 8.90701 2
 -4 -3 -7 22.3837 8.66303 1
 4 3 7 -3.8678 12.4327 1
 -5 -3 -7 221.895 15.3451 2
 5 3 7 186.158 23.9566 1
 -6 -3 -7 170.935 14.3081 2
 -6 -3 -7 154.393 14.8752 1
 6 3 7 150.28 22.7702 1
 -7 -3 -7 -5.1122 8.17109 2
 7 3 7 7.08282 6.81541 1
 7 3 7 -2.0918 15.0561 1
 9 -4 -7 3.11575 9.63297 1
 -9 4 7 -10.344 15.5506 1
 8 -4 -7 121.953 16.3973 1
 -8 4 7 114.508 23.6916 1
 7 -4 -7 75.6144 13.8513 1
 -7 4 7 64.9893 14.5034 1
 6 -4 -7 344.874 20.5335 1
 -6 4 7 345.887 25.9846 1
 5 -4 -7 217.401 16.846 1
 -5 4 7 245.123 22.7335 1
 4 -4 -7 86.4823 12.9802 1
 -4 4 7 95.2769 20.2701 1
 3 -4 -7 -0.3318 5.90001 1
 -3 4 7 -17.266 10.9388 1
 2 -4 -7 1.03637 6.32664 1
 -2 4 7 3.45708 11.018 1
 1 -4 -7 2.00988 5.94878 1
 -1 4 7 -14.462 10.2694 1
 0 -4 -7 3.58777 5.94807 1
 0 4 7 3.92838 11.5273 1
 -1 -4 -7 40.4154 10.3905 1
 1 4 7 70.2775 14.2464 1
 -2 -4 -7 955.2 36.0415 1
 2 4 7 985.007 40.701 1
 -3 -4 -7 0.62403 7.01294 1
 3 4 7 -11.436 11.9523 1
 -4 -4 -7 732.055 29.9665 1
 -4 -4 -7 752.497 30.5655 2
 4 4 7 714.615 35.1904 1
 -5 -4 -7 133.31 16.4871 1
 -5 -4 -7 124.949 13.545 2
 5 4 7 143.614 24.5194 1
 -6 -4 -7 56.5823 11.8063 2
 -6 -4 -7 61.2264 14.904 1
 6 4 7 45.998 17.2041 1
 9 -5 -7 3.32189 10.2449 1
 -9 5 7 2.47209 16.8023 1
 8 -5 -7 -0.2693 9.2004 1
 -8 5 7 7.164 15.8785 1
 7 -5 -7 232.669 18.129 1
 -7 5 7 263.924 25.1703 1
 6 -5 -7 2227.34 76.0414 1
 -6 5 7 2312.23 78.1521 1
 5 -5 -7 11.9862 7.62864 1
 -5 5 7 8.82899 13.0731 1
 4 -5 -7 13.8295 7.05802 1
 -4 5 7 24.7509 12.4241 1
 3 -5 -7 427.312 21.9898 1
 -3 5 7 419.325 27.603 1
 2 -5 -7 -6.0452 6.37933 1
 -2 5 7 -11.947 11.6989 1
 1 -5 -7 267.135 16.7745 1
 -1 5 7 266.667 23.6655 1
 0 -5 -7 3.56091 6.21071 1
 0 5 7 -3.0045 11.6302 1
 -1 -5 -7 45.7511 8.59828 1
 1 5 7 47.4067 13.8654 1
 -2 -5 -7 1299.89 46.5528 1
 2 5 7 1363.67 51.4198 1
 -3 -5 -7 32.9677 8.09374 1
 3 5 7 35.0005 14.7617 1
 -4 -5 -7 16.689 10.1221 1
 -4 -5 -7 8.91957 7.96379 2
 4 5 7 33.1936 15.1347 1
 -5 -5 -7 81.8491 16.5774 1
 -5 -5 -7 89.7287 12.2037 2
 5 5 7 66.7558 17.7139 1
 -6 -5 -7 368.036 20.4627 2
 -6 -5 -7 390.112 21.4 1
 6 5 7 359.103 31.9782 1
 6 5 7 346.554 18.7745 1
 9 -6 -7 8.42675 10.1931 1
 -9 6 7 19.7725 18.1233 1
 8 -6 -7 -2.7836 9.53081 1
 -8 6 7 1.83538 16.8005 1
 7 -6 -7 8.83135 8.90086 1
 -7 6 7 36.0662 15.9261 1
 6 -6 -7 190.337 17.2236 1
 -6 6 7 203.691 25.5721 1
 5 -6 -7 131.585 14.7099 1
 -5 6 7 121.939 23.4996 1
 4 -6 -7 -8.0719 7.02869 1
 -4 6 7 13.035 12.8236 1
 3 -6 -7 148.587 14.7907 1
 -3 6 7 163.56 22.5344 1
 2 -6 -7 29.093 8.27052 1
 -2 6 7 29.8656 13.9376 1
 1 -6 -7 12.9958 7.26355 1
 -1 6 7 5.07373 12.7685 1
 0 -6 -7 -3.5099 5.98071 1
 0 6 7 -3.1694 12.8454 1
 -1 -6 -7 414.286 20.9594 1
 1 6 7 408.596 28.4224 1
 -2 -6 -7 455.042 21.7183 1
 2 6 7 461.016 30.1768 1
 -3 -6 -7 34.9103 7.92774 1
 3 6 7 37.6648 15.7556 1
 -4 -6 -7 17.2887 7.61378 2
 -4 -6 -7 21.009 9.18596 1
 4 6 7 26.6916 15.9812 1
 -5 -6 -7 10.053 10.8055 1
 -5 -6 -7 4.91455 7.46984 2
 5 6 7 7.89511 17.7784 1
 -6 -6 -7 11.3177 8.51054 2
 6 6 7 26.3083 19.4343 1
 6 6 7 -3.5014 7.62269 1
 9 -7 -7 122.224 18.3723 1
 -9 7 7 217.151 32.1308 1
 8 -7 -7 16.6677 11.0625 1
 -8 7 7 37.4024 18.9245 1
 7 -7 -7 13.7142 9.56296 1
 -7 7 7 22.8853 17.3636 1
 6 -7 -7 1245.61 47.0375 1
 -6 7 7 1258.52 52.3012 1
 5 -7 -7 26.8118 9.04194 1
 -5 7 7 18.9613 16.1626 1
 4 -7 -7 78.0013 13.8253 1
 -4 7 7 71.4773 16.66 1
 3 -7 -7 378.751 21.5006 1
 -3 7 7 376.417 28.9109 1
 2 -7 -7 25.1202 7.9528 1
 -2 7 7 47.3034 15.2855 1
 1 -7 -7 5.81025 6.99621 1
 -1 7 7 -8.549 13.8596 1
 0 -7 -7 244.619 16.6766 1
 0 7 7 255.333 26.1215 1
 -1 -7 -7 -0.3461 6.77812 1
 1 7 7 3.77269 14.4836 1
 -2 -7 -7 287.141 17.5954 1
 2 7 7 311.972 28.3692 1
 -3 -7 -7 220.029 15.8315 1
 3 7 7 209.314 27.4454 1
 -4 -7 -7 7.50844 8.24962 1
 4 7 7 -8.9901 17.7159 1
 -5 -7 -7 204.376 15.8892 2
 -5 -7 -7 210.885 21.5493 1
 5 7 7 230.117 32.7667 1
 5 7 7 212.181 16.4926 1
 -6 -7 -7 17.7763 9.60607 2
 -6 -7 -7 25.134 13.1467 1
 6 7 7 29.3036 22.4999 1
 6 7 7 38.0669 9.41928 1
 8 -8 -7 -6.993 9.99693 1
 -8 8 7 21.4591 20.4753 1
 7 -8 -7 77.2514 16.3205 1
 -7 8 7 87.6876 21.7528 1
 6 -8 -7 39.6304 10.4464 1
 -6 8 7 53.2946 19.0422 1
 5 -8 -7 356.793 21.9192 1
 -5 8 7 374.76 31.7501 1
 4 -8 -7 0.86462 8.11991 1
 -4 8 7 10.6953 16.0069 1
 3 -8 -7 51.4411 13.0543 1
 -3 8 7 41.3841 15.3403 1
 2 -8 -7 273.078 18.4876 1
 -2 8 7 300.901 28.0428 1
 1 -8 -7 108.319 14.1443 1
 -1 8 7 106.764 25.036 1
 0 -8 -7 -1.3887 6.75747 1
 0 8 7 -6.7293 14.4017 1
 -1 -8 -7 160.414 14.7403 1
 1 8 7 175.498 27.3633 1
 -2 -8 -7 194.07 15.4569 1
 2 8 7 170.819 28.7306 1
 -3 -8 -7 78.8729 13.462 1
 3 8 7 129.775 28.7928 1
 -4 -8 -7 9.10194 8.54834 1
 4 8 7 -8.2227 18.5911 1
 4 8 7 0.81275 7.38556 1
 -5 -8 -7 385.342 21.5937 2
 -5 -8 -7 410.383 23.2431 1
 5 8 7 384.174 39.5874 1
 5 8 7 395.563 21.6986 1
 8 -9 -7 11.0307 10.8858 1
 -8 9 7 11.3392 9.29142 1
 7 -9 -7 39.2039 10.792 1
 -7 9 7 -38.829 20.6643 1
 6 -9 -7 74.1334 15.8625 1
 -6 9 7 82.8838 22.0196 1
 5 -9 -7 15.0795 8.80701 1
 -5 9 7 19.9853 18.4547 1
 4 -9 -7 112.552 15.5052 1
 -4 9 7 149.834 29.2919 1
 3 -9 -7 594.598 28.8642 1
 -3 9 7 669.022 38.3531 1
 2 -9 -7 56.8271 13.5506 1
 -2 9 7 47.2689 18.6041 1
 1 -9 -7 53.0416 13.097 1
 -1 9 7 19.1419 16.5307 1
 0 -9 -7 8.09879 7.23969 1
 0 9 7 -7.5611 16.5552 1
 -1 -9 -7 -8.276 7.27333 1
 1 9 7 7.66148 17.1918 1
 -2 -9 -7 452.498 23.1599 1
 2 9 7 446.301 36.1313 1
 -3 -9 -7 375.033 21.1388 1
 3 9 7 404.654 36.9943 1
 -4 -9 -7 -3.2091 8.14311 1
 4 9 7 -16.015 21.924 1
 4 9 7 8.30201 8.89125 1
 -5 -9 -7 294.212 20.6875 1
 -5 -9 -7 295.218 19.2017 2
 5 9 7 294.509 20.4793 1
 5 9 7 289.17 40.54 1
 8 -10 -7 5.01266 11.0354 1
 -8 10 7 0.59048 9.09144 1
 7 -10 -7 -7.8205 10.293 1
 -7 10 7 -1.3441 8.24975 1
 6 -10 -7 11.9562 9.90134 1
 -6 10 7 16.8473 21.8776 1
 5 -10 -7 43.2668 11.1109 1
 -5 10 7 54.8746 21.7851 1
 4 -10 -7 0.0854 8.36457 1
 -4 10 7 2.38495 19.4435 1
 3 -10 -7 182.046 17.4321 1
 -3 10 7 172.036 32.2107 1
 2 -10 -7 9.66346 8.45966 1
 -2 10 7 -2.859 18.337 1
 1 -10 -7 13.245 8.75193 1
 -1 10 7 21.4728 18.7367 1
 0 -10 -7 35.0865 9.05649 1
 0 10 7 16.0472 18.3548 1
 -1 -10 -7 -4.3291 7.86093 1
 1 10 7 15.576 18.8421 1
 -2 -10 -7 -8.0417 7.97773 1
 2 10 7 13.5833 19.3325 1
 2 10 7 -0.4307 7.20439 1
 -3 -10 -7 19.2103 9.04247 1
 3 10 7 41.378 22.1168 1
 3 10 7 -7.6081 8.41385 1
 -4 -10 -7 26.4537 10.7594 1
 4 10 7 22.5205 9.78532 1
 4 10 7 42.6405 24.3039 1
 -5 -10 -7 78.3632 13.4482 2
 -5 -10 -7 52.2566 11.7936 1
 5 10 7 63.4033 29.486 1
 5 10 7 84.622 16.2978 1
 7 -11 -7 -6.6395 10.663 1
 -7 11 7 25.6568 9.278 1
 6 -11 -7 106.414 18.3187 1
 -6 11 7 145.726 15.8046 1
 5 -11 -7 1.10853 9.20565 1
 -5 11 7 36.2282 23.5572 1
 -5 11 7 9.83084 8.25945 1
 4 -11 -7 2.33998 8.83058 1
 -4 11 7 11.4969 22.7119 1
 3 -11 -7 1197.71 46.8834 1
 -3 11 7 1212.63 56.6343 1
 2 -11 -7 -1.6468 8.89457 1
 -2 11 7 -18.233 20.1174 1
 1 -11 -7 -2.9433 8.58416 1
 -1 11 7 5.12041 19.7561 1
 0 -11 -7 -5.2616 9.0969 1
 0 11 7 41.5543 21.4346 1
 -1 -11 -7 -5.1316 8.65877 1
 1 11 7 11.4552 8.48807 1
 1 11 7 31.8406 19.8144 1
 -2 -11 -7 108.764 16.5874 1
 2 11 7 101.204 23.7355 1
 2 11 7 129.866 16.6091 1
 -3 -11 -7 11.3678 10.2847 1
 3 11 7 12.8914 9.62966 1
 3 11 7 26.6357 24.2723 1
 -4 -11 -7 -10.824 10.3346 1
 4 11 7 2.25532 26.5121 1
 4 11 7 17.2198 9.34055 1
 6 -12 -7 43.8324 12.3463 1
 -6 12 7 34.1335 9.88967 1
 5 -12 -7 55.2162 12.66 1
 -5 12 7 33.9874 9.69172 1
 4 -12 -7 -4.1755 9.54903 1
 -4 12 7 33.164 23.4557 1
 -4 12 7 10.1407 8.85811 1
 3 -12 -7 35.88 11.3147 1
 -3 12 7 -19.009 23.0398 1
 -3 12 7 22.9321 8.69639 1
 2 -12 -7 -2.6816 9.43015 1
 -2 12 7 3.34507 8.10321 1
 -2 12 7 19.9741 23.4106 1
 1 -12 -7 31.1727 10.4114 1
 -1 12 7 17.6084 8.45365 1
 -1 12 7 46.9329 23.1702 1
 0 -12 -7 -3.7782 10.1124 1
 0 12 7 7.72683 8.73094 1
 0 12 7 22.8999 22.1871 1
 -1 -12 -7 9.43236 10.075 1
 1 12 7 10.2928 9.50416 1
 1 12 7 -32.511 21.4884 1
 -2 -12 -7 431.394 25.7091 1
 2 12 7 446.42 44.2151 1
 2 12 7 431.802 25.1026 1
 -3 -12 -7 25.3716 11.1301 1
 3 12 7 30.6401 25.9863 1
 3 12 7 14.6044 10.2318 1
 5 -13 -7 -1.1476 10.6557 1
 -5 13 7 20.2026 10.1398 1
 4 -13 -7 6.77392 10.6066 1
 -4 13 7 -5.6277 8.76751 1
 -3 13 7 29.9161 24.9881 1
 -3 13 7 44.0648 10.5501 1
 2 -13 -7 -8.7401 10.8152 1
 -2 13 7 -10.377 24.7931 1
 -2 13 7 13.0317 9.32415 1
 1 -13 -7 448.947 27.1173 1
 -1 13 7 472.223 25.9764 1
 -1 13 7 490.903 46.8018 1
 0 -13 -7 71.5241 18.0703 1
 0 13 7 41.1423 24.149 1
 0 13 7 33.4498 10.446 1
 -1 -13 -7 22.5483 11.6722 1
 1 13 7 -25.169 24.7574 1
 1 13 7 18.3839 10.898 1
 -2 -13 -7 392.949 25.5695 1
 2 13 7 394.362 24.877 1
 2 13 7 318.563 48.3472 1
 -3 -13 -7 57.7998 14.2009 1
 3 13 7 102.748 18.636 1
 3 13 7 71.0474 29.8372 1
 4 -14 -7 12.233 11.493 1
 -4 14 7 17.3037 10.6209 1
 3 -14 -7 16.5452 11.4889 1
 -3 14 7 16.5673 10.5604 1
 2 -14 -7 43.7246 12.6613 1
 -2 14 7 45.0832 11.9815 1
 1 -14 -7 146.276 21.0991 1
 -1 14 7 111.268 19.1218 1
 -1 14 7 190.559 41.6523 1
 0 -14 -7 26.6249 12.8961 1
 0 14 7 59.4801 27.0737 1
 0 14 7 11.2114 11.6888 1
 -1 -14 -7 41.3748 12.6511 1
 1 14 7 48.382 12.925 1
 1 14 7 54.4298 31.2274 1
 2 -15 -7 7.67079 11.6265 1
 -2 15 7 22.4318 12.6942 1
 1 -15 -7 119.282 22.7991 1
 -1 15 7 86.0325 20.137 1
 3 14 -8 3.77489 17.3163 1
 2 14 -8 59.9503 17.4548 1
 -2 -14 8 68.504 20.7487 1
 1 14 -8 13.1886 16.9124 1
 -1 -14 8 20.1903 20.7703 1
 0 14 -8 -14.634 16.5204 1
 0 -14 8 21.8721 19.9374 1
 5 13 -8 1.78615 15.8843 1
 5 13 -8 22.8485 23.4615 1
 -5 -13 8 8.78986 11.9398 2
 4 13 -8 24.2478 17.5591 1
 3 13 -8 568.188 35.6286 1
 -3 -13 8 623.827 38.1269 1
 -2 -13 8 -46.757 16.9377 1
 1 13 -8 9.03516 14.4978 1
 -1 -13 8 3.79024 16.847 1
 0 13 -8 381.003 30.273 1
 0 -13 8 391.071 34.448 1
 -1 13 -8 33.3179 16.5489 1
 1 -13 8 21.1856 17.0347 1
 6 12 -8 31.0793 23.9027 1
 6 12 -8 15.5919 14.8382 1
 -6 -12 8 7.17974 11.9671 2
 5 12 -8 45.1512 22.5049 1
 5 12 -8 -10.46 14.896 1
 -5 -12 8 -3.3361 10.1611 2
 4 12 -8 -17.879 14.2753 1
 4 12 -8 41.3698 19.7765 1
 -4 -12 8 22.5211 16.5536 1
 3 12 -8 2.42528 12.9493 1
 3 12 -8 1.11761 17.8519 1
 -3 -12 8 -1.5392 15.9624 1
 2 12 -8 75.5636 15.2681 1
 2 12 -8 63.8445 21.1129 1
 -2 -12 8 151.675 27.109 1
 1 12 -8 87.7995 22.1316 1
 1 12 -8 66.5933 18.7937 1
 -1 -12 8 106.765 26.6133 1
 0 12 -8 16.6057 21.0034 1
 0 12 -8 -7.2579 12.7128 1
 0 -12 8 -3.6143 14.6327 1
 -1 12 -8 493.874 31.6042 1
 1 -12 8 497.973 33.2136 1
 -2 12 -8 24.5853 16.5279 1
 2 -12 8 19.311 17.5741 1
 7 11 -8 57.0549 24.2269 1
 7 11 -8 -19.44 14.4584 1
 -7 -11 8 -1.5143 11.6995 2
 6 11 -8 -0.6022 20.2577 1
 6 11 -8 23.4366 14.8795 1
 -6 -11 8 5.83784 11.4664 2
 5 11 -8 9.43475 13.9083 1
 5 11 -8 -24.411 18.7449 1
 -5 -11 8 -0.2602 9.48068 2
 -5 -11 8 -1.4088 13.0208 1
 4 11 -8 31.4835 19.4794 1
 4 11 -8 17.5829 13.1298 1
 -4 -11 8 45.0628 16.7193 1
 3 11 -8 0.19538 12.9297 1
 3 11 -8 10.4342 18.2858 1
 -3 -11 8 18.5532 15.1576 1
 2 11 -8 5.54953 17.8522 1
 2 11 -8 -0.241 12.6645 1
 -2 -11 8 28.7474 15.1908 1
 1 11 -8 18.0118 17.3608 1
 1 11 -8 34.5738 12.7184 1
 -1 -11 8 39.4675 14.9416 1
 0 11 -8 16.8341 17.31 1
 0 11 -8 20.7913 12.7935 1
 0 -11 8 10.8087 13.9733 1
 -1 11 -8 -19.516 16.1643 1
 -1 11 -8 27.2716 13.6584 1
 1 -11 8 20.2291 14.7506 1
 -2 11 -8 42.5794 14.1552 1
 2 -11 8 63.8644 16.2024 1
 -3 11 -8 145.712 23.7477 1
 3 -11 8 164.01 27.56 1
 7 10 -8 -10.617 20.7558 1
 7 10 -8 -19.268 13.478 1
 -7 -10 8 18.3762 11.7372 2
 6 10 -8 4.52958 14.206 1
 6 10 -8 -8.1198 18.9936 1
 -6 -10 8 9.65005 10.5624 2
 5 10 -8 62.6241 19.3274 1
 5 10 -8 66.1781 15.1447 1
 -5 -10 8 73.6955 12.5798 2
 -5 -10 8 33.0212 15.54 1
 4 10 -8 45.8325 18.3373 1
 4 10 -8 35.5589 11.9439 1
 -4 -10 8 54.1658 15.5998 1
 3 10 -8 58.213 18.1281 1
 3 10 -8 84.0243 18.6271 1
 -3 -10 8 30.0438 14.6465 1
 2 10 -8 141.38 19.6413 1
 2 10 -8 165.205 26.457 1
 -2 -10 8 144.441 23.3691 1
 1 10 -8 22.7632 15.8316 1
 1 10 -8 16.3528 11.4393 1
 -1 -10 8 -5.4772 12.7094 1
 0 10 -8 3.55378 10.5626 1
 0 10 -8 4.50322 15.3483 1
 0 -10 8 11.6915 13.2174 1
 -1 10 -8 30.2605 12.9101 1
 -1 10 -8 -0.6704 16.1035 1
 1 -10 8 26.7791 14.195 1
 -2 10 -8 6.20959 12.5749 1
 -2 10 -8 -2.2183 16.3426 1
 2 -10 8 7.19179 13.7667 1
 -3 10 -8 29.0106 16.5838 1
 -3 10 -8 2.64732 12.689 1
 3 -10 8 4.19389 14.0226 1
 -4 10 -8 30.7175 19.952 1
 -4 10 -8 29.3697 24.1948 1
 4 -10 8 40.4305 15.0068 1
 8 9 -8 40.2557 16.2028 1
 8 9 -8 -5.4322 20.2116 1
 -8 -9 8 10.8531 9.80309 2
 7 9 -8 -0.8319 14.2424 1
 7 9 -8 12.5655 19.7198 1
 -7 -9 8 11.4112 10.4286 2
 6 9 -8 310.633 26.7362 1
 6 9 -8 310.57 32.8515 1
 -6 -9 8 365.964 28.0555 1
 -6 -9 8 322.802 18.3418 2
 5 9 -8 10.688 16.6074 1
 5 9 -8 5.75013 12.6103 1
 -5 -9 8 27.7132 8.54489 2
 -5 -9 8 17.5818 14.8092 1
 4 9 -8 -0.6195 10.0382 1
 4 9 -8 0.34211 15.9336 1
 -4 -9 8 4.76108 12.4105 1
 3 9 -8 454.153 27.5603 1
 -3 -9 8 470.762 28.7198 1
 2 9 -8 207.982 25.8934 1
 2 9 -8 145.482 18.9489 1
 -2 -9 8 222.626 23.3055 1
 1 9 -8 54.5695 15.5098 1
 1 9 -8 20.3514 10.9753 1
 -1 -9 8 58.5433 14.2951 1
 0 9 -8 1282.83 50.9234 1
 0 9 -8 1289.29 50.7861 1
 0 -9 8 1338.2 50.1555 1
 -1 9 -8 14.5262 14.6134 1
 -1 9 -8 28.5938 10.3048 1
 1 -9 8 -0.3597 12.2563 1
 -2 9 -8 9.13252 10.7431 1
 -2 9 -8 4.86755 14.9339 1
 2 -9 8 7.33759 12.2089 1
 -3 9 -8 207.177 26.7798 1
 -3 9 -8 158.006 21.1832 1
 3 -9 8 153.891 22.1828 1
 -4 9 -8 -10.21 16.2719 1
 -4 9 -8 20.068 18.0305 1
 4 -9 8 23.7783 13.2251 1
 8 8 -8 167.165 24.6693 1
 8 8 -8 167.477 32.4358 1
 -8 -8 8 164.325 15.0533 2
 7 8 -8 85.3392 17.0362 1
 7 8 -8 56.8299 19.2134 1
 -7 -8 8 105.231 23.0181 1
 -7 -8 8 73.1853 14.4815 2
 6 8 -8 22.2979 12.6395 1
 -6 -8 8 40.4727 14.6727 1
 -6 -8 8 28.3318 9.48505 2
 5 8 -8 -9.2379 10.333 1
 -5 -8 8 -4.4003 7.34345 2
 -5 -8 8 16.9788 12.8808 1
 4 8 -8 102.205 17.9072 1
 -4 -8 8 161.67 21.9659 1
 3 8 -8 13.8975 10.1176 1
 -3 -8 8 12.5391 12.2376 1
 2 8 -8 1415.44 55.0128 1
 -2 -8 8 1512.7 54.4712 1
 1 8 -8 21.3115 9.78367 1
 -1 -8 8 16.0208 11.8675 1
 0 8 -8 124.58 17.4548 1
 0 -8 8 133.309 20.7416 1
 -1 8 -8 178.328 22.7228 1
 -1 8 -8 127.424 17.6826 1
 1 -8 8 145.999 20.727 1
 -2 8 -8 79.9135 17.1913 1
 -2 8 -8 93.6052 21.6192 1
 2 -8 8 119.098 20.2371 1
 -3 8 -8 9.66757 12.373 1
 -3 8 -8 11.075 13.9067 1
 3 -8 8 -2.6854 11.3184 1
 -4 8 -8 50.1862 16.9142 1
 -4 8 -8 69.9224 15.8781 1
 4 -8 8 56.3613 13.4023 1
 -5 8 -8 -2.7777 15.1434 1
 -5 8 -8 22.5872 14.0238 1
 5 -8 8 4.48734 12.4613 1
 8 7 -8 -14.518 13.2821 1
 -8 -7 8 -0.7766 8.43607 2
 7 7 -8 79.4072 20.3176 1
 -7 -7 8 57.0576 13.3078 2
 -7 -7 8 119.577 23.5767 1
 6 7 -8 139.756 20.1767 1
 -6 -7 8 172.468 23.1068 1
 -6 -7 8 158.517 13.3373 2
 5 7 -8 0.78468 10.1349 1
 -5 -7 8 5.26887 6.94473 2
 -5 -7 8 13.4831 12.6484 1
 4 7 -8 -1.8129 9.64382 1
 -4 -7 8 6.88522 11.1787 1
 3 7 -8 121.832 16.8722 1
 -3 -7 8 147.416 20.3635 1
 2 7 -8 31.7634 9.98069 1
 -2 -7 8 61.6025 13.7676 1
 1 7 -8 24.5148 9.30755 1
 -1 -7 8 8.70057 10.4466 1
 0 7 -8 868.917 36.8584 1
 0 -7 8 877.922 37.0621 1
 -1 7 -8 10.6907 9.26948 1
 1 -7 8 22.5403 11.853 1
 -2 7 -8 42.0054 11.5465 1
 -2 7 -8 88.8459 20.8218 1
 2 -7 8 71.3585 18.2621 1
 -3 7 -8 -7.5098 12.6802 1
 -3 7 -8 14.2346 12.6095 1
 3 -7 8 12.1486 11.2295 1
 -4 7 -8 12.619 13.6726 1
 -4 7 -8 12.805 15.0875 1
 4 -7 8 0.80057 11.3248 1
 -5 7 -8 58.1189 14.4252 1
 -5 7 -8 36.2598 13.6046 1
 5 -7 8 69.0198 13.1942 1
 9 6 -8 7.44486 14.6268 1
 -9 -6 8 7.40526 8.33476 2
 8 6 -8 103.102 22.3738 1
 -8 -6 8 106.2 21.4119 1
 -8 -6 8 102.984 15.0088 2
 7 6 -8 31.3326 12.5318 1
 -7 -6 8 38.9463 14.5405 1
 -7 -6 8 41.4554 9.74811 2
 6 6 -8 13.3276 11.1456 1
 -6 -6 8 50.5741 8.78558 2
 -6 -6 8 40.5921 13.416 1
 5 6 -8 -12.465 9.00001 1
 -5 -6 8 7.87166 10.1481 1
 4 6 -8 5.89417 9.05859 1
 -4 -6 8 -9.4746 10.6343 1
 3 6 -8 13.1937 9.00798 1
 -3 -6 8 4.24227 11.03 1
 2 6 -8 27.1196 9.10632 1
 -2 -6 8 36.5698 11.8512 1
 1 6 -8 68.7505 14.0917 1
 -1 -6 8 66.0461 12.4593 1
 0 6 -8 1.30843 8.26195 1
 0 -6 8 14.2779 10.6334 1
 -1 6 -8 256.89 19.3727 1
 1 -6 8 285.157 21.726 1
 -2 6 -8 21.4025 9.83341 1
 2 -6 8 25.4708 11.2322 1
 -3 6 -8 -1.4063 12.1093 1
 -3 6 -8 -0.4221 14.3147 1
 3 -6 8 -3.517 10.1713 1
 -4 6 -8 99.1877 21.8969 1
 -4 6 -8 87.6142 19.9684 1
 4 -6 8 83.8408 18.2255 1
 -5 6 -8 41.0292 12.2384 1
 -5 6 -8 35.4231 12.852 1
 5 -6 8 43.8018 11.9173 1
 9 5 -8 -15.36 13.6425 1
 -9 -5 8 7.14109 8.11572 2
 8 5 -8 -9.8048 11.8102 1
 -8 -5 8 9.56602 9.89746 2
 -8 -5 8 -22.576 13.1455 1
 7 5 -8 37.2766 12.35 1
 -7 -5 8 27.2339 9.19386 2
 -7 -5 8 28.2598 13.3047 1
 6 5 -8 269.211 21.9212 1
 -6 -5 8 284.26 22.938 1
 5 5 -8 6.91625 9.56357 1
 -5 -5 8 0.14251 10.8929 1
 4 5 -8 -3.8813 8.46132 1
 -4 -5 8 0.84576 11.4296 1
 3 5 -8 716.622 33.1208 1
 -3 -5 8 795.626 34.6075 1
 2 5 -8 -5.9452 7.15016 1
 -2 -5 8 -0.2804 11.381 1
 1 5 -8 127.185 15.0079 1
 -1 -5 8 125.117 18.9111 1
 0 5 -8 743.201 32.9535 1
 0 -5 8 819.075 34.5325 1
 -1 5 -8 229.188 17.7355 1
 1 -5 8 224.626 20.8939 1
 -2 5 -8 58.3707 10.9397 1
 2 -5 8 69.532 17.8114 1
 -3 5 -8 323.221 23.9323 1
 3 -5 8 322.827 22.1858 1
 -4 5 -8 68.9778 14.1619 1
 -4 5 -8 60.6075 12.6031 1
 4 -5 8 70.3072 17.2077 1
 -5 5 -8 24.7972 11.5573 1
 -5 5 -8 22.3535 10.1542 2
 -5 5 -8 23.6917 11.321 1
 5 -5 8 5.6873 11.0027 1
 -6 5 -8 58.2088 12.9737 2
 6 -5 8 71.3567 17.6055 1
 9 4 -8 3.16506 13.9683 1
 -9 -4 8 -5.5297 13.11 1
 8 4 -8 60.04 14.168 1
 -8 -4 8 67.7831 15.4811 1
 7 4 -8 88.9406 18.2205 1
 -7 -4 8 100.694 20.1253 1
 6 4 -8 26.2088 10.7006 1
 -6 -4 8 34.917 12.3613 1
 5 4 -8 89.9069 15.4385 1
 5 4 -8 93.6593 15.6816 2
 -5 -4 8 65.5993 13.4598 1
 4 4 -8 341.663 21.696 1
 -4 -4 8 386.455 24.5099 1
 3 4 -8 67.4314 13.1651 1
 -3 -4 8 80.3785 19.251 1
 2 4 -8 14.7669 7.72199 1
 -2 -4 8 36.0216 12.3105 1
 1 4 -8 123.009 14.2789 1
 -1 -4 8 117.118 19.0787 1
 0 4 -8 2.60607 7.68103 1
 0 -4 8 -8.2257 10.5595 1
 -1 4 -8 2747.79 90.4159 1
 1 -4 8 2773.96 90.1612 1
 -2 4 -8 361.135 15.4025 2
 -2 4 -8 380.707 22.2456 1
 2 -4 8 388.157 24.1205 1
 -3 4 -8 36.4532 12.8831 1
 -3 4 -8 32.9075 7.74772 2
 3 -4 8 21.3467 11.3758 1
 -4 4 -8 116.757 20.2561 1
 -4 4 -8 103.183 12.8215 2
 4 -4 8 122.413 18.5585 1
 -5 4 -8 12.8674 10.8472 1
 -5 4 -8 33.2867 10.8924 1
 -5 4 -8 23.7209 10.6036 2
 5 -4 8 25.1755 11.0137 1
 -6 4 -8 1.66764 8.61951 2
 6 -4 8 7.44945 10.9709 1
 9 3 -8 39.9897 15.4048 1
 -9 -3 8 26.6608 14.3297 1
 8 3 -8 25.9534 13.0681 1
 -8 -3 8 23.4431 13.7383 1
 7 3 -8 180.065 20.1343 1
 -7 -3 8 187.118 21.298 1
 6 3 -8 42.9952 11.6791 1
 -6 -3 8 63.7976 13.3491 1
 5 3 -8 -2.7562 8.71539 1
 5 3 -8 -24.372 10.9608 2
 -5 -3 8 9.3674 11.0873 1
 4 3 -8 689.581 31.8146 1
 4 3 -8 701.808 25.4975 2
 -4 -3 8 722.232 33.3552 1
 3 3 -8 1054.28 42.0698 1
 -3 -3 8 1094.3 43.3345 1
 2 3 -8 12.247 8.06345 1
 -2 -3 8 16.2505 11.4849 1
 1 3 -8 15.7286 7.88068 1
 -1 -3 8 21.0461 11.5721 1
 0 3 -8 445.985 23.4533 1
 0 -3 8 472.135 26.349 1
 -1 3 -8 183.097 16.258 1
 1 -3 8 195.416 20.1288 1
 -2 3 -8 665.185 29.4005 1
 -2 3 -8 670.001 23.5399 2
 2 -3 8 648.229 30.8278 1
 -3 3 -8 680.162 31.2486 1
 -3 3 -8 669.595 24.9609 2
 3 -3 8 656.488 30.5909 1
 -4 3 -8 13.5038 8.8469 2
 -4 3 -8 22.9797 11.9564 1
 4 -3 8 39.2038 12.0315 1
 -5 3 -8 35.5713 10.6721 1
 -5 3 -8 33.3293 10.2054 1
 -5 3 -8 18.6382 10.2704 2
 5 -3 8 33.3173 11.5496 1
 -6 3 -8 61.2704 12.0796 2
 6 -3 8 47.4854 11.9624 1
 9 2 -8 17.6143 13.8419 1
 8 2 -8 239.005 22.9536 1
 -8 -2 8 266.685 23.5658 1
 7 2 -8 389.855 25.5155 1
 -7 -2 8 408.663 26.2124 1
 6 2 -8 17.9117 9.9058 1
 -6 -2 8 8.87644 12.7012 1
 5 2 -8 163.022 17.0935 1
 5 2 -8 128.228 15.6075 2
 -5 -2 8 160.619 20.3891 1
 4 2 -8 235.224 14.5673 2
 4 2 -8 190.988 17.5264 1
 -4 -2 8 248.018 22.4476 1
 3 2 -8 -9.1949 10.6338 1
 3 2 -8 4.59389 6.18212 2
 -3 -2 8 6.65954 11.5345 1
 2 2 -8 207.45 16.6147 1
 -2 -2 8 214.228 21.4518 1
 1 2 -8 202.296 16.2442 1
 -1 -2 8 214.193 20.6066 1
 0 2 -8 4.48576 7.36513 1
 0 -2 8 25.4236 11.933 1
 -1 2 -8 8.37542 8.20787 1
 -1 2 -8 9.28733 5.58669 2
 1 -2 8 7.80381 10.7453 1
 -2 2 -8 383.05 21.8018 1
 -2 2 -8 385.755 16.3923 2
 2 -2 8 404.608 24.6148 1
 -3 2 -8 9.5189 11.0677 1
 -3 2 -8 6.24564 7.15838 2
 3 -2 8 -11.473 10.8819 1
 -4 2 -8 166.597 14.4419 2
 -4 2 -8 201.36 18.7544 1
 4 -2 8 160.791 19.5141 1
 -5 2 -8 100.836 15.3792 1
 -5 2 -8 129.812 14.7685 2
 5 -2 8 129.668 19.5446 1
 -6 2 -8 -1.7747 8.15424 2
 6 -2 8 -18.653 11.2186 1
 9 1 -8 6.46024 12.888 1
 -9 -1 8 2.21782 13.7798 1
 8 1 -8 45.837 12.7535 1
 -8 -1 8 61.6198 14.2233 1
 7 1 -8 241.824 20.7463 1
 -7 -1 8 262.637 23.4123 1
 6 1 -8 364.963 23.0001 1
 -6 -1 8 342.264 25.3703 1
 5 1 -8 5.96968 7.90917 1
 -5 -1 8 8.02902 12.0678 1
 4 1 -8 144 15.7836 1
 4 1 -8 145.862 13.8843 2
 -4 -1 8 146.186 20.7589 1
 3 1 -8 130.712 10.6843 2
 3 1 -8 143.485 15.1417 1
 -3 -1 8 146.259 20.731 1
 2 1 -8 447.784 23.0525 1
 -2 -1 8 389.444 26.8681 1
 1 1 -8 539.057 25.8655 1
 -1 -1 8 550.105 29.5605 1
 0 1 -8 3546.53 114.726 1
 0 -1 8 3649.33 115.542 1
 -1 1 -8 -1.3935 5.19332 2
 -1 1 -8 0.23851 7.59268 1
 1 -1 8 -2.3595 10.4426 1
 -2 1 -8 9.24576 8.39769 1
 -2 1 -8 18.8989 6.86577 2
 2 -1 8 12.6446 12.1052 1
 -3 1 -8 -6.3451 9.72554 1
 -3 1 -8 1.32105 7.12678 2
 3 -1 8 0.19124 11.6683 1
 -4 1 -8 102.497 15.7929 1
 -4 1 -8 95.6625 13.3157 2
 4 -1 8 74.5174 18.7194 1
 -5 1 -8 111.844 14.6167 2
 -5 1 -8 120.291 15.2667 1
 5 -1 8 128.513 19.9782 1
 -6 1 -8 69.4119 12.029 2
 6 -1 8 78.8123 13.85 1
 9 0 -8 -4.0385 12.3222 1
 -9 0 8 8.59003 14.262 1
 8 0 -8 234.93 21.0322 1
 -8 0 8 238.992 24.2963 1
 7 0 -8 6.70571 9.77906 1
 -7 0 8 20.7649 13.0467 1
 6 0 -8 62.5759 15.3309 1
 -6 0 8 82.7406 14.7598 1
 5 0 -8 -3.963 7.73167 1
 -5 0 8 12.4802 12.1256 1
 4 0 -8 837.062 35.3317 1
 4 0 -8 818.245 30.1661 2
 -4 0 8 852.041 37.9269 1
 3 0 -8 -3.553 6.878 1
 3 0 -8 0.25304 6.75728 2
 -3 0 8 -4.4104 11.0193 1
 2 0 -8 5524.53 175.344 1
 -2 0 8 5749.47 175.879 1
 1 0 -8 4.39979 7.51055 1
 -1 0 8 -3.0336 11.2436 1
 0 0 -8 269.571 17.7573 1
 0 0 8 275.496 23.0681 1
 -1 0 -8 4.10358 7.44963 1
 1 0 8 13.7029 11.2917 1
 -2 0 -8 44.0533 8.07935 2
 -2 0 -8 56.2717 10.2068 1
 2 0 8 53.4393 12.6736 1
 -3 0 -8 -1.0162 9.38159 1
 -3 0 -8 -8.2178 7.3505 2
 3 0 8 -6.0022 11.2581 1
 -4 0 -8 912.289 35.867 1
 -4 0 -8 925.473 34.5695 2
 4 0 8 970.465 38.6614 1
 -5 0 -8 -2.5689 8.80927 1
 -5 0 -8 5.48712 10.8196 2
 5 0 8 5.55456 12.3712 1
 -6 0 -8 -6.1964 7.57349 2
 6 0 8 0.79569 12.4914 1
 9 -1 -8 -11.378 12.3433 1
 -9 1 8 4.7449 15.1915 1
 8 -1 -8 47.073 12.0341 1
 -8 1 8 76.1223 16.2265 1
 7 -1 -8 194.919 19.1604 1
 -7 1 8 238.616 24.0364 1
 6 -1 -8 327.613 21.5718 1
 -6 1 8 321.447 25.4931 1
 5 -1 -8 -6.0502 7.57201 1
 -5 1 8 -2.3936 12.2252 1
 4 -1 -8 121.72 14.9247 1
 -4 1 8 121.633 21.1466 1
 3 -1 -8 135.02 14.3679 1
 -3 1 8 132.252 20.8624 1
 2 -1 -8 405.558 22.0738 1
 -2 1 8 370.106 26.1764 1
 1 -1 -8 546.172 25.6719 1
 -1 1 8 531.524 29.507 1
 0 -1 -8 3438.34 110.033 1
 0 1 8 3432.95 111.421 1
 -1 -1 -8 -5.0722 7.23099 1
 1 1 8 1.07667 11.5301 1
 -2 -1 -8 6.27948 6.75286 2
 -2 -1 -8 8.29795 7.87556 1
 2 1 8 3.78888 12.0888 1
 -3 -1 -8 4.32624 9.1747 1
 -3 -1 -8 1.66133 7.86867 2
 3 1 8 5.23435 12.3876 1
 -4 -1 -8 65.9264 13.4413 2
 -4 -1 -8 89.8915 16.231 1
 4 1 8 119.978 20.8786 1
 -5 -1 -8 127.319 14.9283 1
 -5 -1 -8 96.0456 12.8766 2
 5 1 8 131.589 21.7612 1
 -6 -1 -8 66.7938 11.7419 2
 6 1 8 68.3389 15.5923 1
 9 -2 -8 6.93253 11.4177 1
 -9 2 8 1.79106 15.7242 1
 8 -2 -8 251.828 21.4719 1
 -8 2 8 323.351 27.7858 1
 7 -2 -8 422.501 24.6584 1
 -7 2 8 420.415 28.4523 1
 6 -2 -8 23.7449 9.70406 1
 -6 2 8 28.4875 14.1559 1
 5 -2 -8 190.619 17.0797 1
 -5 2 8 185.617 22.9719 1
 4 -2 -8 257.395 18.6588 1
 -4 2 8 272.99 24.4901 1
 3 -2 -8 4.22499 7.4367 1
 -3 2 8 0.57034 12.7053 1
 2 -2 -8 208.244 16.4959 1
 -2 2 8 160.789 22.0356 1
 1 -2 -8 208.986 16.3266 1
 -1 2 8 227.698 22.79 1
 0 -2 -8 1.8562 7.386 1
 0 2 8 3.69962 12.3245 1
 -1 -2 -8 8.30511 6.86521 1
 1 2 8 5.58543 12.7469 1
 -2 -2 -8 428.258 21.9908 1
 2 2 8 465.452 28.3515 1
 -3 -2 -8 -8.681 9.72598 1
 -3 -2 -8 7.03185 7.88088 2
 3 2 8 0.37468 12.7609 1
 -4 -2 -8 125.345 17.1423 1
 -4 -2 -8 143.905 15.3431 2
 4 2 8 162.837 23.1656 1
 -5 -2 -8 101.888 12.7385 2
 5 2 8 130.577 23.5254 1
 -6 -2 -8 3.74466 8.22 2
 -6 -2 -8 -3.4247 9.24955 1
 6 2 8 -2.8994 14.5351 1
 9 -3 -8 40.1904 12.2338 1
 -9 3 8 8.19881 17.2495 1
 8 -3 -8 38.5093 11.5674 1
 -8 3 8 32.4778 16.7693 1
 7 -3 -8 167.62 18.6187 1
 -7 3 8 267.103 26.4413 1
 6 -3 -8 56.6431 14.5104 1
 -6 3 8 77.6211 15.5584 1
 5 -3 -8 7.39091 8.37646 1
 -5 3 8 -16.349 12.8194 1
 4 -3 -8 704.35 31.0867 1
 -4 3 8 669.647 34.7044 1
 3 -3 -8 1078.56 41.9426 1
 -3 3 8 1072.34 45.172 1
 2 -3 -8 19.2699 8.02475 1
 -2 3 8 23.1595 13.3605 1
 1 -3 -8 24.1466 8.34192 1
 -1 3 8 26.8379 13.8461 1
 0 -3 -8 491.006 23.7847 1
 0 3 8 484.031 29.7697 1
 -1 -3 -8 218.963 15.9747 1
 1 3 8 206.04 24.3269 1
 -2 -3 -8 695.123 28.5167 1
 2 3 8 654.626 34.6277 1
 -3 -3 -8 686.384 27.4679 2
 -3 -3 -8 648.348 28.0936 1
 3 3 8 644.455 34.6982 1
 -4 -3 -8 31.5052 10.6833 1
 -4 -3 -8 19.226 11.1615 2
 4 3 8 15.9733 14.8262 1
 -5 -3 -8 16.3067 8.66532 2
 5 3 8 17.9036 15.6444 1
 -6 -3 -8 52.0382 11.1881 1
 -6 -3 -8 54.772 12.0858 2
 6 3 8 60.263 17.2776 1
 9 -4 -8 26.1031 12.1727 1
 -9 4 8 -16.559 17.9161 1
 8 -4 -8 47.1806 11.6604 1
 -8 4 8 64.699 17.9862 1
 7 -4 -8 127.778 16.8426 1
 -7 4 8 110.627 25.0433 1
 6 -4 -8 30.8811 9.87226 1
 -6 4 8 4.91819 13.9943 1
 5 -4 -8 63.5694 14.1116 1
 -5 4 8 96.7936 23.0034 1
 4 -4 -8 372.534 21.8285 1
 -4 4 8 372.127 27.9958 1
 3 -4 -8 51.7945 12.5176 1
 -3 4 8 96.9007 23.3835 1
 2 -4 -8 26.0381 8.20947 1
 -2 4 8 41.8926 14.8528 1
 1 -4 -8 121.941 14.1154 1
 -1 4 8 101.988 17.0229 1
 0 -4 -8 13.1475 7.31555 1
 0 4 8 7.86103 13.5825 1
 -1 -4 -8 2798.5 92.008 1
 1 4 8 2882.98 95.3127 1
 -2 -4 -8 340.628 19.4021 1
 2 4 8 379.875 28.8116 1
 -3 -4 -8 30.232 8.65756 1
 3 4 8 42.8124 16.078 1
 -4 -4 -8 125.509 17.466 1
 -4 -4 -8 87.1897 12.4489 2
 4 4 8 111.322 25.8968 1
 -5 -4 -8 20.6802 8.70264 2
 -5 -4 -8 26.7983 11.0527 1
 5 4 8 21.7839 17.4647 1
 -6 -4 -8 -2.6004 7.79118 2
 -6 -4 -8 -0.2361 10.8132 1
 6 4 8 24.2952 17.8625 1
 9 -5 -8 -16.626 10.3835 1
 -9 5 8 -50.611 17.9184 1
 8 -5 -8 -8.0134 9.91202 1
 -8 5 8 -6.1472 18.5479 1
 7 -5 -8 19.2769 10.3743 1
 -7 5 8 24.6236 16.5565 1
 6 -5 -8 303.349 21.0952 1
 -6 5 8 347.223 29.3435 1
 5 -5 -8 13.1274 8.17287 1
 -5 5 8 10.0004 15.1639 1
 4 -5 -8 -0.5312 7.85093 1
 -4 5 8 -6.9333 13.5049 1
 3 -5 -8 778.564 33.7111 1
 -3 5 8 784.279 38.4713 1
 2 -5 -8 15.1737 8.0945 1
 -2 5 8 -16.552 13.4038 1
 1 -5 -8 125.303 14.1668 1
 -1 5 8 119.223 23.8191 1
 0 -5 -8 814.76 33.6912 1
 0 5 8 832.345 39.7849 1
 -1 -5 -8 220.168 16.4153 1
 1 5 8 217.217 25.9732 1
 -2 -5 -8 77.4533 12.7841 1
 2 5 8 89.1067 17.4677 1
 -3 -5 -8 281.463 17.9861 1
 3 5 8 314.76 29.1428 1
 -4 -5 -8 88.9983 14.721 1
 4 5 8 91.1668 19.3551 1
 -5 -5 -8 24.3617 8.92558 2
 -5 -5 -8 26.3815 12.1614 1
 5 5 8 62.003 19.3243 1
 -6 -5 -8 81.6116 13.3703 2
 6 5 8 72.9467 21.4145 1
 9 -6 -8 21.8137 11.7598 1
 8 -6 -8 120.084 19.0365 1
 -8 6 8 170.088 31.9267 1
 7 -6 -8 29.352 11.0427 1
 -7 6 8 34.4136 18.579 1
 6 -6 -8 67.9776 15.9438 1
 -6 6 8 63.0755 17.4785 1
 5 -6 -8 4.85048 8.53355 1
 -5 6 8 -5.2885 16.2484 1
 4 -6 -8 5.80364 7.80206 1
 -4 6 8 14.1856 15.2888 1
 3 -6 -8 5.24431 8.22431 1
 -3 6 8 -15.365 14.0349 1
 2 -6 -8 27.007 8.9121 1
 -2 6 8 29.5303 15.1347 1
 1 -6 -8 84.7446 13.7341 1
 -1 6 8 79.0505 16.7092 1
 0 -6 -8 4.21256 7.11108 1
 0 6 8 1.37724 15.0757 1
 -1 -6 -8 330.014 19.0609 1
 1 6 8 272.069 28.7684 1
 -2 -6 -8 11.0395 7.5979 1
 2 6 8 6.99717 15.487 1
 -3 -6 -8 0.30447 7.70538 1
 3 6 8 9.57383 16.8564 1
 -4 -6 -8 89.9457 14.6533 1
 -4 -6 -8 63.5521 11.736 2
 4 6 8 100.649 21.2116 1
 -5 -6 -8 32.61 13.2161 1
 -5 -6 -8 26.5416 9.20348 2
 5 6 8 13.3906 20.2436 1
 8 -7 -8 -4.7288 11.4037 1
 -8 7 8 -3.9711 18.8651 1
 7 -7 -8 71.1323 17.1575 1
 -7 7 8 137.357 31.198 1
 6 -7 -8 118.359 17.7569 1
 -6 7 8 199.784 31.072 1
 5 -7 -8 -8.9502 8.45455 1
 -5 7 8 11.1629 16.6756 1
 4 -7 -8 1.17453 8.62514 1
 -4 7 8 -18.47 16.2756 1
 3 -7 -8 98.3145 15.8056 1
 -3 7 8 117.379 26.6809 1
 2 -7 -8 79.026 14.5829 1
 -2 7 8 111.574 26.106 1
 1 -7 -8 33.283 9.69435 1
 -1 7 8 33.5219 17.1286 1
 0 -7 -8 964.735 38.4816 1
 0 7 8 971.608 45.6564 1
 -1 -7 -8 25.5486 8.57316 1
 1 7 8 15.4803 16.9484 1
 -2 -7 -8 55.0171 13.1098 1
 2 7 8 72.3056 19.3157 1
 -3 -7 -8 18.9699 8.33659 1
 3 7 8 9.60599 17.7313 1
 -4 -7 -8 6.50302 8.41143 1
 4 7 8 17.8115 20.2459 1
 -5 -7 -8 72.7385 12.8026 2
 -5 -7 -8 100.005 19.7481 1
 5 7 8 111.145 24.3131 1
 8 -8 -8 144.165 19.8818 1
 7 -8 -8 71.7099 17.8261 1
 -7 8 8 100.453 22.205 1
 6 -8 -8 67.4173 16.6817 1
 -6 8 8 -0.4872 20.6022 1
 5 -8 -8 -12.075 8.73727 1
 -5 8 8 -5.716 17.9085 1
 4 -8 -8 119.634 16.7935 1
 -4 8 8 171.884 29.8607 1
 3 -8 -8 22.1821 9.38865 1
 -3 8 8 6.14716 16.679 1
 2 -8 -8 1524.31 55.8571 1
 -2 8 8 1522.03 61.2327 1
 1 -8 -8 6.97608 8.31667 1
 -1 8 8 16.7033 16.7399 1
 0 -8 -8 145.829 15.7275 1
 0 8 8 144.035 29.4427 1
 -1 -8 -8 130.717 15.4745 1
 1 8 8 132.512 22.337 1
 -2 -8 -8 79.4057 14.2369 1
 2 8 8 106.428 22.5633 1
 -3 -8 -8 8.34199 8.57329 1
 3 8 8 -1.0929 21.1035 1
 -4 -8 -8 74.4364 15.4431 1
 4 8 8 85.4875 24.5555 1
 -5 -8 -8 5.77781 10.7932 1
 -5 -8 -8 -5.0692 7.49694 2
 5 8 8 -7.0326 24.6905 1
 5 8 8 -3.523 9.17559 1
 8 -9 -8 14.431 11.8409 1
 7 -9 -8 0.7811 11.1467 1
 6 -9 -8 313.098 23.1592 1
 -6 9 8 324.496 37.9907 1
 5 -9 -8 -3.4729 8.84798 1
 -5 9 8 -38.609 20.1883 1
 4 -9 -8 8.55204 9.33173 1
 -4 9 8 11.8833 19.6411 1
 3 -9 -8 493.454 27.05 1
 -3 9 8 508.935 38.6339 1
 2 -9 -8 207.278 18.1862 1
 -2 9 8 132.065 22.0707 1
 1 -9 -8 62.1097 14.6548 1
 -1 9 8 52.1601 19.9747 1
 0 -9 -8 1349.52 49.7529 1
 0 9 8 1282.14 56.9406 1
 -1 -9 -8 18.9397 9.22248 1
 1 9 8 -3.5753 19.1538 1
 -2 -9 -8 29.9374 9.36659 1
 2 9 8 -11.537 19.9405 1
 -3 -9 -8 130.716 17.0553 1
 3 9 8 193.909 38.0487 1
 -4 -9 -8 12.6747 10.0839 1
 4 9 8 -5.6985 8.72373 1
 4 9 8 32.5025 26.0275 1
 7 -10 -8 0.40107 11.2935 1
 6 -10 -8 11.9949 10.7519 1
 -6 10 8 -4.1685 24.5632 1
 5 -10 -8 76.1541 17.8029 1
 -5 10 8 53.4279 24.024 1
 4 -10 -8 36.3213 11.0735 1
 -4 10 8 12.5413 23.0836 1
 3 -10 -8 101.645 17.1611 1
 -3 10 8 84.1259 23.2593 1
 2 -10 -8 181.203 19.0725 1
 -2 10 8 137.603 34.3527 1
 1 -10 -8 16.4801 9.62166 1
 -1 10 8 42.1227 21.862 1
 0 -10 -8 -4.5603 9.20091 1
 0 10 8 -5.3095 20.4807 1
 -1 -10 -8 24.3591 9.77902 1
 1 10 8 7.37846 21.639 1
 -2 -10 -8 28.4024 10.5883 1
 2 10 8 2.44291 22.7364 1
 -3 -10 -8 0.75857 9.93309 1
 3 10 8 -5.7778 24.7034 1
 3 10 8 -14.032 8.20425 1
 -4 -10 -8 35.008 11.5468 1
 4 10 8 21.6926 10.4757 1
 4 10 8 13.525 28.4851 1
 7 -11 -8 7.31469 11.6702 1
 -7 11 8 2.09974 9.60381 1
 6 -11 -8 9.36527 11.4075 1
 5 -11 -8 0.16058 10.8872 1
 4 -11 -8 41.9645 12.3129 1
 -4 11 8 67.4916 24.5742 1
 -3 11 8 55.1858 24.5832 1
 2 -11 -8 10.4743 10.5585 1
 -2 11 8 26.0514 24.4284 1
 1 -11 -8 28.7807 10.4281 1
 -1 11 8 14.4495 23.465 1
 0 -11 -8 17.6065 9.82183 1
 0 11 8 31.7952 23.8397 1
 -1 -11 -8 41.5654 11.2302 1
 1 11 8 63.9038 24.7805 1
 2 11 8 37.795 11.0066 1
 2 11 8 26.1074 26.2019 1
 -3 -11 -8 165.506 19.8167 1
 3 11 8 182.73 31.8672 1
 3 11 8 168.812 18.6177 1
 6 -12 -8 -0.919 11.4441 1
 -6 12 8 34.0139 11.1439 1
 5 -12 -8 34.5639 13.0382 1
 -5 12 8 31.922 10.2037 1
 4 -12 -8 1.71711 11.4283 1
 3 -12 -8 13.4063 11.0891 1
 -3 12 8 -11.627 24.1252 1
 2 -12 -8 81.4445 18.5909 1
 -2 12 8 60.8092 27.9748 1
 1 -12 -8 63.6642 12.5499 1
 -1 12 8 71.2038 28.8058 1
 0 -12 -8 -26.452 9.59153 1
 0 12 8 20.9683 26.3941 1
 0 12 8 -1.371 9.41132 1
 -1 -12 -8 501.885 28.8646 1
 1 12 8 536.247 49.7269 1
 1 12 8 535.369 28.5985 1
 -2 -12 -8 32.9303 12.2039 1
 2 12 8 16.8825 30.2985 1
 2 12 8 12.2604 10.7113 1
 5 -13 -8 32.8868 12.4296 1
 -5 13 8 8.49629 10.6315 1
 4 -13 -8 87.8208 20.372 1
 -4 13 8 81.9225 17.916 1
 3 -13 -8 524.928 30.9978 1
 -3 13 8 512.185 28.4402 1
 2 -13 -8 9.66619 12.2003 1
 -2 13 8 5.07749 10.6795 1
 -2 13 8 -22.234 30.2897 1
 1 -13 -8 10.25 11.7914 1
 -1 13 8 9.43358 10.1523 1
 -1 13 8 68.9743 28.5319 1
 0 -13 -8 364.032 26.4574 1
 0 13 8 451.899 52.2949 1
 0 13 8 353.652 25.3616 1
 -1 -13 -8 29.2347 13.3431 1
 1 13 8 22.1778 31.5264 1
 1 13 8 16.9515 11.4409 1
 3 -14 -8 15.5975 13.5033 1
 -3 14 8 7.58358 11.9166 1
 2 -14 -8 46.7902 15.2284 1
 -2 14 8 78.3168 19.3017 1
 1 -14 -8 50.9355 16.0071 1
 -1 14 8 23.6357 11.4771 1
 0 -14 -8 14.9649 13.8706 1
 0 14 8 -8.3123 10.6614 1
 3 13 -9 53.9845 17.8377 1
 2 13 -9 7.51598 17.2045 1
 -2 -13 9 -9.1657 18.3343 1
 1 13 -9 32.1541 16.7274 1
 -1 -13 9 53.8758 19.9948 1
 0 13 -9 38.2074 17.0888 1
 0 -13 9 60.743 20.6282 1
 5 12 -9 28.4151 17.0835 1
 5 12 -9 -7.8096 21.9821 1
 4 12 -9 321.526 47.3821 1
 4 12 -9 445.047 33.5153 1
 3 12 -9 10.4437 14.8579 1
 -3 -12 9 -26.594 16.6432 1
 2 12 -9 196.355 27.4427 1
 -2 -12 9 239.497 32.4855 1
 1 12 -9 159.249 25.341 1
 -1 -12 9 122.201 30.3306 1
 0 12 -9 0.36129 16.2057 1
 0 -12 9 -23.978 16.9458 1
 -1 12 -9 14.9687 16.358 1
 1 -12 9 49.7116 18.3003 1
 6 11 -9 43.8248 24.6152 1
 6 11 -9 15.7507 15.9947 1
 -6 -11 9 15.3064 10.8867 2
 5 11 -9 -22.411 14.6355 1
 5 11 -9 -18.235 21.3317 1
 4 11 -9 171.428 25.8998 1
 4 11 -9 142.443 33.8084 1
 -4 -11 9 193.415 29.3863 1
 3 11 -9 165.571 32.1563 1
 3 11 -9 67.8833 17.4969 1
 -3 -11 9 82.6439 18.9525 1
 2 11 -9 -15.748 18.1642 1
 2 11 -9 -4.3398 13.5303 1
 -2 -11 9 16.1021 16.6553 1
 1 11 -9 -11.417 17.0498 1
 1 11 -9 11.6818 14.2392 1
 -1 -11 9 1.09741 16.1215 1
 0 11 -9 11.4237 14.032 1
 0 -11 9 -20.252 15.4853 1
 -1 11 -9 28.5401 15.3961 1
 1 -11 9 37.1853 17.1827 1
 -2 11 -9 96.8704 24.0637 1
 2 -11 9 71.349 18.4553 1
 7 10 -9 111.254 26.6957 1
 7 10 -9 130.113 25.8603 1
 -7 -10 9 110.091 16.6446 2
 6 10 -9 -37.376 21.5469 1
 6 10 -9 0.2761 14.7217 1
 -6 -10 9 0.97068 9.81016 2
 5 10 -9 20.1778 20.5541 1
 5 10 -9 -11.331 13.7601 1
 -5 -10 9 -8.1809 14.4275 1
 4 10 -9 20.9635 14.0597 1
 4 10 -9 37.3545 20.4228 1
 -4 -10 9 29.4065 17.1202 1
 3 10 -9 6.98118 18.8794 1
 3 10 -9 20.0669 12.6555 1
 -3 -10 9 27.3793 16.2592 1
 2 10 -9 -7.1008 12.5108 1
 2 10 -9 -12.516 18.6 1
 -2 -10 9 18.942 15.4586 1
 1 10 -9 -29.133 17.507 1
 1 10 -9 -6.1395 12.6841 1
 -1 -10 9 -7.4713 14.9367 1
 0 10 -9 18.4089 13.4874 1
 0 10 -9 -26.787 16.365 1
 0 -10 9 26.9053 14.8292 1
 -1 10 -9 239.857 30.2826 1
 -1 10 -9 209.522 24.2326 1
 1 -10 9 257.549 27.9113 1
 -2 10 -9 19.2434 13.8045 1
 2 -10 9 -18.888 15.0735 1
 -3 10 -9 -9.3886 14.8611 1
 3 -10 9 -5.1997 15.8335 1
 7 9 -9 78.442 23.6951 1
 7 9 -9 25.1073 15.9524 1
 -7 -9 9 46.9577 11.9286 2
 6 9 -9 -22.955 14.428 1
 -6 -9 9 4.48113 9.51407 2
 5 9 -9 101.142 22.7533 1
 -5 -9 9 142.726 26.9213 1
 4 9 -9 24.0988 13.8281 1
 -4 -9 9 34.5374 16.1498 1
 3 9 -9 207.559 23.0522 1
 -3 -9 9 203.37 26.5083 1
 2 9 -9 52.2309 13.5097 1
 -2 -9 9 61.3862 16.1136 1
 1 9 -9 15.845 11.9118 1
 -1 -9 9 5.77876 14.3365 1
 0 9 -9 131.921 20.0536 1
 0 9 -9 141.952 28.2127 1
 0 -9 9 115.427 23.7651 1
 -1 9 -9 78.7556 19.6866 1
 -1 9 -9 -11.376 16.2072 1
 1 -9 9 11.6817 13.7721 1
 -2 9 -9 -14.207 12.0772 1
 -2 9 -9 7.20173 16.408 1
 2 -9 9 -5.4168 15.044 1
 -3 9 -9 166.572 39.3596 1
 -3 9 -9 152.223 23.1376 1
 3 -9 9 161.102 25.66 1
 8 8 -9 55.2236 16.5486 1
 8 8 -9 50.0151 23.6251 1
 -8 -8 9 64.7517 13.2258 2
 7 8 -9 304.869 28.8044 1
 -7 -8 9 302.992 19.1207 2
 6 8 -9 -2.0378 12.5923 1
 -6 -8 9 24.5712 15.4124 1
 5 8 -9 582.746 33.879 1
 -5 -8 9 670.884 35.8652 1
 4 8 -9 153.582 21.0357 1
 -4 -8 9 154.729 25.0002 1
 3 8 -9 -3.6222 10.4286 1
 -3 -8 9 22.0212 14.552 1
 2 8 -9 6.41985 10.6642 1
 -2 -8 9 -5.2322 13.1224 1
 1 8 -9 17.9361 10.3448 1
 -1 -8 9 -2.8336 11.5926 1
 0 8 -9 51.8666 12.2392 1
 0 -8 9 28.7729 14.918 1
 -1 8 -9 -3.5582 15.1675 1
 -1 8 -9 -1.4421 10.8846 1
 1 -8 9 1.08205 14.2322 1
 -2 8 -9 13.1429 11.6726 1
 -2 8 -9 16.8162 16.9636 1
 2 -8 9 51.1669 14.9042 1
 -3 8 -9 -4.2216 13.2897 1
 -3 8 -9 -16.168 16.2309 1
 3 -8 9 2.6543 13.5909 1
 -4 8 -9 67.8095 18.2961 1
 -4 8 -9 61.4175 19.8249 1
 4 -8 9 45.9402 15.4701 1
 8 7 -9 14.7529 15.0698 1
 -8 -7 9 19.8438 11.9421 2
 7 7 -9 -17.366 13.8112 1
 -7 -7 9 -8.5966 17.0961 1
 6 7 -9 48.8167 15.1069 1
 -6 -7 9 19.382 15.7375 1
 5 7 -9 29.3739 12.1443 1
 -5 -7 9 65.7932 15.1051 1
 4 7 -9 31.8872 12.0591 1
 -4 -7 9 44.7099 15.5135 1
 3 7 -9 310.901 23.9005 1
 -3 -7 9 360.922 27.0624 1
 2 7 -9 -5.366 9.86136 1
 -2 -7 9 -16.248 11.8241 1
 1 7 -9 15.6447 10.2667 1
 -1 -7 9 5.89568 13.6157 1
 0 7 -9 356.203 24.1721 1
 0 -7 9 336.874 26.7359 1
 -1 7 -9 14.68 11.3227 1
 1 -7 9 16.9969 12.8413 1
 -2 7 -9 -7.467 11.1287 1
 2 -7 9 3.68398 13.3856 1
 -3 7 -9 3.03013 15.2205 1
 -3 7 -9 4.60175 12.9975 1
 3 -7 9 -2.2327 13.523 1
 -4 7 -9 148.407 27.6743 1
 -4 7 -9 118.802 26.6315 1
 4 -7 9 199.857 23.4387 1
 8 6 -9 57.3307 16.7321 1
 7 6 -9 5.22296 13.4282 1
 -7 -6 9 27.2929 16.0555 1
 6 6 -9 52.1378 12.9765 1
 -6 -6 9 42.3184 15.2801 1
 5 6 -9 20.8421 10.913 1
 -5 -6 9 32.8686 14.2503 1
 4 6 -9 1245.58 51.3343 1
 -4 -6 9 1383.33 51.8033 1
 3 6 -9 2.25857 9.68892 1
 -3 -6 9 11.8142 13.6268 1
 2 6 -9 77.9546 16.439 1
 -2 -6 9 91.3226 21.9874 1
 1 6 -9 139.49 17.7525 1
 -1 -6 9 161.603 23.0388 1
 0 6 -9 20.9674 9.7696 1
 0 -6 9 35.7535 13.6536 1
 -1 6 -9 0.82595 9.8597 1
 1 -6 9 15.586 12.7835 1
 -2 6 -9 19.9357 11.4094 1
 2 -6 9 1.25262 12.725 1
 -3 6 -9 22.0297 13.4186 1
 3 -6 9 9.80913 12.6546 1
 -4 6 -9 696.131 36.3428 1
 -4 6 -9 772.28 35.8709 1
 4 -6 9 694.602 33.6154 1
 -5 6 -9 17.6902 15.1498 1
 -5 6 -9 54.4593 15.2545 1
 5 -6 9 62.9671 14.3106 1
 9 5 -9 8.75595 15.4843 1
 8 5 -9 76.443 16.1036 1
 7 5 -9 49.232 14.0383 1
 -7 -5 9 123.108 24.158 1
 6 5 -9 189.89 21.9558 1
 -6 -5 9 194.981 24.6199 1
 5 5 -9 -8.0332 10.8328 1
 -5 -5 9 21.9592 13.7153 1
 4 5 -9 790.407 36.793 1
 -4 -5 9 856.124 38.6633 1
 3 5 -9 101.578 16.553 1
 -3 -5 9 89.0818 21.2582 1
 2 5 -9 18.9379 9.85666 1
 -2 -5 9 17.1355 13.2325 1
 1 5 -9 33.0177 10.5523 1
 -1 -5 9 20.105 13.485 1
 0 5 -9 260.644 20.5243 1
 0 -5 9 327.567 25.3663 1
 -1 5 -9 2.44104 9.57557 1
 1 -5 9 4.05819 12.8367 1
 -2 5 -9 11.8635 10.4236 1
 2 -5 9 18.3758 12.8564 1
 -3 5 -9 4.29319 13.2231 1
 3 -5 9 1.34689 12.5018 1
 -4 5 -9 377.52 27.4506 1
 -4 5 -9 343.801 27.2928 1
 4 -5 9 381.306 25.5951 1
 -5 5 -9 7.37964 12.8977 1
 -5 5 -9 12.5874 13.4981 1
 5 -5 9 -0.9537 12.7865 1
 9 4 -9 3.74566 14.3379 1
 8 4 -9 551.032 33.4133 1
 -8 -4 9 506.99 30.031 1
 7 4 -9 19.2042 12.5491 1
 -7 -4 9 22.6018 15.157 1
 6 4 -9 0.86178 9.95842 1
 -6 -4 9 4.4737 14.3462 1
 5 4 -9 18.2804 11.075 1
 5 4 -9 21.9974 11.7178 2
 -5 -4 9 -8.957 12.1058 1
 4 4 -9 1765.73 65.4466 1
 -4 -4 9 1845.71 65.222 1
 3 4 -9 3.68388 8.27568 1
 -3 -4 9 6.2429 13.0163 1
 2 4 -9 309.8 21.5294 1
 -2 -4 9 333.975 26.2963 1
 1 4 -9 68.6686 15.3357 1
 -1 -4 9 78.8068 16.219 1
 0 4 -9 0.02022 8.81458 1
 0 -4 9 -13.614 12.5783 1
 -1 4 -9 156.795 17.1092 1
 1 -4 9 165.633 22.3402 1
 -2 4 -9 25.991 10.5202 1
 2 -4 9 24.0827 13.7861 1
 -3 4 -9 -19.566 14.3401 1
 -3 4 -9 0.35029 7.99251 2
 3 -4 9 -4.9833 12.248 1
 -4 4 -9 642.405 32.3915 1
 -4 4 -9 679.413 26.4046 2
 4 -4 9 608.856 31.4991 1
 -5 4 -9 3.69228 10.8184 2
 -5 4 -9 -2.2978 12.4093 1
 -5 4 -9 4.17692 13.2053 1
 5 -4 9 7.14311 12.675 1
 9 3 -9 241.525 27.2862 1
 8 3 -9 128.245 22.935 1
 -8 -3 9 132.588 24.1867 1
 7 3 -9 -3.4925 11.3188 1
 -7 -3 9 1.11615 15.0517 1
 6 3 -9 280.775 23.7757 1
 -6 -3 9 292.618 25.678 1
 5 3 -9 4.43999 9.71439 1
 5 3 -9 8.51641 12.4319 2
 -5 -3 9 16.9195 14.2369 1
 4 3 -9 306.801 15.8603 2
 4 3 -9 288.487 22.1088 1
 -4 -3 9 286.473 25.5846 1
 3 3 -9 777.415 35.7128 1
 -3 -3 9 843.558 38.5665 1
 2 3 -9 47.2491 10.8225 1
 -2 -3 9 73.1503 15.288 1
 1 3 -9 -5.6229 8.34287 1
 -1 -3 9 -1.0734 12.8674 1
 0 3 -9 13.5995 8.92017 1
 0 -3 9 7.13925 12.5504 1
 -1 3 -9 97.0169 15.6835 1
 1 -3 9 116.322 21.7284 1
 -2 3 -9 5.56754 9.51321 1
 -2 3 -9 7.46076 6.97958 2
 2 -3 9 19.1927 13.2744 1
 -3 3 -9 132.818 12.7858 2
 -3 3 -9 116.515 22.0766 1
 3 -3 9 150.557 22.0134 1
 -4 3 -9 233.564 16.2649 2
 -4 3 -9 205.654 22.2677 1
 4 -3 9 223.508 23.4085 1
 -5 3 -9 2.08626 11.6067 1
 -5 3 -9 1.35627 10.6688 2
 5 -3 9 8.48897 13.3528 1
 9 2 -9 15.5459 15.4406 1
 8 2 -9 19.9901 13.0459 1
 -8 -2 9 50.8329 16.1755 1
 7 2 -9 345.466 25.5926 1
 -7 -2 9 339.9 27.5873 1
 6 2 -9 23.4264 11.708 1
 -6 -2 9 5.4367 14.0717 1
 5 2 -9 13.822 9.55167 1
 5 2 -9 12.9995 10.1686 2
 -5 -2 9 8.64553 13.8076 1
 4 2 -9 52.7399 10.1271 2
 4 2 -9 34.3201 10.7414 1
 -4 -2 9 57.91 16.1626 1
 3 2 -9 36.9042 10.6086 1
 -3 -2 9 54.3351 14.7813 1
 2 2 -9 19.2464 8.95827 1
 -2 -2 9 32.9366 12.8495 1
 1 2 -9 758.109 33.1393 1
 -1 -2 9 743.641 36.314 1
 0 2 -9 -8.9367 8.18134 1
 0 -2 9 5.60884 12.8108 1
 -1 2 -9 560.012 27.6066 1
 1 -2 9 591.634 31.6901 1
 -2 2 -9 428.756 17.9017 2
 -2 2 -9 411.327 23.2495 1
 2 -2 9 379.539 26.9708 1
 -3 2 -9 -4.5656 7.95825 2
 -3 2 -9 1.87075 13.3409 1
 3 -2 9 4.37741 12.7226 1
 -4 2 -9 349.908 19.1083 2
 -4 2 -9 339.136 24.2777 1
 4 -2 9 337.855 25.8761 1
 -5 2 -9 -0.2176 11.1549 1
 -5 2 -9 7.32979 11.4233 2
 5 -2 9 15.2588 14.0145 1
 9 1 -9 46.7011 15.5932 1
 8 1 -9 27.876 12.6595 1
 -8 -1 9 -7.9938 14.889 1
 7 1 -9 627.848 32.2159 1
 -7 -1 9 558.902 34.2723 1
 6 1 -9 9.4239 10.944 1
 -6 -1 9 3.53382 14.2915 1
 5 1 -9 161.463 18.5482 1
 -5 -1 9 166.407 24.1134 1
 4 1 -9 89.3925 14.5935 2
 4 1 -9 57.5444 11.421 1
 -4 -1 9 95.8006 16.6015 1
 3 1 -9 108.484 16.2227 1
 3 1 -9 135.052 11.5548 2
 -3 -1 9 115.412 23.1852 1
 2 1 -9 -1.9214 8.27157 1
 -2 -1 9 7.35903 13.9115 1
 1 1 -9 1036.39 41.6998 1
 -1 -1 9 1074.76 45.3979 1
 0 1 -9 150.92 16.2085 1
 0 -1 9 153.149 23.2517 1
 -1 1 -9 232.733 12.6726 2
 -1 1 -9 232.783 18.249 1
 1 -1 9 252.144 25.0754 1
 -2 1 -9 133.292 15.8607 1
 -2 1 -9 139.798 11.6737 2
 2 -1 9 160.446 22.761 1
 -3 1 -9 593.883 23.0713 2
 -3 1 -9 473.056 28.5741 1
 3 -1 9 555.977 30.8723 1
 -4 1 -9 42.0094 13.223 1
 -4 1 -9 69.4699 13.3917 2
 4 -1 9 25.2832 14.0739 1
 -5 1 -9 32.3594 11.6089 1
 -5 1 -9 25.1696 9.9481 2
 5 -1 9 30.2828 14.8784 1
 9 0 -9 -19.262 13.1415 1
 8 0 -9 -3.5771 12.0527 1
 -8 0 9 3.1253 16.2402 1
 7 0 -9 2814.98 95.143 1
 -7 0 9 2814.49 94.4773 1
 6 0 -9 -5.1456 10.1333 1
 -6 0 9 1.79518 14.158 1
 5 0 -9 962.425 41.6375 1
 -5 0 9 1064.62 44.4064 1
 4 0 -9 29.652 10.0759 2
 4 0 -9 -6.9684 8.0555 1
 -4 0 9 16.1993 14.2507 1
 3 0 -9 5.3794 8.41567 1
 3 0 -9 1.31001 7.75645 2
 -3 0 9 -2.6986 13.2363 1
 2 0 -9 10.7858 8.57704 1
 -2 0 9 -6.179 12.5916 1
 1 0 -9 4413.38 144.249 1
 -1 0 9 4710.67 145.82 1
 0 0 -9 3.95691 8.37386 1
 0 0 9 -4.5054 13.1775 1
 -1 0 -9 499.591 25.725 1
 -1 0 -9 526.376 20.7332 2
 1 0 9 605.639 32.0792 1
 -2 0 -9 0.87008 8.3168 1
 -2 0 -9 6.37264 7.57312 2
 2 0 9 -4.681 13.1063 1
 -3 0 -9 14.951 10.7751 1
 -3 0 -9 -5.7045 8.01205 2
 3 0 9 1.10183 13.1954 1
 -4 0 -9 -17.724 8.9686 2
 -4 0 -9 -0.9565 11.8042 1
 4 0 9 -11.605 14.5124 1
 -5 0 -9 98.7346 13.1587 2
 -5 0 -9 106.353 17.3822 1
 5 0 9 107.655 24.1129 1
 9 -1 -9 16.2489 14.3826 1
 -9 1 9 18.0724 17.3767 1
 8 -1 -9 13.2906 11.8887 1
 -8 1 9 47.1039 17.8007 1
 7 -1 -9 647.176 32.4899 1
 -7 1 9 614.507 35.6211 1
 6 -1 -9 5.83703 9.93553 1
 -6 1 9 11.3447 14.5701 1
 5 -1 -9 158.434 18.0099 1
 -5 1 9 132.117 25.3167 1
 4 -1 -9 69.6096 15.2508 1
 -4 1 9 96.6215 23.4444 1
 3 -1 -9 100.3 15.9135 1
 -3 1 9 152.288 24.2088 1
 2 -1 -9 7.24249 7.49894 1
 -2 1 9 11.3316 14.0523 1
 1 -1 -9 972.786 37.5485 1
 -1 1 9 783.296 40.6102 1
 0 -1 -9 121.032 15.1806 1
 0 1 9 103.769 22.7542 1
 -1 -1 -9 240.531 17.9717 1
 1 1 9 243.324 25.3988 1
 -2 -1 -9 164.317 12.9877 2
 -2 -1 -9 144.202 15.3083 1
 2 1 9 141.501 24.1455 1
 -3 -1 -9 573.964 25.2951 2
 -3 -1 -9 613.499 28.0166 1
 3 1 9 617.015 33.4924 1
 -4 -1 -9 62.5253 13.6044 2
 -4 -1 -9 53.0299 13.1417 1
 4 1 9 35.6589 15.9686 1
 -5 -1 -9 39.3166 14.4736 1
 -5 -1 -9 54.26 11.523 2
 5 1 9 25.2846 15.906 1
 9 -2 -9 11.8615 13.6615 1
 8 -2 -9 18.088 12.1414 1
 -8 2 9 0.89294 18.2609 1
 7 -2 -9 297.429 23.2068 1
 -7 2 9 324.488 30.2622 1
 6 -2 -9 15.7957 10.3654 1
 -6 2 9 34.8379 16.3322 1
 5 -2 -9 -6.3442 9.21259 1
 -5 2 9 8.6147 14.0577 1
 4 -2 -9 46.836 11.1043 1
 -4 2 9 56.281 16.0915 1
 3 -2 -9 54.9071 11.3541 1
 -3 2 9 32.5703 15.0221 1
 2 -2 -9 12.9281 8.16584 1
 -2 2 9 11.7789 14.2606 1
 1 -2 -9 706.586 31.325 1
 -1 2 9 684.498 36.881 1
 0 -2 -9 5.59001 8.38957 1
 0 2 9 5.48715 13.8671 1
 -1 -2 -9 574.772 27.2658 1
 1 2 9 606.438 33.9075 1
 -2 -2 -9 368.865 18.534 2
 -2 -2 -9 350.771 20.7283 1
 2 2 9 383.135 29.4005 1
 -3 -2 -9 -14.399 9.41052 2
 -3 -2 -9 -3.9267 8.81334 1
 3 2 9 8.7495 14.9205 1
 -4 -2 -9 280.482 19.481 2
 -4 -2 -9 355.373 23.285 1
 4 2 9 358.799 29.7209 1
 -5 -2 -9 13.2814 8.20578 2
 5 2 9 6.07429 16.3002 1
 9 -3 -9 199.313 23.0516 1
 8 -3 -9 103.683 20.2335 1
 -8 3 9 151.981 29.9888 1
 7 -3 -9 4.38003 10.7306 1
 -7 3 9 8.68639 17.9274 1
 6 -3 -9 282.028 21.4086 1
 -6 3 9 249.607 28.8648 1
 5 -3 -9 13.5884 9.90893 1
 -5 3 9 -0.3955 15.326 1
 4 -3 -9 255.777 20.1284 1
 -4 3 9 239.975 27.7774 1
 3 -3 -9 777.626 34.6759 1
 -3 3 9 797.714 39.7188 1
 2 -3 -9 33.7856 9.9327 1
 -2 3 9 53.9039 16.321 1
 1 -3 -9 -0.1059 7.36157 1
 -1 3 9 14.083 15.6916 1
 0 -3 -9 18.4941 8.57493 1
 0 3 9 14.7722 15.1708 1
 -1 -3 -9 117.664 15.1531 1
 1 3 9 157.134 25.9855 1
 -2 -3 -9 25.0762 8.72521 1
 2 3 9 -17.103 15.1196 1
 -3 -3 -9 139.007 16.0072 1
 -3 -3 -9 141.455 15.2638 2
 3 3 9 123.102 27.1147 1
 -4 -3 -9 219.777 21.5495 1
 -4 -3 -9 228.552 16.0535 2
 4 3 9 220.044 28.5587 1
 -5 -3 -9 2.44846 11.9328 1
 -5 -3 -9 -1.9419 8.38325 2
 5 3 9 -7.7872 17.3768 1
 9 -4 -9 23.702 12.0412 1
 8 -4 -9 547.49 30.4052 1
 -8 4 9 579.433 37.7261 1
 7 -4 -9 21.5028 11.7879 1
 -7 4 9 58.3109 19.3718 1
 6 -4 -9 -2.5869 9.89874 1
 -6 4 9 9.23836 16.154 1
 5 -4 -9 24.27 10.7653 1
 -5 4 9 2.23854 16.2204 1
 4 -4 -9 1852.55 67.2038 1
 -4 4 9 1933.72 70.4816 1
 3 -4 -9 9.64647 7.55301 1
 -3 4 9 -2.5777 14.8746 1
 2 -4 -9 405.776 23.3881 1
 -2 4 9 376.908 31.5183 1
 1 -4 -9 63.8264 13.8551 1
 -1 4 9 77.5458 18.2259 1
 0 -4 -9 6.396 8.04722 1
 0 4 9 31.2775 16.3035 1
 -1 -4 -9 156.799 15.7424 1
 1 4 9 144.989 27.0546 1
 -2 -4 -9 25.7464 9.10965 1
 2 4 9 23.3402 16.9148 1
 -3 -4 -9 -3.4783 8.21576 1
 -3 -4 -9 -16.935 9.6207 2
 3 4 9 -25.671 16.9507 1
 -4 -4 -9 601.883 28.616 1
 -4 -4 -9 585.58 25.9588 2
 4 4 9 590.01 38.1466 1
 -5 -4 -9 -14.449 12.1868 1
 -5 -4 -9 -5.3935 8.69114 2
 5 4 9 16.8597 19.2947 1
 9 -5 -9 25.7895 12.7161 1
 8 -5 -9 119.569 20.3416 1
 -8 5 9 59.8929 20.9105 1
 7 -5 -9 75.9391 17.8489 1
 -7 5 9 55.1254 21.1467 1
 6 -5 -9 207.32 19.7643 1
 -6 5 9 244.69 31.8017 1
 5 -5 -9 32.0343 10.782 1
 -5 5 9 25.9623 17.6401 1
 4 -5 -9 849.126 36.4611 1
 -4 5 9 778.392 42.4291 1
 3 -5 -9 90.5823 15.7174 1
 -3 5 9 109.557 20.3509 1
 2 -5 -9 14.5569 8.46175 1
 -2 5 9 5.06775 15.4324 1
 1 -5 -9 32.0311 9.48528 1
 -1 5 9 31.9364 16.9471 1
 0 -5 -9 298.804 20.117 1
 0 5 9 307.444 31.2462 1
 -1 -5 -9 -12.313 7.77182 1
 1 5 9 -1.2172 17.2812 1
 -2 -5 -9 16.9843 8.86726 1
 2 5 9 15.4526 17.2056 1
 -3 -5 -9 5.57023 8.56419 1
 3 5 9 3.81476 19.0337 1
 -4 -5 -9 347.416 19.4684 2
 -4 -5 -9 351.522 21.5466 1
 4 5 9 401.77 35.6411 1
 -5 -5 -9 -3.1987 13.0671 1
 -5 -5 -9 4.43463 9.1447 2
 5 5 9 -5.6107 21.8235 1
 8 -6 -9 118.454 20.5524 1
 7 -6 -9 31.2425 11.7643 1
 -7 6 9 13.3756 20.2477 1
 6 -6 -9 41.5905 11.7655 1
 -6 6 9 70.7425 20.3345 1
 5 -6 -9 47.2157 11.6154 1
 -5 6 9 28.3874 19.5705 1
 4 -6 -9 1299.71 50.3523 1
 -4 6 9 1298.39 56.3095 1
 3 -6 -9 2.24892 8.90566 1
 -3 6 9 -16.101 16.7141 1
 2 -6 -9 112.203 16.2087 1
 -2 6 9 97.9823 20.1921 1
 1 -6 -9 149.616 16.8349 1
 -1 6 9 173.644 28.9731 1
 0 -6 -9 7.95216 8.75271 1
 0 6 9 -1.7033 16.3222 1
 -1 -6 -9 15.0831 9.40602 1
 1 6 9 34.2504 18.5359 1
 -2 -6 -9 -0.5155 8.91689 1
 2 6 9 5.17395 18.6793 1
 3 6 9 21.0037 19.4512 1
 -4 -6 -9 664.253 29.5882 2
 -4 -6 -9 716.609 30.6396 1
 4 6 9 798.308 46.125 1
 -5 -6 -9 5.99952 15.4359 1
 -5 -6 -9 36.5168 9.56553 2
 5 6 9 64.1337 24.9991 1
 8 -7 -9 19.2417 12.6048 1
 7 -7 -9 8.498 11.4516 1
 -7 7 9 35.4273 20.4958 1
 6 -7 -9 47.1212 12.7019 1
 -6 7 9 18.1038 21.6031 1
 5 -7 -9 75.5721 17.206 1
 -5 7 9 61.9584 21.5503 1
 4 -7 -9 38.0572 11.3656 1
 -4 7 9 68.0154 20.8765 1
 3 -7 -9 374.936 23.6233 1
 -3 7 9 326.007 34.9391 1
 2 -7 -9 11.6413 9.41973 1
 -2 7 9 3.08336 17.3658 1
 1 -7 -9 16.9213 9.55818 1
 -1 7 9 -22.036 17.7439 1
 0 -7 -9 402.714 23.8994 1
 0 7 9 431.966 35.8171 1
 -1 -7 -9 -1.6469 8.53306 1
 1 7 9 -3.4374 18.9229 1
 -2 -7 -9 -3.5937 8.74606 1
 2 7 9 11.6474 19.8715 1
 -3 -7 -9 -3.8464 8.47999 1
 3 7 9 12.8964 21.7292 1
 -4 -7 -9 132.037 17.2604 1
 -4 -7 -9 147.316 14.2578 2
 4 7 9 156.919 37.8955 1
 8 -8 -9 77.5704 14.6668 1
 7 -8 -9 319.792 24.9766 1
 6 -8 -9 13.0015 11.2109 1
 -6 8 9 50.868 23.4538 1
 5 -8 -9 600.727 31.6405 1
 -5 8 9 642.227 44.28 1
 4 -8 -9 224.387 20.7134 1
 -4 8 9 138.742 34.7098 1
 3 -8 -9 26.2169 10.343 1
 -3 8 9 44.6565 21.0615 1
 2 -8 -9 3.75116 9.62937 1
 -2 8 9 7.86043 18.851 1
 1 -8 -9 17.2076 9.52747 1
 -1 8 9 43.1963 20.3682 1
 0 -8 -9 36.3704 10.4145 1
 0 8 9 47.5218 21.7402 1
 -1 -8 -9 -15.312 8.77926 1
 1 8 9 9.94976 20.0124 1
 -2 -8 -9 10.3635 9.43892 1
 2 8 9 39.139 22.9293 1
 -3 -8 -9 11.0854 9.2947 1
 3 8 9 25.2711 23.7728 1
 -4 -8 -9 74.6019 13.0496 1
 4 8 9 107.011 28.2667 1
 7 -9 -9 48.377 13.2935 1
 6 -9 -9 13.6974 12.6794 1
 5 -9 -9 117.89 19.7385 1
 -5 9 9 72.1031 25.3017 1
 4 -9 -9 23.6252 11.647 1
 -4 9 9 11.8422 22.4555 1
 3 -9 -9 204.279 20.8211 1
 -3 9 9 220.431 36.9678 1
 2 -9 -9 95.5046 17.1913 1
 -2 9 9 89.0195 23.1119 1
 1 -9 -9 13.1697 9.74987 1
 -1 9 9 33.7292 21.6159 1
 0 -9 -9 109.921 17.1862 1
 0 9 9 102.309 24.0089 1
 -1 -9 -9 22.2685 10.1795 1
 1 9 9 30.2545 23.2174 1
 -2 -9 -9 29.1243 10.1349 1
 2 9 9 34.8167 23.4064 1
 -3 -9 -9 165.574 19.6737 1
 3 9 9 239.489 41.436 1
 7 -10 -9 83.4394 15.1523 1
 6 -10 -9 15.3915 12.3676 1
 5 -10 -9 16.816 12.214 1
 4 -10 -9 45.9877 12.8821 1
 -4 10 9 44.8685 24.6298 1
 3 -10 -9 16.0837 10.5684 1
 -3 10 9 44.4651 25.2724 1
 2 -10 -9 18.5229 11.6369 1
 -2 10 9 28.7684 24.6068 1
 1 -10 -9 22.2134 11.0186 1
 -1 10 9 5.4241 22.8137 1
 0 -10 -9 0.81872 10.2234 1
 0 10 9 34.0527 24.8987 1
 -1 -10 -9 243.302 20.6705 1
 1 10 9 237.53 42.0728 1
 -2 -10 -9 19.7218 11.5671 1
 2 10 9 10.4224 27.0254 1
 3 10 9 33.7908 29.1115 1
 6 -11 -9 36.3839 12.6896 1
 5 -11 -9 13.6839 12.9792 1
 4 -11 -9 196.906 23.0681 1
 3 -11 -9 127.088 20.7265 1
 -3 11 9 180.434 31.6003 1
 2 -11 -9 -9.0033 10.5188 1
 -2 11 9 -23.906 24.9677 1
 1 -11 -9 0.62586 10.9502 1
 -1 11 9 -10.253 25.3642 1
 0 -11 -9 -9.3614 10.9815 1
 0 11 9 -54.022 25.5346 1
 -1 -11 -9 30.1159 11.543 1
 1 11 9 36.793 27.9912 1
 -2 -11 -9 48.1413 13.5587 1
 2 11 9 82.4186 31.3011 1
 5 -12 -9 56.397 14.2944 1
 4 -12 -9 534.39 31.7118 1
 3 -12 -9 -0.5531 12.7234 1
 2 -12 -9 251.273 23.8792 1
 -2 12 9 148.592 30.0304 1
 1 -12 -9 134.103 21.1773 1
 -1 12 9 114.335 31.0212 1
 0 -12 -9 13.2028 11.5918 1
 0 12 9 -31.903 30.2628 1
 -1 -12 -9 83.3201 20.8113 1
 1 12 9 105.65 34.3231 1
 1 12 9 79.6925 13.639 1
 3 -13 -9 55.2191 14.9375 1
 -3 13 9 78.3605 18.8956 1
 2 -13 -9 -14.897 11.967 1
 -2 13 9 6.92799 11.808 1
 1 -13 -9 35.2144 14.9331 1
 -1 13 9 28.9277 11.8743 1
 0 -13 -9 58.7174 15.0545 1
 0 13 9 32.2204 31.5318 1
 0 13 9 43.4961 12.1752 1
 3 12 -10 -0.0824 18.1237 1
 2 12 -10 -28.842 16.8673 1
 -2 -12 10 -36.638 19.7742 1
 1 12 -10 115.483 28.3777 1
 -1 -12 10 183.187 34.4397 1
 5 11 -10 12.9268 18.602 1
 4 11 -10 133.203 29.1457 1
 3 11 -10 -8.4651 16.0257 1
 -3 -11 10 33.8355 19.126 1
 2 11 -10 15.8701 16.0911 1
 -2 -11 10 66.2454 20.5439 1
 1 11 -10 17.4886 15.2971 1
 -1 -11 10 6.70189 18.5528 1
 0 11 -10 54.0917 17.1195 1
 0 -11 10 17.1883 18.7475 1
 -1 11 -10 15.2368 16.7351 1
 1 -11 10 -25.755 17.9531 1
 6 10 -10 70.7985 26.0834 1
 6 10 -10 13.9687 15.8001 1
 5 10 -10 -11.687 15.5674 1
 5 10 -10 -25.822 21.975 1
 4 10 -10 392.207 32.2544 1
 4 10 -10 438.236 40.4819 1
 -4 -10 10 471.228 33.9514 1
 3 10 -10 -17.045 20.2356 1
 3 10 -10 -24.356 13.5984 1
 -3 -10 10 7.65059 18.1015 1
 2 10 -10 205.863 37.611 1
 2 10 -10 157.167 26.0287 1
 -2 -10 10 212.407 30.9108 1
 1 10 -10 15.7745 14.3086 1
 -1 -10 10 21.8208 18.0139 1
 0 10 -10 30.6769 14.7445 1
 0 -10 10 15.8655 17.7674 1
 -1 10 -10 -4.9876 14.6566 1
 1 -10 10 2.49792 17.0489 1
 -2 10 -10 561.89 34.2418 1
 2 -10 10 433.628 35.9245 1
 6 9 -10 127.999 26.7239 1
 5 9 -10 39.1965 14.8625 1
 -5 -9 10 0.73092 16.2121 1
 4 9 -10 51.8446 14.7384 1
 -4 -9 10 78.8752 19.3108 1
 3 9 -10 4.80417 13.214 1
 -3 -9 10 16.6058 17.8327 1
 2 9 -10 161.857 23.8289 1
 -2 -9 10 185.031 29.0704 1
 1 9 -10 0.33624 12.8442 1
 -1 -9 10 23.0336 16.9851 1
 0 9 -10 385.569 35.1878 1
 0 9 -10 426.715 29.8575 1
 0 -9 10 470.148 33.1477 1
 1 -9 10 20.7953 16.9221 1
 -2 9 -10 104.808 23.9901 1
 2 -9 10 127.162 28.6992 1
 7 8 -10 7.31612 14.6517 1
 6 8 -10 8.86043 15.5425 1
 5 8 -10 -19.823 13.5571 1
 -5 -8 10 -19.383 16.7483 1
 4 8 -10 38.8161 14.0559 1
 -4 -8 10 61.2235 16.4209 1
 3 8 -10 11.1649 12.8385 1
 -3 -8 10 11.6653 17.8183 1
 2 8 -10 81.7726 19.6214 1
 -2 -8 10 76.315 17.3109 1
 1 8 -10 116.417 21.7532 1
 -1 -8 10 148.937 26.5385 1
 0 8 -10 63.1369 14.1193 1
 0 -8 10 53.9232 15.807 1
 -1 8 -10 25.918 13.4882 1
 1 -8 10 8.87152 15.7622 1
 -2 8 -10 671.404 35.0625 1
 2 -8 10 655.607 37.3683 1
 -3 8 -10 -19.57 14.3063 1
 3 -8 10 -12.934 15.313 1
 7 7 -10 73.6291 17.7617 1
 6 7 -10 44.897 16.0099 1
 -6 -7 10 38.5906 16.9556 1
 5 7 -10 14.6346 13.8445 1
 -5 -7 10 -8.799 14.1468 1
 4 7 -10 22.5288 12.2459 1
 -4 -7 10 3.95137 14.0315 1
 3 7 -10 89.3387 20.0336 1
 -3 -7 10 89.5602 19.3776 1
 2 7 -10 80.1974 19.0365 1
 -2 -7 10 63.4837 17.4549 1
 1 7 -10 29.2072 12.99 1
 -1 -7 10 21.1551 15.656 1
 0 7 -10 275.061 23.9506 1
 0 -7 10 285.945 28.5111 1
 -1 7 -10 3.33716 12.2545 1
 1 -7 10 -16.786 14.6632 1
 -2 7 -10 47.8793 14.352 1
 2 -7 10 124.765 25.834 1
 -3 7 -10 1.99437 13.4703 1
 -3 7 -10 1.44259 22.352 1
 3 -7 10 -21.706 15.5879 1
 8 6 -10 15.321 15.7577 1
 7 6 -10 13.3215 14.5663 1
 6 6 -10 7.28856 12.9919 1
 -6 -6 10 -13.54 16.046 1
 5 6 -10 75.1895 15.6476 1
 -5 -6 10 134.334 27.1032 1
 4 6 -10 -19.095 11.0938 1
 -4 -6 10 16.7702 15.803 1
 3 6 -10 1.97731 10.5723 1
 -3 -6 10 -2.37 15.1876 1
 2 6 -10 24.1298 11.863 1
 -2 -6 10 20.1226 15.623 1
 1 6 -10 784.631 36.8558 1
 -1 -6 10 777.16 38.9427 1
 0 6 -10 -0.144 11.1885 1
 0 -6 10 4.53914 14.4972 1
 -1 6 -10 27.9391 12.1402 1
 1 -6 10 19.0531 14.7454 1
 -2 6 -10 -32.427 11.4002 1
 2 -6 10 -4.1043 14.4743 1
 -3 6 -10 21.4681 13.6417 1
 3 -6 10 9.1696 15.2766 1
 -4 6 -10 41.7578 16.5188 1
 -4 6 -10 2.85665 17.5185 1
 4 -6 10 37.2462 16.3076 1
 8 5 -10 6.46374 15.2789 1
 7 5 -10 -14.929 13.9822 1
 -7 -5 10 -10.883 13.4778 1
 6 5 -10 350.545 28.1642 1
 -6 -5 10 396.231 31.7925 1
 5 5 -10 10.4667 12.7727 1
 -5 -5 10 37.8907 16.4588 1
 4 5 -10 16.213 12.0024 1
 -4 -5 10 12.6684 16.0219 1
 3 5 -10 -7.5364 10.7438 1
 -3 -5 10 6.5754 14.9254 1
 2 5 -10 25.7677 12.1724 1
 -2 -5 10 33.0375 16.202 1
 1 5 -10 77.946 17.5946 1
 -1 -5 10 97.858 24.7979 1
 0 5 -10 78.8482 14.6524 1
 0 -5 10 70.15 17.5916 1
 -1 5 -10 64.6791 13.5407 1
 1 -5 10 62.159 16.5887 1
 -2 5 -10 32.827 11.9758 1
 2 -5 10 24.0804 15.4296 1
 -3 5 -10 115.357 21.7358 1
 3 -5 10 125.698 24.8849 1
 -4 5 -10 0.10071 16.6978 1
 -4 5 -10 -9.136 17.5255 1
 4 -5 10 6.38107 14.9974 1
 8 4 -10 -9.757 15.0665 1
 7 4 -10 19.7364 15.0683 1
 -7 -4 10 25.6983 16.7345 1
 6 4 -10 -12.131 11.992 1
 -6 -4 10 18.9472 16.7939 1
 5 4 -10 7.38472 11.875 1
 -5 -4 10 16.504 15.8899 1
 4 4 -10 616.393 33.2525 1
 -4 -4 10 650.633 36.7172 1
 3 4 -10 13.2722 10.5354 1
 -3 -4 10 33.3778 16.5469 1
 2 4 -10 18.4572 10.5656 1
 -2 -4 10 32.7488 14.8312 1
 1 4 -10 965.771 41.722 1
 -1 -4 10 1007.86 44.6212 1
 0 4 -10 -1.9434 10.644 1
 0 -4 10 -4.9162 14.7545 1
 -1 4 -10 20.5941 11.0503 1
 1 -4 10 30.6121 15.1916 1
 -2 4 -10 453.446 26.5863 1
 2 -4 10 483.126 31.6105 1
 -3 4 -10 3.19311 8.90851 2
 -3 4 -10 -14.194 12.4421 1
 3 -4 10 -21.727 14.8171 1
 -4 4 -10 110.944 25.5265 1
 -4 4 -10 106.792 15.068 2
 4 -4 10 119.087 24.9709 1
 9 3 -10 361.086 30.9666 1
 8 3 -10 28.4959 14.5385 1
 7 3 -10 15.3124 14.1043 1
 -7 -3 10 25.0725 17.8112 1
 6 3 -10 29.0289 13.0854 1
 -6 -3 10 36.0988 17.142 1
 5 3 -10 17.3438 11.5951 1
 5 3 -10 -9.0727 12.8004 2
 -5 -3 10 22.1886 16.5528 1
 4 3 -10 291.866 23.4568 1
 -4 -3 10 305.841 29.7127 1
 3 3 -10 7.4552 10.5508 1
 -3 -3 10 8.60943 15.5352 1
 2 3 -10 -4.997 9.50755 1
 -2 -3 10 21.7975 15.6494 1
 1 3 -10 88.647 16.9895 1
 -1 -3 10 106.488 25.2612 1
 0 3 -10 14.2914 10.5243 1
 0 -3 10 -7.6403 15.4625 1
 -1 3 -10 -6.6584 9.75466 1
 1 -3 10 12.172 14.7481 1
 -2 3 -10 21.0209 10.6265 1
 2 -3 10 12.3332 15.8334 1
 -3 3 -10 62.5326 12.3548 2
 -3 3 -10 36.6463 13.6339 1
 3 -3 10 62.0906 16.6806 1
 -4 3 -10 102.546 17.5656 1
 -4 3 -10 147.822 15.942 2
 4 -3 10 105.442 18.9917 1
 9 2 -10 37.722 16.0336 1
 8 2 -10 21.8311 14.4645 1
 7 2 -10 119.992 22.7492 1
 -7 -2 10 142.704 28.69 1
 6 2 -10 93.3474 20.502 1
 5 2 -10 140.781 17.7776 2
 5 2 -10 72.6129 18.6055 1
 -5 -2 10 140.15 27.6641 1
 4 2 -10 1792.41 55.9581 2
 4 2 -10 1674.01 64.2252 1
 -4 -2 10 1773.36 66.2026 1
 3 2 -10 22.516 10.4231 1
 -3 -2 10 35.1651 15.2525 1
 2 2 -10 10.668 9.92647 1
 -2 -2 10 17.5464 15.8141 1
 1 2 -10 932.082 40.3118 1
 -1 -2 10 1004.16 44.7421 1
 0 2 -10 17.1738 10.2944 1
 0 -2 10 16.2775 15.422 1
 -1 2 -10 3.70409 9.71133 1
 1 -2 10 4.41137 14.4136 1
 -2 2 -10 1020.08 41.548 1
 -2 2 -10 1086.08 35.6757 2
 2 -2 10 1028.5 45.6296 1
 -3 2 -10 -0.7219 11.6871 1
 -3 2 -10 13.4023 9.13057 2
 3 -2 10 -8.1393 15.5071 1
 -4 2 -10 242.697 17.7634 2
 -4 2 -10 224.166 25.172 1
 4 -2 10 261.415 28.2387 1
 9 1 -10 5.79172 14.941 1
 8 1 -10 112.518 24.4463 1
 7 1 -10 68.8288 14.9513 1
 -7 -1 10 128.128 29.5875 1
 6 1 -10 1194.66 50.1351 1
 -6 -1 10 1243.73 52.653 1
 5 1 -10 11.471 11.5317 1
 -5 -1 10 24.8037 16.2952 1
 4 1 -10 107.681 18.5374 1
 4 1 -10 160.827 17.0279 2
 -4 -1 10 120.362 26.8355 1
 3 1 -10 115.346 17.6339 1
 3 1 -10 105.013 12.8387 2
 -3 -1 10 128.06 25.8799 1
 2 1 -10 111.467 17.2543 1
 -2 -1 10 128.01 25.9705 1
 1 1 -10 116.735 17.2917 1
 -1 -1 10 112.483 26.5518 1
 0 1 -10 335.274 22.18 1
 0 -1 10 307.016 29.6971 1
 -1 1 -10 -3.5017 9.82273 1
 -1 1 -10 -2.5215 6.85759 2
 1 -1 10 1.84798 15.3054 1
 -2 1 -10 120.173 12.4779 2
 -2 1 -10 114.659 17.5247 1
 2 -1 10 91.4593 18.1422 1
 -3 1 -10 27.3077 11.471 1
 -3 1 -10 15.3708 9.53885 2
 3 -1 10 12.0637 15.5799 1
 -4 1 -10 74.4447 15.6152 1
 -4 1 -10 39.1181 11.4582 2
 4 -1 10 41.6213 17.649 1
 9 0 -10 20.7456 14.4515 1
 8 0 -10 391.541 29.0524 1
 -8 0 10 226.871 38.7997 1
 7 0 -10 17.4438 12.2188 1
 -7 0 10 12.4703 18.9057 1
 -6 0 10 152.787 29.02 1
 5 0 -10 -1.5552 11.1742 1
 -5 0 10 27.3712 16.5134 1
 4 0 -10 924.651 40.9589 1
 -4 0 10 956.439 45.1962 1
 3 0 -10 12.2554 9.07279 2
 3 0 -10 -1.9116 9.0328 1
 -3 0 10 19.3407 16.3693 1
 2 0 -10 74.6577 16.9179 1
 -2 0 10 121.467 26.2779 1
 1 0 -10 -17.048 8.32526 1
 -1 0 10 0.48059 15.1628 1
 0 0 -10 12.1798 9.83153 1
 0 0 10 34.4347 16.5119 1
 -1 0 -10 -16.134 8.84787 1
 -1 0 -10 0.61845 6.7331 2
 1 0 10 5.17931 15.0753 1
 -2 0 -10 1394.63 51.0225 1
 -2 0 -10 1376.95 46.3438 2
 2 0 10 1405.27 55.6797 1
 -3 0 -10 5.5242 9.3695 2
 -3 0 -10 -15.052 9.98152 1
 3 0 10 2.26775 16.9006 1
 -4 0 -10 3.09372 13.8048 1
 -4 0 -10 17.6609 10.5437 2
 4 0 10 5.23217 17.1775 1
 -5 0 -10 14.8188 9.05198 2
 -5 0 -10 17.7987 21.1748 1
 5 0 10 0.49968 17.26 1
 9 -1 -10 -16.381 13.5716 1
 8 -1 -10 84.9706 16.1919 1
 -8 1 10 15.0286 19.5751 1
 7 -1 -10 112.674 21.3601 1
 -7 1 10 143.193 31.3126 1
 6 -1 -10 1151.13 48.4602 1
 -6 1 10 1197.65 51.8662 1
 5 -1 -10 20.4487 11.0324 1
 -5 1 10 -0.4869 16.6289 1
 4 -1 -10 159.97 19.1611 1
 -4 1 10 145.185 28.429 1
 3 -1 -10 107.968 17.0953 1
 -3 1 10 103.688 26.7087 1
 2 -1 -10 115.531 17.3538 1
 -2 1 10 113.657 20.1636 1
 1 -1 -10 76.3866 16.2302 1
 -1 1 10 107.836 19.2113 1
 0 -1 -10 347.264 22.6901 1
 0 1 10 389.576 31.6791 1
 -1 -1 -10 11.4817 9.78412 1
 1 1 10 9.26628 16.7196 1
 -2 -1 -10 86.3376 16.1827 1
 -2 -1 -10 121.569 13.3967 2
 2 1 10 121.265 27.0223 1
 -3 -1 -10 22.8994 10.3937 1
 -3 -1 -10 22.0795 10.565 2
 3 1 10 12.8498 17.641 1
 -4 -1 -10 39.1309 15.0649 1
 -4 -1 -10 62.4952 11.4268 2
 4 1 10 36.7662 18.4275 1
 9 -2 -10 22.7189 14.2762 1
 8 -2 -10 18.4732 13.8009 1
 7 -2 -10 90.7309 20.7758 1
 -7 2 10 98.6107 21.6627 1
 6 -2 -10 54.7179 12.9449 1
 -6 2 10 29.6121 18.9544 1
 5 -2 -10 105.827 18.2781 1
 -5 2 10 88.697 18.6238 1
 4 -2 -10 1757.48 65.3761 1
 -4 2 10 1829.49 68.8072 1
 3 -2 -10 -0.6866 10.1251 1
 -3 2 10 10.971 15.8531 1
 2 -2 -10 21.3995 10.4225 1
 -2 2 10 4.29332 16.1749 1
 1 -2 -10 900.915 38.8973 1
 -1 2 10 944.455 45.2607 1
 0 -2 -10 23.8353 10.9597 1
 0 2 10 -1.3438 16.0976 1
 -1 -2 -10 -16.305 8.79861 1
 1 2 10 -10.686 16.4398 1
 -2 -2 -10 1032.3 37.5991 2
 -2 -2 -10 1017.45 40.8254 1
 2 2 10 1090.73 48.0331 1
 -3 -2 -10 7.93715 10.0318 1
 -3 -2 -10 6.46087 10.4067 2
 3 2 10 16.8866 18.1377 1
 -4 -2 -10 207.34 24.7848 1
 -4 -2 -10 231.136 16.2423 2
 4 2 10 273.428 31.9313 1
 9 -3 -10 324.684 27.4717 1
 8 -3 -10 -12.106 12.8308 1
 7 -3 -10 -8.5283 11.4406 1
 -7 3 10 0.01465 20.3117 1
 6 -3 -10 18.0806 12.1092 1
 -6 3 10 6.92444 18.3409 1
 5 -3 -10 18.4026 10.8944 1
 -5 3 10 28.5355 17.6396 1
 4 -3 -10 299.097 22.8673 1
 -4 3 10 326.39 32.4148 1
 3 -3 -10 -8.6759 9.36518 1
 -3 3 10 14.6061 16.547 1
 2 -3 -10 -9.5749 9.05013 1
 -2 3 10 -10.505 15.0283 1
 1 -3 -10 89.0667 15.757 1
 -1 3 10 119.662 28.5266 1
 0 -3 -10 -1.058 8.51381 1
 0 3 10 13.3009 16.8958 1
 -1 -3 -10 4.62102 9.4318 1
 1 3 10 0.56338 17.1123 1
 -2 -3 -10 22.7305 9.67465 1
 2 3 10 10.0575 18.3486 1
 -3 -3 -10 69.52 12.3989 1
 -3 -3 -10 25.7795 11.2661 2
 3 3 10 53.6199 19.3973 1
 -4 -3 -10 107.007 20.7836 1
 -4 -3 -10 100.832 13.2987 2
 4 3 10 111.646 23.1624 1
 8 -4 -10 16.0067 12.908 1
 7 -4 -10 16.9787 12.4664 1
 -7 4 10 29.2581 19.6802 1
 6 -4 -10 15.117 11.3729 1
 -6 4 10 22.5542 20.4051 1
 5 -4 -10 3.68471 11.2595 1
 -5 4 10 -12.982 19.2652 1
 4 -4 -10 621.243 31.9528 1
 -4 4 10 571.108 39.2761 1
 3 -4 -10 37.7403 10.5756 1
 -3 4 10 26.8202 18.7406 1
 2 -4 -10 23.1446 9.75208 1
 -2 4 10 34.3592 18.2806 1
 1 -4 -10 1007.51 41.8784 1
 -1 4 10 1039.72 49.1633 1
 0 -4 -10 11.8151 9.52231 1
 0 4 10 23.3026 18.3963 1
 -1 -4 -10 25.6803 10.14 1
 1 4 10 -8.94 18.2436 1
 -2 -4 -10 454.049 25.0438 1
 2 4 10 500.965 38.6329 1
 -3 -4 -10 -6.6472 9.66914 1
 -3 -4 -10 12.3965 7.95561 2
 3 4 10 -7.9936 19.9266 1
 -4 -4 -10 62.8156 12.4832 2
 -4 -4 -10 104.057 18.3726 1
 4 4 10 133.774 23.9007 1
 8 -5 -10 -2.1137 12.5724 1
 7 -5 -10 6.51683 11.4373 1
 -7 5 10 6.51654 20.0903 1
 6 -5 -10 328.493 24.9145 1
 -6 5 10 298.55 36.6566 1
 5 -5 -10 33.1432 11.8458 1
 -5 5 10 30.2046 20.2219 1
 4 -5 -10 44.1074 11.6476 1
 -4 5 10 30.9639 20.1971 1
 3 -5 -10 7.29815 9.53998 1
 -3 5 10 10.2692 19.545 1
 2 -5 -10 42.2975 11.0971 1
 -2 5 10 59.9953 20.3315 1
 1 -5 -10 104.505 17.0848 1
 -1 5 10 133.483 30.9916 1
 0 -5 -10 78.7189 12.6081 1
 0 5 10 58.5732 20.2129 1
 -1 -5 -10 53.4001 11.292 1
 1 5 10 60.4639 21.0961 1
 -2 -5 -10 37.716 10.5544 1
 2 5 10 65.3784 22.1872 1
 -3 -5 -10 115.614 17.0345 1
 -3 -5 -10 93.7104 12.8978 2
 3 5 10 120.73 25.245 1
 -4 -5 -10 22.3444 8.74801 2
 -4 -5 -10 -13.401 10.4108 1
 4 5 10 -9.9258 22.7116 1
 8 -6 -10 9.18629 12.8883 1
 7 -6 -10 22.6148 12.6332 1
 6 -6 -10 19.7085 11.9382 1
 -6 6 10 12.986 22.2229 1
 5 -6 -10 105.436 19.0614 1
 -5 6 10 118.741 24.5455 1
 4 -6 -10 -11.855 10.2117 1
 -4 6 10 7.16642 20.3158 1
 3 -6 -10 9.55868 9.67444 1
 -3 6 10 44.7774 21.8038 1
 2 -6 -10 12.1192 9.64354 1
 -2 6 10 20.4806 20.1625 1
 1 -6 -10 834.901 36.1781 1
 -1 6 10 729.302 45.0224 1
 0 -6 -10 9.37613 10.0233 1
 0 6 10 29.7751 20.8444 1
 -1 -6 -10 26.8141 10.5261 1
 1 6 10 38.8655 21.4337 1
 -2 -6 -10 -8.5743 9.59723 1
 2 6 10 22.1216 22.4152 1
 -3 -6 -10 2.02244 10.2573 1
 3 6 10 -5.6 23.2017 1
 -4 -6 -10 68.9808 16.9696 1
 -4 -6 -10 28.2216 10.0317 2
 4 6 10 29.622 25.8561 1
 7 -7 -10 65.1695 15.2695 1
 6 -7 -10 17.9788 12.6645 1
 -6 7 10 14.556 21.1842 1
 5 -7 -10 -2.2338 11.0819 1
 -5 7 10 55.6279 24.1065 1
 4 -7 -10 7.38723 10.3398 1
 -4 7 10 -8.127 21.3057 1
 3 -7 -10 82.8095 18.8967 1
 -3 7 10 95.9962 24.4382 1
 2 -7 -10 88.8987 18.0436 1
 -2 7 10 88.7918 23.5828 1
 1 -7 -10 42.6407 11.3441 1
 -1 7 10 16.7753 21.4212 1
 0 -7 -10 306.005 23.1205 1
 0 7 10 375.307 38.7136 1
 -1 -7 -10 1.84633 10.121 1
 1 7 10 -25.063 20.5651 1
 -2 -7 -10 95.2387 17.4464 1
 2 7 10 79.6341 24.6939 1
 -3 -7 -10 17.3283 11.0672 1
 3 7 10 50.0158 26.1561 1
 7 -8 -10 12.3374 12.9508 1
 6 -8 -10 -16.604 11.1862 1
 5 -8 -10 -26.742 11.1959 1
 -5 8 10 12.3757 23.896 1
 4 -8 -10 80.0709 19.5852 1
 -4 8 10 49.3066 25.5959 1
 3 -8 -10 4.49788 10.9682 1
 -3 8 10 -25.76 22.0642 1
 2 -8 -10 75.6048 18.6133 1
 -2 8 10 149.265 37.6698 1
 1 -8 -10 117.006 19.0101 1
 -1 8 10 107.8 25.4303 1
 0 -8 -10 32.7229 11.5941 1
 0 8 10 32.2004 23.7442 1
 -1 -8 -10 47.3943 11.916 1
 1 8 10 42.81 25.0534 1
 -2 -8 -10 634.581 31.1897 1
 2 8 10 706.239 49.586 1
 -3 -8 -10 8.98626 10.903 1
 3 8 10 -33.605 26.0904 1
 6 -9 -10 96.0467 17.428 1
 5 -9 -10 35.3648 14.0046 1
 4 -9 -10 74.1488 14.5417 1
 -4 9 10 62.0057 25.9641 1
 3 -9 -10 25.5483 11.9321 1
 -3 9 10 -14.121 24.0566 1
 2 -9 -10 216.05 21.8558 1
 -2 9 10 124.583 27.6178 1
 1 -9 -10 -3.1285 10.6114 1
 -1 9 10 6.75786 24.6647 1
 0 -9 -10 418.448 26.2376 1
 0 9 10 427.279 44.7987 1
 -1 -9 -10 -1.1865 10.7082 1
 1 9 10 -13.148 25.5492 1
 -2 -9 -10 147.425 19.7141 1
 2 9 10 188.217 45.0639 1
 6 -10 -10 0.80075 12.9531 1
 5 -10 -10 -12.31 12.0152 1
 4 -10 -10 439.342 30.0904 1
 3 -10 -10 23.1309 13.2588 1
 -3 10 10 -58.943 23.9463 1
 2 -10 -10 202.11 22.5371 1
 -2 10 10 264.124 44.8211 1
 1 -10 -10 5.4686 12.4208 1
 -1 10 10 28.2155 28.5615 1
 0 -10 -10 35.347 12.9772 1
 0 10 10 -17.246 27.6292 1
 -1 -10 -10 12.3773 11.8067 1
 1 10 10 -44.8 28.7812 1
 -2 -10 -10 500.071 29.316 1
 2 10 10 503.354 53.0941 1
 5 -11 -10 8.89427 12.6298 1
 4 -11 -10 116.796 23.5131 1
 3 -11 -10 12.2619 14.1699 1
 2 -11 -10 67.8528 15.0171 1
 -2 11 10 44.3901 27.0243 1
 1 -11 -10 -5.7798 11.7067 1
 -1 11 10 -41.069 28.4818 1
 0 -11 -10 29.6613 13.8721 1
 0 11 10 79.0285 32.1195 1
 -1 -11 -10 49.1483 13.6749 1
 1 11 10 41.2471 32.2849 1
 3 -12 -10 -6.1968 13.689 1
 2 -12 -10 -10.558 13.3308 1
 1 -12 -10 141.042 23.9069 1
 4 10 -11 -42.32 16.7938 1
 3 10 -11 -1.6922 16.5613 1
 -3 -10 11 -18.712 17.3622 1
 2 10 -11 16.185 15.4403 1
 -2 -10 11 -7.2153 21.5567 1
 -1 -10 11 136.902 34.1224 1
 0 10 -11 13.6434 16.8739 1
 0 -10 11 41.4805 20.569 1
 5 9 -11 326.799 33.2432 1
 4 9 -11 -12.634 15.4789 1
 -4 -9 11 7.95668 19.0228 1
 3 9 -11 184.159 27.7316 1
 -3 -9 11 245.119 34.4448 1
 2 9 -11 3.53787 14.3466 1
 -2 -9 11 -8.1978 19.1153 1
 1 9 -11 10.735 14.7091 1
 -1 -9 11 7.94146 19.3379 1
 0 9 -11 -4.7902 15.6728 1
 0 -9 11 27.5808 20.0912 1
 -1 9 -11 22.0954 17.227 1
 1 -9 11 57.9703 20.5286 1
 6 8 -11 -3.7405 16.3095 1
 5 8 -11 154.503 27.7413 1
 4 8 -11 60.111 17.944 1
 -4 -8 11 156.631 31.4919 1
 3 8 -11 9.60546 14.1678 1
 -3 -8 11 3.14108 20.5179 1
 2 8 -11 -13.557 13.5637 1
 -2 -8 11 29.7208 18.1247 1
 1 8 -11 -17.099 13.6334 1
 -1 -8 11 29.8115 17.7994 1
 0 8 -11 7.40849 14.573 1
 0 -8 11 25.0859 19.3862 1
 -1 8 -11 100.067 25.3806 1
 1 -8 11 78.5451 20.876 1
 -2 8 -11 284.956 28.8296 1
 2 -8 11 278.674 33.7609 1
 7 7 -11 -25.881 15.8612 1
 6 7 -11 350.782 32.1488 1
 5 7 -11 61.8939 17.4819 1
 -5 -7 11 80.7471 20.709 1
 4 7 -11 15.7089 13.5993 1
 -4 -7 11 14.5354 18.9838 1
 3 7 -11 103.267 18.5237 1
 -3 -7 11 68.8772 20.5153 1
 2 7 -11 28.9275 13.68 1
 -2 -7 11 18.3635 18.5889 1
 1 7 -11 -2.8768 12.414 1
 -1 -7 11 -30.654 16.6365 1
 0 7 -11 32.8954 14.8616 1
 0 -7 11 71.3326 18.5068 1
 -1 7 -11 30.5048 14.6187 1
 1 -7 11 24.4212 18.316 1
 -2 7 -11 82.1794 16.9054 1
 2 -7 11 38.4056 18.2962 1
 7 6 -11 54.0412 17.7011 1
 6 6 -11 55.5685 17.6843 1
 5 6 -11 -8.0369 13.2422 1
 -5 -6 11 -5.866 18.435 1
 4 6 -11 30.7376 14.6414 1
 -4 -6 11 54.0981 19.1891 1
 3 6 -11 -3.2486 12.61 1
 -3 -6 11 15.0635 18.0562 1
 2 6 -11 45.6166 14.249 1
 -2 -6 11 57.6888 19.4341 1
 1 6 -11 183.54 23.7882 1
 -1 -6 11 187.746 30.4434 1
 0 6 -11 -0.2812 13.7604 1
 0 -6 11 27.3474 18.1074 1
 -1 6 -11 37.7319 14.691 1
 1 -6 11 69.6094 19.0528 1
 -2 6 -11 1061.51 45.6053 1
 2 -6 11 1070.84 48.9305 1
 7 5 -11 7.45219 16.4292 1
 6 5 -11 631.552 36.7937 1
 -6 -5 11 475.275 40.1561 1
 5 5 -11 41.5682 14.4095 1
 -5 -5 11 61.9759 19.656 1
 4 5 -11 -11.664 13.0589 1
 -4 -5 11 -46.801 16.7577 1
 3 5 -11 53.3731 14.7429 1
 -3 -5 11 99.9727 20.9656 1
 2 5 -11 320.399 26.0122 1
 -2 -5 11 359.693 32.5212 1
 1 5 -11 28.1366 13.6948 1
 -1 -5 11 -5.3933 16.7255 1
 0 5 -11 4.63296 13.1403 1
 0 -5 11 13.9757 17.8538 1
 -1 5 -11 87.6623 20.915 1
 1 -5 11 108.352 20.17 1
 -2 5 -11 4.08911 12.8023 1
 2 -5 11 16.3708 18.0799 1
 -3 5 -11 -1.877 14.1395 1
 3 -5 11 53.2838 19.4097 1
 8 4 -11 -20.976 15.4585 1
 7 4 -11 109.325 19.9261 1
 6 4 -11 126.316 24.8499 1
 -6 -4 11 117.775 29.9345 1
 5 4 -11 28.0957 14.3501 1
 -5 -4 11 75.1686 19.6912 1
 4 4 -11 87.2445 21.7765 1
 -4 -4 11 118.963 30.2545 1
 3 4 -11 24.8389 12.7698 1
 -3 -4 11 55.6486 19.6142 1
 2 4 -11 300.053 24.7006 1
 -2 -4 11 307.664 33.0505 1
 1 4 -11 137.5 21.4221 1
 -1 -4 11 186.157 29.932 1
 0 4 -11 0.06788 12.099 1
 0 -4 11 23.99 17.8089 1
 -1 4 -11 14.5323 12.0523 1
 1 -4 11 -13.64 17.6538 1
 -2 4 -11 228.878 23.529 1
 2 -4 11 204.746 31.0716 1
 -3 4 -11 -6.581 12.9468 1
 3 -4 11 -12.737 17.6023 1
 8 3 -11 71.4106 17.654 1
 7 3 -11 7.21781 15.212 1
 6 3 -11 467.676 31.3808 1
 -6 -3 11 427.766 36.9207 1
 5 3 -11 136.001 22.7629 1
 5 3 -11 137.069 19.7912 2
 -5 -3 11 180.291 32.8356 1
 4 3 -11 9.34079 12.5859 1
 -4 -3 11 6.5476 19.0554 1
 3 3 -11 38.6066 13.9376 1
 -3 -3 11 77.5779 20.1768 1
 2 3 -11 304.266 24.6521 1
 -2 -3 11 285.343 32.6355 1
 1 3 -11 127.438 19.7992 1
 -1 -3 11 95.2197 19.4527 1
 0 3 -11 27.3827 12.2956 1
 0 -3 11 51.9694 18.1794 1
 -1 3 -11 30.7101 12.234 1
 1 -3 11 22.4207 18.3913 1
 -2 3 -11 -21.084 12.1484 1
 2 -3 11 19.7515 19.1831 1
 -3 3 -11 251.472 16.8985 2
 -3 3 -11 209.264 23.2335 1
 3 -3 11 223.368 31.5734 1
 8 2 -11 32.653 15.7412 1
 7 2 -11 -17.87 14.307 1
 6 2 -11 49.3576 14.5496 1
 -6 -2 11 22.3706 19.4462 1
 5 2 -11 101.988 21.5318 1
 5 2 -11 138.88 20.0524 2
 -5 -2 11 88.795 21.12 1
 4 2 -11 33.4863 10.8552 2
 4 2 -11 -3.8482 11.1893 1
 -4 -2 11 24.476 19.6461 1
 3 2 -11 58.2908 13.7267 1
 -3 -2 11 140.251 30.1905 1
 2 2 -11 116.009 19.8213 1
 -2 -2 11 100.542 21.4153 1
 1 2 -11 825.753 38.3346 1
 -1 -2 11 863.126 44.2359 1
 0 2 -11 -17.003 11.056 1
 0 -2 11 -10.844 17.8006 1
 -1 2 -11 25.472 11.8267 1
 1 -2 11 7.45667 18.6919 1
 -2 2 -11 438.04 27.535 1
 -2 2 -11 523.759 21.0928 2
 2 -2 11 460.61 36.0789 1
 -3 2 -11 59.2003 11.8017 2
 -3 2 -11 23.9709 12.533 1
 3 -2 11 14.936 18.957 1
 8 1 -11 37.6142 15.9194 1
 7 1 -11 16.7618 15.9398 1
 6 1 -11 104.31 22.4868 1
 -6 -1 11 166.909 33.4714 1
 5 1 -11 327.798 26.932 1
 -5 -1 11 392.829 36.3198 1
 4 1 -11 25.0393 12.968 2
 4 1 -11 -6.6722 11.8262 1
 -4 -1 11 14.1013 18.903 1
 3 1 -11 589.476 32.6655 1
 3 1 -11 619.428 24.5157 2
 -3 -1 11 618.927 39.397 1
 2 1 -11 40.1371 13.2225 1
 -2 -1 11 36.7001 18.7277 1
 1 1 -11 17.96 10.9075 1
 -1 -1 11 33.8495 17.4092 1
 0 1 -11 49.0686 12.5096 1
 0 -1 11 29.5225 18.295 1
 -1 1 -11 20.4175 8.29568 2
 -1 1 -11 10.8496 11.4847 1
 1 -1 11 8.27345 18.6533 1
 -2 1 -11 21.4415 11.2415 1
 -2 1 -11 21.5601 9.16114 2
 2 -1 11 6.09404 18.2392 1
 -3 1 -11 138.758 15.6698 2
 -3 1 -11 99.435 19.526 1
 3 -1 11 160.358 31.606 1
 8 0 -11 -1.7817 14.8309 1
 7 0 -11 -7.0773 15.2715 1
 -7 0 11 -5.2944 26.0365 1
 6 0 -11 -21.546 12.6463 1
 -6 0 11 27.6698 21.0353 1
 5 0 -11 134.016 21.9365 1
 -5 0 11 184.121 33.4911 1
 4 0 -11 -6.4288 11.3278 1
 -4 0 11 -16.335 18.4886 1
 3 0 -11 94.6482 19.7386 1
 3 0 -11 119.005 16.8563 2
 -3 0 11 146.951 31.9219 1
 2 0 -11 9.079 11.0355 1
 -2 0 11 -0.6634 19.2927 1
 1 0 -11 227.417 21.9806 1
 -1 0 11 323.654 32.9821 1
 0 0 -11 24.2059 11.1456 1
 0 0 11 42.042 19.4013 1
 -1 0 -11 181.635 19.9725 1
 -1 0 -11 167.054 13.6848 2
 1 0 11 192.009 31.6101 1
 -2 0 -11 12.2867 10.5727 1
 -2 0 -11 -3.3865 9.23203 2
 2 0 11 9.27972 19.4509 1
 -3 0 -11 25.2743 12.0242 1
 -3 0 -11 53.8063 11.8478 2
 3 0 11 13.7683 19.781 1
 -4 0 -11 15.793 10.166 2
 -4 0 -11 9.95895 16.2526 1
 4 0 11 1.77183 19.6315 1
 8 -1 -11 29.1014 15.6554 1
 7 -1 -11 -4.3522 13.5014 1
 -7 1 11 12.039 24.3414 1
 6 -1 -11 135.572 22.7585 1
 -6 1 11 202.005 34.9483 1
 5 -1 -11 340.657 26.5142 1
 -5 1 11 333.423 37.4599 1
 4 -1 -11 5.01697 11.1734 1
 -4 1 11 3.22803 19.9362 1
 3 -1 -11 625.794 32.7636 1
 -3 1 11 570.431 40.2631 1
 2 -1 -11 39.8559 12.0398 1
 -2 1 11 67.7012 20.9709 1
 1 -1 -11 8.53457 11.3104 1
 -1 1 11 2.16572 18.852 1
 0 -1 -11 66.5585 16.9719 1
 0 1 11 49.769 19.5774 1
 -1 -1 -11 14.477 9.11371 2
 -1 -1 -11 22.3826 10.9314 1
 1 1 11 29.7445 19.3251 1
 -2 -1 -11 0.50625 10.4706 1
 -2 -1 -11 20.3484 10.2284 2
 2 1 11 -1.8243 19.4366 1
 -3 -1 -11 137.696 16.3076 2
 -3 -1 -11 122.194 19.555 1
 3 1 11 142.499 32.5868 1
 8 -2 -11 95.0855 23.5138 1
 7 -2 -11 20.6761 14.4062 1
 6 -2 -11 99.0222 21.2895 1
 -6 2 11 105.374 24.6016 1
 5 -2 -11 103.371 20.6076 1
 -5 2 11 169.937 34.6969 1
 4 -2 -11 7.55089 11.5454 1
 -4 2 11 -9.6214 19.0584 1
 3 -2 -11 75.3495 18.3382 1
 -3 2 11 56.7241 19.9739 1
 2 -2 -11 72.1493 17.8431 1
 -2 2 11 99.034 22.7401 1
 1 -2 -11 845.689 38.595 1
 -1 2 11 855.439 46.3861 1
 0 -2 -11 5.45878 9.98141 1
 0 2 11 3.60416 17.9552 1
 -1 -2 -11 22.8871 11.1599 1
 1 2 11 34.6455 20.8202 1
 -2 -2 -11 460.191 26.4484 1
 -2 -2 -11 466.283 22.9323 2
 2 2 11 485.541 39.5808 1
 -3 -2 -11 38.3347 11.8367 1
 -3 -2 -11 73.7987 15.7638 2
 3 2 11 15.3406 20.8214 1
 8 -3 -11 80.4385 16.9898 1
 7 -3 -11 -10.776 13.5059 1
 6 -3 -11 443.853 30.0923 1
 -6 3 11 454.258 40.7058 1
 5 -3 -11 127 21.3133 1
 -5 3 11 130.193 25.3757 1
 4 -3 -11 -2.5689 11.3634 1
 -4 3 11 19.0945 19.9401 1
 3 -3 -11 62.5409 14.2813 1
 -3 3 11 131.452 33.355 1
 2 -3 -11 259.544 22.9309 1
 -2 3 11 297.618 35.2616 1
 1 -3 -11 110.382 18.3365 1
 -1 3 11 98.8883 23.9761 1
 0 -3 -11 21.09 11.0066 1
 0 3 11 22.8231 19.9416 1
 -1 -3 -11 20.2271 10.8688 1
 1 3 11 6.59674 20.8192 1
 -2 -3 -11 7.9666 9.9557 2
 -2 -3 -11 -0.9189 10.7768 1
 2 3 11 36.0097 21.981 1
 -3 -3 -11 201.913 20.6346 1
 -3 -3 -11 217.594 16.2738 2
 3 3 11 251.095 38.7443 1
 8 -4 -11 11.1701 13.5169 1
 7 -4 -11 71.7437 15.41 1
 6 -4 -11 158.249 23.3316 1
 -6 4 11 108.205 23.4401 1
 5 -4 -11 23.2157 13.0979 1
 -5 4 11 28.267 23.2696 1
 4 -4 -11 79.4363 19.4534 1
 -4 4 11 83.4148 23.7681 1
 3 -4 -11 37.7943 11.9144 1
 -3 4 11 23.5241 20.162 1
 2 -4 -11 284.597 23.1363 1
 -2 4 11 267.349 36.5821 1
 1 -4 -11 118.963 18.8273 1
 -1 4 11 105.127 21.9858 1
 0 -4 -11 10.6701 10.5738 1
 0 4 11 16.6124 20.0993 1
 -1 -4 -11 10.6973 10.6496 1
 1 4 11 -14.801 20.4739 1
 -2 -4 -11 242.687 21.4338 1
 2 4 11 255.638 38.6549 1
 -3 -4 -11 19.2091 11.6733 1
 -3 -4 -11 7.22028 8.69493 2
 3 4 11 -9.6259 23.6508 1
 7 -5 -11 22.7377 13.6249 1
 6 -5 -11 660.597 35.8444 1
 5 -5 -11 21.4954 12.6854 1
 -5 5 11 60.1331 22.8575 1
 4 -5 -11 11.7305 11.1492 1
 -4 5 11 8.21531 20.5481 1
 3 -5 -11 49.1178 13.0329 1
 -3 5 11 87.8049 23.2267 1
 2 -5 -11 331.359 24.6136 1
 -2 5 11 355.208 39.5505 1
 1 -5 -11 18.3637 11.5148 1
 -1 5 11 -8.9061 21.1394 1
 0 -5 -11 27.0716 11.5948 1
 0 5 11 -19.888 21.9534 1
 -1 -5 -11 84.3011 19.1097 1
 1 5 11 75.7843 24.1852 1
 -2 -5 -11 -20.747 10.4822 1
 2 5 11 -27.754 23.437 1
 -3 -5 -11 58.3429 12.6909 1
 -3 -5 -11 43.165 10.1587 2
 3 5 11 53.8633 26.4663 1
 7 -6 -11 56.6783 15.4799 1
 6 -6 -11 122.259 22.6618 1
 5 -6 -11 0.97493 12.3682 1
 -5 6 11 17.5966 22.0399 1
 4 -6 -11 46.301 13.6453 1
 -4 6 11 53.4413 23.3682 1
 3 -6 -11 2.99756 10.9154 1
 -3 6 11 44.8055 23.8538 1
 2 -6 -11 82.6123 19.6896 1
 -2 6 11 33.9068 23.9775 1
 1 -6 -11 208.704 21.525 1
 -1 6 11 194.401 29.0396 1
 0 -6 -11 1.44573 11.1176 1
 0 6 11 -46.429 22.0913 1
 -1 -6 -11 51.9794 13.2564 1
 1 6 11 102.284 27.1466 1
 -2 -6 -11 1156.69 44.9812 1
 2 6 11 1055.42 59.1632 1
 7 -7 -11 2.0971 12.9904 1
 6 -7 -11 433.288 30.7408 1
 5 -7 -11 96.7199 22.8269 1
 4 -7 -11 10.455 11.6409 1
 -4 7 11 22.5183 25.226 1
 3 -7 -11 64.9006 14.7201 1
 -3 7 11 93.5848 27.4628 1
 2 -7 -11 37.0198 13.3179 1
 -2 7 11 62.7595 25.7537 1
 1 -7 -11 12.6213 11.8566 1
 -1 7 11 2.15737 24.0736 1
 0 -7 -11 56.3456 13.3063 1
 0 7 11 98.07 26.6002 1
 -1 -7 -11 -1.0945 11.7298 1
 1 7 11 -3.0681 26.1794 1
 -2 -7 -11 101.909 19.8462 1
 2 7 11 86.6355 28.6704 1
 6 -8 -11 27.7444 14.2838 1
 5 -8 -11 116.079 24.1119 1
 4 -8 -11 88.8568 22.885 1
 -4 8 11 83.0219 26.2476 1
 3 -8 -11 17.0605 12.875 1
 -3 8 11 30.0925 26.1898 1
 2 -8 -11 6.82043 12.3254 1
 -2 8 11 -25.243 26.2584 1
 1 -8 -11 5.04662 12.8035 1
 -1 8 11 -7.241 25.8562 1
 0 -8 -11 85.3206 19.8893 1
 0 8 11 -4.1731 26.8123 1
 -1 -8 -11 129.924 21.5687 1
 1 8 11 202.008 46.1408 1
 -2 -8 -11 305.485 24.9742 1
 2 8 11 296.35 50.4183 1
 5 -9 -11 346.269 28.5938 1
 4 -9 -11 17.9628 14.4803 1
 3 -9 -11 267.802 26.6155 1
 -3 9 11 214.676 41.7178 1
 2 -9 -11 4.4077 12.788 1
 -2 9 11 5.54169 28.1563 1
 1 -9 -11 -12.009 12.4438 1
 -1 9 11 54.8975 28.727 1
 0 -9 -11 42.5152 13.8868 1
 0 9 11 60.9155 30.1803 1
 -1 -9 -11 38.7359 14.1101 1
 1 9 11 48.7423 31.1196 1
 4 -10 -11 -0.1332 13.7953 1
 3 -10 -11 8.66292 14.0289 1
 2 -10 -11 -10.981 13.2628 1
 -2 10 11 5.10197 29.456 1
 1 -10 -11 103.241 23.355 1
 -1 10 11 117.937 32.3912 1
 0 -10 -11 15.8645 13.795 1
 0 10 11 68.6839 32.5299 1
 3 9 -12 0.77472 17.3301 1
 2 9 -12 137.986 29.8199 1
 -2 -9 12 150.403 38.335 1
 5 8 -12 2.12511 17.4368 1
 4 8 -12 238.279 32.3134 1
 3 8 -12 56.2881 17.1666 1
 -3 -8 12 43.597 21.5445 1
 2 8 -12 -4.6452 16.1253 1
 -2 -8 12 0.85845 22.7078 1
 1 8 -12 25.3153 16.9101 1
 -1 -8 12 34.3242 22.5685 1
 0 8 -12 27.128 18.4763 1
 0 -8 12 19.0352 18.4944 1
 6 7 -12 -14.371 17.2212 1
 5 7 -12 137.785 29.8257 1
 4 7 -12 37.1817 17.7683 1
 -4 -7 12 21.5611 20.0297 1
 3 7 -12 421.516 33.5215 1
 -3 -7 12 429.147 40.9474 1
 2 7 -12 46.7879 16.6068 1
 -2 -7 12 119.137 24.7254 1
 1 7 -12 -21.579 15.3821 1
 -1 -7 12 -5.9373 21.4858 1
 0 7 -12 102.845 25.7038 1
 0 -7 12 28.1139 20.3223 1
 6 6 -12 29.0275 17.5605 1
 5 6 -12 132.129 28.8043 1
 4 6 -12 68.7001 17.1758 1
 -4 -6 12 185.325 34.904 1
 3 6 -12 72.5422 16.851 1
 -3 -6 12 119.577 23.9292 1
 2 6 -12 53.9058 17.48 1
 -2 -6 12 82.2797 23.7756 1
 1 6 -12 47.4238 16.6547 1
 -1 -6 12 70.066 22.7996 1
 0 6 -12 8.17585 15.6554 1
 0 -6 12 49.206 21.6383 1
 -1 6 -12 320.08 29.2767 1
 1 -6 12 309.429 36.0021 1
 7 5 -12 -2.5385 17.8098 1
 6 5 -12 -12.89 15.9232 1
 5 5 -12 156.74 28.1657 1
 4 5 -12 -15.021 14.4328 1
 -4 -5 12 45.881 23.4364 1
 3 5 -12 201.035 27.5486 1
 -3 -5 12 295.544 36.8082 1
 2 5 -12 249.26 26.9487 1
 -2 -5 12 172.611 35.5672 1
 1 5 -12 42.5082 15.5025 1
 -1 -5 12 39.1128 21.3583 1
 0 5 -12 58.4308 16.1389 1
 0 -5 12 145.262 33.9085 1
 -1 5 -12 666.692 36.5373 1
 1 -5 12 599.348 41.7598 1
 7 4 -12 317.841 31.9502 1
 6 4 -12 26.4288 16.3604 1
 5 4 -12 -22.899 14.3438 1
 -5 -4 12 8.98423 20.7788 1
 4 4 -12 10.3802 13.6348 1
 -4 -4 12 -26.83 21.2066 1
 3 4 -12 196.757 25.6005 1
 -3 -4 12 217.283 36.5264 1
 2 4 -12 0.78338 13.9329 1
 -2 -4 12 16.1439 22.1076 1
 1 4 -12 75.09 16.2894 1
 -1 -4 12 114.521 22.5952 1
 0 4 -12 31.1301 14.9473 1
 0 -4 12 65.9595 22.2612 1
 -1 4 -12 12.5924 14.705 1
 1 -4 12 31.3923 21.8818 1
 -2 4 -12 -7.3383 14.867 1
 2 -4 12 23.5658 21.7441 1
 7 3 -12 1.97409 16.525 1
 6 3 -12 290.01 30.9415 1
 5 3 -12 56.5617 16.7369 1
 -5 -3 12 0.91798 22.4112 1
 4 3 -12 30.3718 14.8039 1
 -4 -3 12 25.3918 22.9118 1
 3 3 -12 322.709 28.2217 1
 -3 -3 12 357.994 38.9898 1
 2 3 -12 321.066 27.1761 1
 -2 -3 12 331.435 37.5108 1
 1 3 -12 13.4884 13.2913 1
 -1 -3 12 26.4603 20.6043 1
 0 3 -12 323.392 27.4461 1
 0 -3 12 322.192 36.7449 1
 -1 3 -12 239.54 24.5993 1
 1 -3 12 237.134 35.3019 1
 2 -3 12 16.9562 22.2888 1
 7 2 -12 20.4166 16.6358 1
 6 2 -12 16.9688 16.0725 1
 -5 -2 12 -36.487 21.8221 1
 4 2 -12 -4.1166 13.2868 1
 -4 -2 12 -6.0247 20.8786 1
 3 2 -12 146.962 23.8146 1
 -3 -2 12 160.185 35.2456 1
 2 2 -12 289.399 26.1941 1
 -2 -2 12 336.179 37.6901 1
 1 2 -12 158.576 22.669 1
 -1 -2 12 152.199 35.206 1
 0 2 -12 131.196 23.1833 1
 0 -2 12 106.658 23.3798 1
 -1 2 -12 86.7267 21.2695 1
 1 -2 12 63.3772 22.9323 1
 -2 2 -12 179.045 23.0504 1
 2 -2 12 161.223 35.5416 1
 7 1 -12 -8.4652 15.3766 1
 6 1 -12 13.5764 16.0506 1
 5 1 -12 -6.5726 13.7578 1
 -5 -1 12 -3.896 22.0027 1
 4 1 -12 6.71833 13.3521 1
 4 1 -12 38.7548 14.9851 2
 -4 -1 12 28.6476 22.8552 1
 3 1 -12 326.296 27.5205 1
 -3 -1 12 379.197 38.5867 1
 2 1 -12 648.886 34.6803 1
 -2 -1 12 598.822 43.8872 1
 1 1 -12 -7.5094 12.6434 1
 -1 -1 12 -7.4633 20.8163 1
 0 1 -12 128.396 21.8739 1
 0 -1 12 124.524 24.6458 1
 -1 1 -12 105.536 21.3432 1
 -1 1 -12 92.5419 12.9375 2
 1 -1 12 149.394 35.1972 1
 -2 1 -12 19.9302 12.8323 1
 -2 1 -12 11.1145 10.1796 2
 2 -1 12 22.8477 21.8214 1
 7 0 -12 -2.5693 15.1409 1
 6 0 -12 -0.5757 14.9752 1
 5 0 -12 -11.928 13.6667 1
 -5 0 12 3.12648 21.6577 1
 4 0 -12 615.462 35.6783 1
 -4 0 12 639.538 45.9468 1
 3 0 -12 -7.0216 12.6449 2
 3 0 -12 8.37067 12.56 1
 -3 0 12 10.189 23.2301 1
 2 0 -12 82.5446 20.2359 1
 -2 0 12 56.8333 24.3248 1
 1 0 -12 15.9533 13.1581 1
 -1 0 12 28.5498 22.4159 1
 0 0 -12 75.4481 15.784 1
 0 0 -12 104.723 12.5672 2
 0 0 12 149.555 26.305 1
 -1 0 -12 -3.6215 12.1523 1
 -1 0 -12 15.4539 9.84075 2
 1 0 12 -1.0557 21.5586 1
 -2 0 -12 11.206 11.9948 1
 -2 0 -12 7.36478 10.8944 2
 2 0 12 -57.273 21.6931 1
 7 -1 -12 -9.9007 15.1035 1
 6 -1 -12 -11.364 14.6657 1
 5 -1 -12 -17.957 13.0309 1
 -5 1 12 -25.004 22.1312 1
 4 -1 -12 20.0808 14.5944 1
 -4 1 12 37.3199 24.0323 1
 3 -1 -12 288.647 25.2303 1
 -3 1 12 241.453 38.6202 1
 2 -1 -12 604.902 34.3093 1
 -2 1 12 709.934 45.8063 1
 1 -1 -12 8.57675 12.481 1
 -1 1 12 13.3307 21.641 1
 0 -1 -12 136.404 22.7945 1
 0 1 12 173.444 35.8569 1
 -1 -1 -12 91.3056 20.5302 1
 -1 -1 -12 113.723 14.2451 2
 1 1 12 108.967 24.2369 1
 -2 -1 -12 23.306 12.9955 1
 -2 -1 -12 -0.9511 11.1436 2
 2 1 12 21.9816 23.5683 1
 7 -2 -12 19.1166 15.2894 1
 6 -2 -12 48.4209 16.0918 1
 5 -2 -12 16.5803 14.8818 1
 -5 2 12 46.8467 25.254 1
 4 -2 -12 -6.6686 13.1768 1
 -4 2 12 18.1059 22.6447 1
 3 -2 -12 140.245 22.6086 1
 -3 2 12 169.048 39.0341 1
 2 -2 -12 272.221 25.6621 1
 -2 2 12 348.978 39.7008 1
 1 -2 -12 185.09 22.3886 1
 -1 2 12 147.394 25.2085 1
 0 -2 -12 155.216 22.0395 1
 0 2 12 142.013 36.4838 1
 -1 -2 -12 64.7053 12.1228 2
 -1 -2 -12 123.693 20.7127 1
 1 2 12 73.8912 24.7754 1
 -2 -2 -12 167.845 17.234 2
 -2 -2 -12 158.986 22.0282 1
 2 2 12 173.656 39.573 1
 7 -3 -12 16.6259 15.7283 1
 6 -3 -12 294.424 28.4945 1
 5 -3 -12 37.0802 15.1923 1
 -5 3 12 -4.728 23.3656 1
 4 -3 -12 -7.7797 13.3676 1
 -4 3 12 -21.268 23.4298 1
 3 -3 -12 299.914 26.6897 1
 -3 3 12 328.161 41.3387 1
 2 -3 -12 291.866 25.3071 1
 -2 3 12 352.641 41.0349 1
 1 -3 -12 22.4902 12.1396 1
 -1 3 12 30.5537 24.8771 1
 0 -3 -12 310.812 25.544 1
 0 3 12 328.759 40.7223 1
 -1 -3 -12 192.604 22.4023 1
 1 3 12 195.538 40.8065 1
 -2 -3 -12 -12.403 12.3109 1
 -2 -3 -12 -1.0064 9.65254 2
 2 3 12 -5.3031 24.658 1
 7 -4 -12 249.007 27.6155 1
 6 -4 -12 11.5257 14.4177 1
 5 -4 -12 -6.4848 13.4847 1
 -5 4 12 38.2166 23.6141 1
 4 -4 -12 7.18837 12.6246 1
 -4 4 12 -4.3742 25.4236 1
 3 -4 -12 208.472 23.9033 1
 -3 4 12 273.847 42.9334 1
 2 -4 -12 -3.6382 11.565 1
 -2 4 12 -13.964 22.0399 1
 1 -4 -12 96.5625 20.4047 1
 -1 4 12 25.9885 24.3851 1
 0 -4 -12 32.4637 13.7875 1
 0 4 12 -30.995 22.8152 1
 -1 -4 -12 0.85797 12.4564 1
 1 4 12 38.2479 25.2055 1
 -2 -4 -12 -14.429 12.477 1
 -2 -4 -12 -0.8343 8.18331 2
 2 4 12 19.4997 25.3472 1
 7 -5 -12 9.81776 14.352 1
 6 -5 -12 -1.201 13.6945 1
 5 -5 -12 180.777 25.864 1
 4 -5 -12 -2.7537 12.4682 1
 -4 5 12 -39.319 25.0498 1
 3 -5 -12 217.821 24.1816 1
 -3 5 12 241.372 43.9081 1
 2 -5 -12 265.509 25.1912 1
 -2 5 12 180.155 42.0456 1
 1 -5 -12 8.09371 12.1776 1
 -1 5 12 41.6329 23.9149 1
 0 -5 -12 115.346 21.9638 1
 0 5 12 75.1267 27.4893 1
 -1 -5 -12 737.316 35.5697 1
 1 5 12 623.68 50.5238 1
 6 -6 -12 0.8745 13.5789 1
 5 -6 -12 194.854 26.8628 1
 4 -6 -12 111.781 24.2001 1
 -4 6 12 83.8074 28.7968 1
 3 -6 -12 137.192 23.4578 1
 -3 6 12 119.252 29.6153 1
 -2 6 12 190.417 44.968 1
 1 -6 -12 81.3549 16.211 1
 -1 6 12 56.2282 28.3057 1
 0 -6 -12 25.8027 13.711 1
 0 6 12 0.59178 28.633 1
 -1 -6 -12 270.307 25.4855 1
 1 6 12 233.051 46.0212 1
 6 -7 -12 19.7483 14.6191 1
 5 -7 -12 272.086 28.2617 1
 4 -7 -12 17.089 14.988 1
 3 -7 -12 476.768 32.3469 1
 -3 7 12 410.497 46.7879 1
 2 -7 -12 109.808 23.0564 1
 -2 7 12 70.5427 30.8301 1
 1 -7 -12 -14.515 13.0053 1
 -1 7 12 -23.399 29.019 1
 0 -7 -12 57.8817 15.4927 1
 0 7 12 72.3599 31.6422 1
 5 -8 -12 49.9919 16.3509 1
 4 -8 -12 178.292 27.7725 1
 3 -8 -12 45.0175 16.7293 1
 2 -8 -12 5.81818 14.4885 1
 -2 8 12 -10.158 28.7836 1
 1 -8 -12 4.30464 14.336 1
 -1 8 12 8.0325 30.3723 1
 0 -8 -12 42.696 14.9919 1
 0 8 12 -6.3501 32.018 1
 3 -9 -12 -11.839 15.1661 1
 2 -9 -12 179.299 26.762 1
 4 6 -13 995.66 51.6345 1
 3 6 -13 55.8442 19.2808 1
 -3 -6 13 65.4966 23.8331 1
 2 6 -13 -3.8069 16.639 1
 -2 -6 13 -16.452 25.2843 1
 1 6 -13 114.902 29.0118 1
 -1 -6 13 173.35 40.7318 1
 5 5 -13 185.268 32.0895 1
 4 5 -13 35.0704 19.1362 1
 3 5 -13 34.7822 17.6607 1
 -3 -5 13 44.9789 25.5686 1
 2 5 -13 31.6575 17.1537 1
 -2 -5 13 -11.854 25.0272 1
 1 5 -13 31.6655 16.3622 1
 -1 -5 13 -0.6779 24.5132 1
 0 5 -13 23.1976 17.4995 1
 0 -5 13 44.2838 23.9144 1
 5 4 -13 12.5086 18.1642 1
 4 4 -13 298.44 32.4828 1
 -4 -4 13 191.005 44.0551 1
 3 4 -13 70.17 18.8537 1
 -3 -4 13 87.4228 27.1166 1
 2 4 -13 77.2738 18.095 1
 -2 -4 13 171.734 41.4436 1
 1 4 -13 43.5023 17.0888 1
 -1 -4 13 31.0031 25.5356 1
 0 4 -13 -0.4668 15.7556 1
 0 -4 13 66.2514 25.3272 1
 6 3 -13 -16.885 16.5258 1
 5 3 -13 95.3627 20.3841 1
 4 3 -13 41.0464 17.4566 1
 -4 -3 13 4.33946 23.5997 1
 3 3 -13 158.409 27.4303 1
 -3 -3 13 193.662 42.6287 1
 2 3 -13 110.292 25.6061 1
 -2 -3 13 197.123 41.5511 1
 1 3 -13 8.42298 15.6189 1
 -1 -3 13 -30.542 23.5932 1
 0 3 -13 -4.74 15.3035 1
 0 -3 13 42.3609 25.3021 1
 6 2 -13 43.0691 18.1138 1
 5 2 -13 50.1482 19.613 1
 4 2 -13 431.419 33.6136 1
 -4 -2 13 460.475 43.8507 1
 3 2 -13 53.6385 17.9401 1
 -3 -2 13 116.731 27.9982 1
 2 2 -13 -14.75 14.463 1
 -2 -2 13 9.65152 24.2414 1
 1 2 -13 67.4925 17.04 1
 -1 -2 13 21.1294 24.905 1
 0 2 -13 -17.571 14.2803 1
 0 -2 13 9.2735 24.1898 1
 -1 2 -13 -17.342 15.3839 1
 1 -2 13 19.1444 24.9147 1
 6 1 -13 104.33 21.5555 1
 5 1 -13 252.117 31.0598 1
 4 1 -13 44.4733 16.6962 1
 -4 -1 13 14.9837 24.2248 1
 3 1 -13 1.39499 15.9437 1
 -3 -1 13 20.9764 25.7852 1
 2 1 -13 26.8451 15.4523 1
 -2 -1 13 18.1602 24.6735 1
 1 1 -13 -20.223 15.1291 1
 -1 -1 13 -32.754 24.3043 1
 0 1 -13 73.432 16.8166 1
 0 -1 13 69.005 26.3052 1
 -1 1 -13 172.881 26.3893 1
 1 -1 13 162.353 41.7574 1
 6 0 -13 3.88957 16.6036 1
 5 0 -13 18.3497 15.9861 1
 4 0 -13 -9.9405 14.6077 1
 -4 0 13 1.2872 25.7411 1
 3 0 -13 8.10443 15.3169 1
 -3 0 13 16.8551 24.781 1
 2 0 -13 -25.48 13.5868 1
 -2 0 13 -13.013 23.6618 1
 1 0 -13 21.0962 15.2839 1
 -1 0 13 -20.533 26.0237 1
 0 0 -13 15.7825 15.1523 1
 0 0 13 -23.259 25.1533 1
 -1 0 -13 3.1178 10.6016 2
 -1 0 -13 16.4673 14.4289 1
 1 0 13 63.7159 27.169 1
 6 -1 -13 86.4836 19.1217 1
 5 -1 -13 281.036 31.3535 1
 4 -1 -13 -6.3963 15.0451 1
 -4 1 13 28.2705 25.5465 1
 3 -1 -13 -8.4336 15.7544 1
 -3 1 13 -5.2854 27.5618 1
 2 -1 -13 -6.8274 14.8832 1
 -2 1 13 -26.759 26.0911 1
 1 -1 -13 -0.4254 14.5317 1
 -1 1 13 16.2306 24.9017 1
 0 -1 -13 94.97 14.7062 2
 0 -1 -13 74.4329 16.3192 1
 0 1 13 79.5171 26.8674 1
 -1 -1 -13 109.535 24.3114 1
 -1 -1 -13 162.975 17.5092 2
 1 1 13 221.431 33.1576 1
 6 -2 -13 75.1358 18.6919 1
 5 -2 -13 25.8226 16.7969 1
 4 -2 -13 418.486 32.4333 1
 -4 2 13 399.01 44.2015 1
 -3 2 13 202.084 44.2544 1
 2 -2 -13 -8.4627 14.8859 1
 -2 2 13 25.2945 24.5121 1
 1 -2 -13 57.6161 15.5855 1
 -1 2 13 76.7271 27.6352 1
 0 -2 -13 11.3146 14.2781 1
 0 2 13 14.1598 26.8728 1
 -1 -2 -13 9.41305 14.1712 1
 -1 -2 -13 17.6111 11.8628 2
 1 2 13 10.7202 26.3089 1
 6 -3 -13 -2.824 16.0134 1
 5 -3 -13 102.246 20.5772 1
 4 -3 -13 31.6443 15.7873 1
 -4 3 13 19.3576 27.2826 1
 3 -3 -13 201.838 27.5391 1
 -3 3 13 206.521 45.1764 1
 2 -3 -13 191.717 25.8322 1
 -2 3 13 154.34 31.1921 1
 -1 3 13 42.8601 26.4485 1
 0 -3 -13 23.926 14.3325 1
 0 3 13 56.4951 25.8033 1
 5 -4 -13 28.2372 16.1877 1
 4 -4 -13 337.543 31.048 1
 3 -4 -13 42.8871 16.1652 1
 -3 4 13 41.5467 25.3455 1
 2 -4 -13 50.6033 15.991 1
 -2 4 13 53.2297 29.8311 1
 1 -4 -13 16.5228 14.4832 1
 -1 4 13 60.5703 27.5736 1
 0 -4 -13 11.5727 14.0834 1
 0 4 13 33.5286 27.6888 1
 5 -5 -13 140.036 27.0769 1
 4 -5 -13 51.4457 16.4346 1
 3 -5 -13 31.5908 15.3338 1
 -3 5 13 38.0192 26.2357 1
 2 -5 -13 4.76836 14.622 1
 -2 5 13 -6.2813 28.4412 1
 1 -5 -13 10.1568 14.6466 1
 -1 5 13 62.9375 31.3196 1
 0 -5 -13 -6.2918 14.2916 1
 0 5 13 19.751 27.4096 1
 4 -6 -13 1109.96 51.6159 1
 3 -6 -13 -9.3209 15.7715 1
 2 -6 -13 4.41275 14.4896 1
 -2 6 13 26.1232 28.1027 1
 1 -6 -13 130.305 25.8926 1
 -1 6 13 160.995 35.0919 1
 3 2 -14 4.02295 17.1731 1
 2 2 -14 19.2854 17.0486 1
 -2 -2 14 -36.757 29.0235 1
 4 1 -14 12.7744 18.1424 1
 3 1 -14 18.3477 18.3189 1
 -3 -1 14 -59.465 25.9223 1
 2 1 -14 17.5941 17.5936 1
 -2 -1 14 -10.438 30.7083 1
 4 0 -14 73.0969 20.3545 1
 3 0 -14 -5.4804 17.5864 1
 2 0 -14 22.9679 17.6328 1
 -2 0 14 -5.6411 29.4607 1
 4 -1 -14 -36.162 16.8843 1
 3 -1 -14 16.2902 17.6356 1
 2 -1 -14 17.8518 17.877 1
 -2 1 14 24.5707 31.4368 1
 3 -2 -14 26.3673 18.2024 1
 2 -2 -14 1.73964 15.4268 1
 -2 2 14 15.5946 29.4232 1

_iucr_refine_instructions_details
;

    cap8_9_a.res created by SHELXL-2014/7

TITL CaP8_9_a.res in P2(1)/n
CELL 0.71073 8.8023 14.6502 11.8998 90 106.469 90
ZERR 4 0.0006 0.0012 0.0009 0 0.003 0
LATT 1
SYMM 0.5-X,0.5+Y,0.5-Z
SFAC C H Ca Cl O P
UNIT 4 56 8 8 52 8
EQIV $1 0.5+X,0.5-Y,-0.5+Z
EQIV $2 -0.5+X,0.5-Y,0.5+Z
EQIV $3 1-X,1-Y,1-Z
 
L.S. 10
PLAN  20
SIZE 0.14 0.12 0.12
TEMP 25.35
HTAB O8 O5_$1
HTAB O9 O4_$1
HTAB O9 O11_$1
HTAB O11 O2_$2
HTAB O11 O13_$3
HTAB O13 O4
FREE Ca2 H10a
FREE Ca2 H10b
FREE Ca2 H12b
BOND $H
LIST 4
fmap 2
acta
SHEL 999 0.84
REM <olex2.extras>
REM <HklSrc "%.\\mo_KD_CaP8_9_0m.hkl">
REM </olex2.extras>
 
WGHT    0.053300    3.064300
FVAR       0.40826
CA1   3    0.535593    0.193397    0.026426    11.00000    0.01667    0.02672 =
         0.01178   -0.00185    0.00259   -0.00001
CL1   4    0.559260    0.434436    0.147243    11.00000    0.03156    0.03772 =
         0.03358    0.01713    0.01095    0.00432
P1    6    0.768955    0.295485    0.296498    11.00000    0.01433    0.02608 =
         0.00918   -0.00053    0.00261   -0.00119
O1    5    0.906157    0.362725    0.318862    11.00000    0.01634    0.03064 =
         0.01899   -0.00026    0.00296   -0.00529
C1    1    0.584358    0.364341    0.275084    11.00000    0.02349    0.02171 =
         0.01151   -0.00313    0.00528   -0.00040
CA2   3    0.630995    0.200930    0.532878    11.00000    0.01609    0.02362 =
         0.01142    0.00121    0.00276   -0.00152
CL2   4    0.611855    0.437136    0.400521    11.00000    0.03185    0.03853 =
         0.03291   -0.01962    0.00747   -0.00468
P2    6    0.399768    0.297200    0.257750    11.00000    0.01469    0.02172 =
         0.00951   -0.00115    0.00177    0.00073
O2    5    0.745845    0.239193    0.186491    11.00000    0.01877    0.03288 =
         0.01278   -0.00542    0.00376    0.00168
O3    5    0.783195    0.240397    0.407242    11.00000    0.02031    0.03179 =
         0.01263    0.00431    0.00567   -0.00045
O4    5    0.262448    0.364278    0.232980    11.00000    0.01594    0.02871 =
         0.01837   -0.00402    0.00202    0.00140
O5    5    0.422188    0.244908    0.371412    11.00000    0.02004    0.03268 =
         0.01021    0.00213    0.00267   -0.00115
O6    5    0.383991    0.238141    0.150088    11.00000    0.01821    0.03009 =
         0.01177   -0.00488    0.00377   -0.00037
O7    5    0.507011    0.051207    0.120627    11.00000    0.05085    0.03888 =
         0.05620    0.01531    0.02911    0.00994
AFIX   7
H7A   2    0.429754    0.055054    0.152460    11.00000   -1.50000
H7B   2    0.593483    0.038357    0.175140    11.00000   -1.50000
AFIX   0
O8    5    0.653906    0.310296   -0.072449    11.00000    0.03276    0.03113 =
         0.02898    0.00011    0.01243    0.00121
AFIX   3
H8A   2    0.612966    0.362616   -0.066019    11.00000   -1.50000
H8B   2    0.722426    0.285616   -0.102029    11.00000   -1.50000
AFIX   0
O9    5    0.731475    0.109750   -0.038820    11.00000    0.02441    0.03475 =
         0.01937    0.00404    0.00776    0.00372
AFIX   7
H9A   2    0.827666    0.127697   -0.001163    11.00000   -1.50000
H9B   2    0.718084    0.118274   -0.114065    11.00000   -1.50000
AFIX   0
O10   5    0.628846    0.067247    0.420153    11.00000    0.10382    0.03075 =
         0.06678   -0.01084    0.06156   -0.01209
AFIX   3
H10A  2    0.685006    0.075767    0.373293    11.00000   -1.50000
H10B  2    0.605156    0.021607    0.456413    11.00000   -1.50000
AFIX   0
O11   5    0.520059    0.320430    0.628566    11.00000    0.02891    0.03374 =
         0.02387   -0.00520    0.00996   -0.00390
AFIX   7
H11A  2    0.595469    0.352561    0.675100    11.00000   -1.50000
H11B  2    0.462919    0.296571    0.670071    11.00000   -1.50000
AFIX   0
O12   5    0.429329    0.116778    0.593483    11.00000    0.02201    0.02821 =
         0.01967    0.00087    0.00691    0.00245
AFIX   3
H12A  2    0.462539    0.105418    0.666273    11.00000   -1.50000
H12B  2    0.349109    0.152058    0.578873    11.00000   -1.50000
AFIX   6
 
O13   5    0.254845    0.556337    0.237398    11.00000    0.05767    0.03370 =
         0.06919    0.00164   -0.00713    0.00688
H13A  2    0.263817    0.498565    0.240100    11.00000   -1.50000
H13B  2    0.171031    0.571128    0.184690    11.00000   -1.50000
AFIX   0
HKLF 4
 
REM  CaP8_9_a.res in P2(1)/n
REM R1 =  0.0432 for    1891 Fo > 4sig(Fo)  and  0.0678 for all    2593 data
REM    187 parameters refined using      0 restraints
 
END  
     
WGHT      0.0534      3.0676 

REM Highest difference peak  0.896,  deepest hole -0.471,  1-sigma level  0.106
Q1    1   0.8054  0.3104 -0.0987  11.00000  0.05    0.90
Q2    1   0.7141  0.2961  0.4025  11.00000  0.05    0.87
Q3    1   0.7260  0.0590  0.5339  11.00000  0.05    0.63
Q4    1   0.2660  0.4265  0.2934  11.00000  0.05    0.63
Q5    1   0.4440  0.2942  0.1674  11.00000  0.05    0.62
Q6    1   0.5538  0.2061  0.6350  11.00000  0.05    0.57
Q7    1   0.5007  0.3227  0.2609  11.00000  0.05    0.40
Q8    1   0.2664  0.3638  0.1829  11.00000  0.05    0.36
Q9    1   0.6086  0.0066  0.4024  11.00000  0.05    0.36
Q10   1   0.4100  0.1317  0.6534  11.00000  0.05    0.35
Q11   1   0.6481  0.1988  0.0184  11.00000  0.05    0.34
Q12   1   0.5494 -0.0083  0.1226  11.00000  0.05    0.34
Q13   1   0.7757  0.2431  0.4437  11.00000  0.05    0.33
Q14   1   0.5806  0.0640  0.1530  11.00000  0.05    0.33
Q15   1   0.7772  0.1752  0.3246  11.00000  0.05    0.32
Q16   1   0.5791  0.5614  0.2313  11.00000  0.05    0.31
Q17   1   0.7023  0.4295  0.5243  11.00000  0.05    0.30
Q18   1   0.6011  0.3493 -0.1356  11.00000  0.05    0.29
Q19   1   0.7216  0.2186  0.3840  11.00000  0.05    0.29
Q20   1   0.4214  0.2222  0.1543  11.00000  0.05    0.29

  REM The information below was added by Olex2.
  REM
  REM R1 = 0.0432 for 1891 Fo > 4sig(Fo) and 0.0678 for all 12953 data
  REM n/a parameters refined using n/a restraints
  REM Highest difference peak 0.90, deepest hole -0.47
  REM Mean Shift 0, Max Shift 0.000.

  REM +++ Tabular Listing of Refinement Information +++
  REM R1_all = 0.0678
  REM R1_gt = 0.0432
  REM wR_ref = 0.1159
  REM GOOF = 1.037
  REM Shift_max = 0.000
  REM Shift_mean = 0
  REM Reflections_all = 12953
  REM Reflections_gt = 1891
  REM Parameters = n/a
  REM Hole = -0.47
  REM Peak = 0.90
  REM Flack = n/a

  
;
_olex2_submission_special_instructions 'No special instructions were received'
