# Supplementary material for: Antiosteolytic Bisphosphonate Metallodrug Coordination Networks: Dissolution Profiles and In Vitro/In Vivo Toxicity toward Controlled Release
Source: ACS Appl Bio Mater. 2025 Nov 18;8(12):11206–23. doi: 10.1021/acsabm.5c01890 (PMC12709581; doi:10.1021/acsabm.5c01890)
Supplement: Supplementary file 3 [file mt5c01890_si_003.cif]

data_d_a
_audit_creation_date               2020-11-20
_audit_creation_method
;
Olex2 1.3
(compiled 2020.07.31 svn.rc2a77460 for OlexSys, GUI svn.r6145)
;
_shelx_SHELXL_version_number       '2018/3'
_audit_contact_author_address      ?
_audit_contact_author_email        ?
_audit_contact_author_name         ''
_audit_contact_author_phone        ?
_publ_contact_author_id_orcid      ?
_publ_section_references
;
Dolomanov, O.V., Bourhis, L.J., Gildea, R.J, Howard, J.A.K. & Puschmann, H.
 (2009), J. Appl. Cryst. 42, 339-341.

Sheldrick, G.M. (2008). Acta Cryst. A64, 112-122.
;
_chemical_name_common              ?
_chemical_name_systematic          ?
_chemical_formula_moiety           'C H6 Ca O7 P2, H2 O'
_chemical_formula_sum              'C H8 Ca O8 P2'
_chemical_formula_weight           250.09
_chemical_melting_point            ?
loop_
  _atom_type_symbol
  _atom_type_description
  _atom_type_scat_dispersion_real
  _atom_type_scat_dispersion_imag
  _atom_type_scat_source
 'C' 'C' 0.0015 0.0009 'International Tables Vol C Tables 4.2.6.8 and 6.1.1.4'
 'H' 'H' 0.0000 0.0000 'International Tables Vol C Tables 4.2.6.8 and 6.1.1.4'
 'Ca' 'Ca' 0.1611 0.1926 'International Tables Vol C Tables 4.2.6.8 and 6.1.1.4'
 'O' 'O' 0.0056 0.0036 'International Tables Vol C Tables 4.2.6.8 and 6.1.1.4'
 'P' 'P' 0.0667 0.0580 'International Tables Vol C Tables 4.2.6.8 and 6.1.1.4'

_shelx_space_group_comment
;
The symmetry employed for this shelxl refinement is uniquely defined
by the following loop, which should always be used as a source of
symmetry information in preference to the above space-group names.
They are only intended as comments.
;
_space_group_crystal_system        'monoclinic'
_space_group_IT_number             14
_space_group_name_H-M_alt          'P 1 21/n 1'
_space_group_name_Hall             '-P 2yn'
loop_
  _space_group_symop_operation_xyz
 'x, y, z'
 '-x+1/2, y+1/2, -z+1/2'
 '-x, -y, -z'
 'x-1/2, -y-1/2, z-1/2'

_cell_length_a                     9.906(2)
_cell_length_b                     6.9639(17)
_cell_length_c                     12.299(3)
_cell_angle_alpha                  90
_cell_angle_beta                   98.621(8)
_cell_angle_gamma                  90
_cell_volume                       838.8(3)
_cell_formula_units_Z              4
_cell_measurement_reflns_used      5146
_cell_measurement_temperature      300.3
_cell_measurement_theta_max        21.58
_cell_measurement_theta_min        2.64
_shelx_estimated_absorpt_T_max     0.939
_shelx_estimated_absorpt_T_min     0.928
_exptl_absorpt_coefficient_mu      0.583
_exptl_absorpt_correction_T_max    0.7446
_exptl_absorpt_correction_T_min    0.4418
_exptl_absorpt_correction_type     multi-scan
_exptl_absorpt_process_details
;
SADABS-2016/2 (Bruker,2016/2) was used for absorption correction.
wR2(int) was 0.1249 before and 0.0809 after correction.
The Ratio of minimum to maximum transmission is 0.5933.
The \l/2 correction factor is Not present.
;
_exptl_absorpt_special_details     ?
_exptl_crystal_colour              colourless
_exptl_crystal_colour_primary      colourless
_exptl_crystal_density_diffrn      1.980
_exptl_crystal_density_meas        ?
_exptl_crystal_density_method      ?
_exptl_crystal_description         prism
_exptl_crystal_F_000               512
_exptl_crystal_size_max            0.13
_exptl_crystal_size_mid            0.11
_exptl_crystal_size_min            0.11
_exptl_transmission_factor_max     ?
_exptl_transmission_factor_min     ?
_diffrn_reflns_av_R_equivalents    0.0584
_diffrn_reflns_av_unetI/netI       0.0574
_diffrn_reflns_Laue_measured_fraction_full  0.999
_diffrn_reflns_Laue_measured_fraction_max  0.991
_diffrn_reflns_limit_h_max         12
_diffrn_reflns_limit_h_min         -12
_diffrn_reflns_limit_k_max         9
_diffrn_reflns_limit_k_min         -8
_diffrn_reflns_limit_l_max         16
_diffrn_reflns_limit_l_min         -16
_diffrn_reflns_number              7799
_diffrn_reflns_point_group_measured_fraction_full  0.999
_diffrn_reflns_point_group_measured_fraction_max  0.991
_diffrn_reflns_theta_full          19.665
_diffrn_reflns_theta_max           21.575
_diffrn_reflns_theta_min           2.256
_diffrn_ambient_temperature        298(2)
_diffrn_detector_area_resol_mean   ?
_diffrn_measured_fraction_theta_full  0.999
_diffrn_measured_fraction_theta_max  0.991
_diffrn_measurement_device_type    'Bruker D8 Venture'
_diffrn_measurement_method         '\f and \w scans'
_diffrn_radiation_type             AgK\a
_diffrn_radiation_wavelength       0.56086
_diffrn_source                     'high brilliance microfocus sealed tube'
_diffrn_source_current             0.88
_diffrn_source_power               0.044
_diffrn_source_voltage             50.0
_diffrn_standards_number           0
_reflns_Friedel_coverage           0.000
_reflns_Friedel_fraction_full      .
_reflns_Friedel_fraction_max       .
_reflns_number_gt                  1490
_reflns_number_total               1958
_reflns_special_details
;
 Reflections were merged by SHELXL according to the crystal
 class for the calculation of statistics and refinement.
 
 _reflns_Friedel_fraction is defined as the number of unique
 Friedel pairs measured divided by the number that would be
 possible theoretically, ignoring centric projections and
 systematic absences.
;
_reflns_threshold_expression       'I > 2\s(I)'
_computing_cell_refinement         'SAINT V8.40B (?, 2016)'
_computing_data_collection         'Bruker Apex3, 2019'
_computing_data_reduction          'SAINT V8.40B (?, 2016)'
_computing_molecular_graphics      'Olex2 1.3 (Dolomanov et al., 2009)'
_computing_publication_material    'Olex2 1.3 (Dolomanov et al., 2009)'
_computing_structure_refinement    'XL  (Sheldrick, 2008)'
_computing_structure_solution      'XT (Sheldrick, 2015)'
_refine_diff_density_max           0.875
_refine_diff_density_min           -0.636
_refine_diff_density_rms           0.143
_refine_ls_extinction_coef         .
_refine_ls_extinction_method       none
_refine_ls_goodness_of_fit_ref     1.043
_refine_ls_hydrogen_treatment      constr
_refine_ls_matrix_type             full
_refine_ls_number_parameters       109
_refine_ls_number_reflns           1958
_refine_ls_number_restraints       0
_refine_ls_R_factor_all            0.0737
_refine_ls_R_factor_gt             0.0544
_refine_ls_restrained_S_all        1.043
_refine_ls_shift/su_max            0.000
_refine_ls_shift/su_mean           0.000
_refine_ls_structure_factor_coef   Fsqd
_refine_ls_weighting_details      
 'w=1/[\s^2^(Fo^2^)+(0.0899P)^2^+1.8727P] where P=(Fo^2^+2Fc^2^)/3'
_refine_ls_weighting_scheme        calc
_refine_ls_wR_factor_gt            0.1466
_refine_ls_wR_factor_ref           0.1653
_refine_special_details            ?
_olex2_refinement_description
;
1. Fixed Uiso
 At 1.2 times of:
  All C(H,H) groups
 At 1.5 times of:
  All O(H) groups, All O(H,H) groups
2.a Riding coordinates:
 O2(H2), O5(H5), O7(H7A,H7B), O8(H8A,H8B)
2.b Secondary CH2 refined with riding coordinates:
 C1(H1A,H1B)
;
_atom_sites_solution_hydrogens     mixed
_atom_sites_solution_primary       ?
_atom_sites_solution_secondary     ?
loop_
  _atom_site_label
  _atom_site_type_symbol
  _atom_site_fract_x
  _atom_site_fract_y
  _atom_site_fract_z
  _atom_site_U_iso_or_equiv
  _atom_site_adp_type
  _atom_site_occupancy
  _atom_site_site_symmetry_order
  _atom_site_calc_flag
  _atom_site_refinement_flags_posn
  _atom_site_refinement_flags_adp
  _atom_site_refinement_flags_occupancy
  _atom_site_disorder_assembly
  _atom_site_disorder_group
 Ca1 Ca 0.73480(9) 0.38571(11) 0.66947(7) 0.0233(3) Uani 1 1 d . . . . .
 P1 P 0.74505(11) 0.87091(14) 0.57507(9) 0.0235(3) Uani 1 1 d . . . . .
 P2 P 0.63002(11) 0.58293(15) 0.39838(9) 0.0233(3) Uani 1 1 d . . . . .
 O1 O 0.7770(3) 0.7154(4) 0.6597(2) 0.0297(7) Uani 1 1 d . . . . .
 O2 O 0.8713(3) 0.8825(5) 0.5126(3) 0.0334(8) Uani 1 1 d . . . . .
 H2 H 0.863326 0.976000 0.471613 0.050 Uiso 1 1 d R U . . .
 O3 O 0.7157(3) 1.0590(4) 0.6249(3) 0.0315(7) Uani 1 1 d . . . . .
 O4 O 0.6995(3) 0.4342(4) 0.4768(2) 0.0296(7) Uani 1 1 d . . . . .
 O5 O 0.7326(3) 0.6331(5) 0.3164(3) 0.0345(8) Uani 1 1 d . . . . .
 H5 H 0.810816 0.610254 0.345794 0.052 Uiso 1 1 d R U . . .
 O6 O 0.4955(3) 0.5268(5) 0.3336(3) 0.0301(7) Uani 1 1 d . . . . .
 O7 O 0.9743(4) 0.3082(6) 0.7037(4) 0.0501(10) Uani 1 1 d . . . . .
 H7A H 0.991469 0.241148 0.762388 0.075 Uiso 1 1 d R U . . .
 H7B H 1.020999 0.410928 0.718338 0.075 Uiso 1 1 d R U . . .
 C1 C 0.6044(4) 0.7995(6) 0.4729(3) 0.0256(9) Uani 1 1 d . . . . .
 H1A H 0.584878 0.903370 0.420340 0.031 Uiso 1 1 calc R U . . .
 H1B H 0.524500 0.782326 0.508754 0.031 Uiso 1 1 calc R U . . .
 O8 O 0.6350(4) 0.7002(5) 0.1103(3) 0.0371(8) Uani 1 1 d . . . . .
 H8A H 0.673981 0.697030 0.176730 0.056 Uiso 1 1 d R U . . .
 H8B H 0.554961 0.745840 0.107680 0.056 Uiso 1 1 d R U . . .

loop_
  _atom_site_aniso_label
  _atom_site_aniso_U_11
  _atom_site_aniso_U_22
  _atom_site_aniso_U_33
  _atom_site_aniso_U_23
  _atom_site_aniso_U_13
  _atom_site_aniso_U_12
 Ca1 0.0288(5) 0.0134(4) 0.0242(4) 0.0007(3) -0.0077(3) 0.0005(3)
 P1 0.0297(6) 0.0136(5) 0.0235(5) -0.0011(4) -0.0083(4) -0.0010(4)
 P2 0.0271(6) 0.0169(5) 0.0226(5) -0.0007(4) -0.0074(4) 0.0001(4)
 O1 0.0424(18) 0.0170(14) 0.0242(14) 0.0027(11) -0.0131(13) -0.0013(12)
 O2 0.0327(18) 0.0313(18) 0.0337(17) 0.0016(14) -0.0033(14) -0.0016(13)
 O3 0.0399(18) 0.0157(15) 0.0353(17) -0.0058(12) -0.0065(14) -0.0025(12)
 O4 0.0401(18) 0.0208(15) 0.0236(15) -0.0002(12) -0.0092(13) 0.0049(12)
 O5 0.0300(17) 0.0377(19) 0.0329(17) -0.0002(14) -0.0048(13) -0.0004(13)
 O6 0.0326(17) 0.0239(15) 0.0295(16) -0.0052(12) -0.0090(13) -0.0001(12)
 O7 0.036(2) 0.035(2) 0.076(3) 0.022(2) -0.0028(18) 0.0023(15)
 C1 0.033(2) 0.0147(19) 0.0246(19) 0.0002(15) -0.0101(16) 0.0021(15)
 O8 0.0396(19) 0.039(2) 0.0290(16) 0.0015(14) -0.0051(14) -0.0076(15)

_geom_special_details
;
 All esds (except the esd in the dihedral angle between two l.s. planes)
 are estimated using the full covariance matrix.  The cell esds are taken
 into account individually in the estimation of esds in distances, angles
 and torsion angles; correlations between esds in cell parameters are only
 used when they are defined by crystal symmetry.  An approximate (isotropic)
 treatment of cell esds is used for estimating esds involving l.s. planes.
;
loop_
  _geom_bond_atom_site_label_1
  _geom_bond_atom_site_label_2
  _geom_bond_distance
  _geom_bond_site_symmetry_2
  _geom_bond_publ_flag
 Ca1 Ca1 3.9950(11) 2_656 ?
 Ca1 Ca1 3.9950(11) 2_646 ?
 Ca1 P1 3.1200(16) 2_646 ?
 Ca1 O1 2.340(3) . ?
 Ca1 O1 2.431(3) 2_646 ?
 Ca1 O3 2.779(3) 2_646 ?
 Ca1 O3 2.341(3) 1_545 ?
 Ca1 O4 2.367(3) . ?
 Ca1 O6 2.356(3) 3_666 ?
 Ca1 O7 2.408(4) . ?
 P1 O1 1.503(3) . ?
 P1 O2 1.564(4) . ?
 P1 O3 1.493(3) . ?
 P1 C1 1.801(4) . ?
 P2 O4 1.509(3) . ?
 P2 O5 1.574(4) . ?
 P2 O6 1.498(3) . ?
 P2 C1 1.802(4) . ?
 O2 H2 0.8200 . ?
 O5 H5 0.8199 . ?
 O7 H7A 0.8555 . ?
 O7 H7B 0.8558 . ?
 C1 H1A 0.9700 . ?
 C1 H1B 0.9700 . ?
 O8 H8A 0.8499 . ?
 O8 H8B 0.8500 . ?

loop_
  _geom_angle_atom_site_label_1
  _geom_angle_atom_site_label_2
  _geom_angle_atom_site_label_3
  _geom_angle
  _geom_angle_site_symmetry_1
  _geom_angle_site_symmetry_3
  _geom_angle_publ_flag
 Ca1 Ca1 Ca1 121.28(4) 2_646 2_656 ?
 P1 Ca1 Ca1 58.88(3) 2_646 2_646 ?
 P1 Ca1 Ca1 62.66(3) 2_646 2_656 ?
 O1 Ca1 Ca1 32.43(7) 2_646 2_646 ?
 O1 Ca1 Ca1 33.86(8) . 2_656 ?
 O1 Ca1 Ca1 90.37(8) 2_646 2_656 ?
 O1 Ca1 Ca1 151.63(8) . 2_646 ?
 O1 Ca1 P1 95.70(8) . 2_646 ?
 O1 Ca1 P1 28.06(7) 2_646 2_646 ?
 O1 Ca1 O1 123.74(9) . 2_646 ?
 O1 Ca1 O3 161.83(13) . 1_545 ?
 O1 Ca1 O3 56.63(9) 2_646 2_646 ?
 O1 Ca1 O3 67.19(10) . 2_646 ?
 O1 Ca1 O4 79.01(10) . . ?
 O1 Ca1 O6 85.74(12) . 3_666 ?
 O1 Ca1 O7 92.84(13) . . ?
 O3 Ca1 Ca1 42.83(8) 1_545 2_646 ?
 O3 Ca1 Ca1 34.94(6) 2_646 2_656 ?
 O3 Ca1 Ca1 163.85(9) 1_545 2_656 ?
 O3 Ca1 Ca1 86.41(7) 2_646 2_646 ?
 O3 Ca1 P1 28.58(7) 2_646 2_646 ?
 O3 Ca1 P1 101.22(9) 1_545 2_646 ?
 O3 Ca1 O1 73.48(11) 1_545 2_646 ?
 O3 Ca1 O3 129.22(10) 1_545 2_646 ?
 O3 Ca1 O4 84.80(11) 1_545 . ?
 O3 Ca1 O6 101.74(12) 1_545 3_666 ?
 O3 Ca1 O7 82.31(13) 1_545 . ?
 O4 Ca1 Ca1 111.16(8) . 2_656 ?
 O4 Ca1 Ca1 127.55(8) . 2_646 ?
 O4 Ca1 P1 172.06(8) . 2_646 ?
 O4 Ca1 O1 156.32(11) . 2_646 ?
 O4 Ca1 O3 145.97(10) . 2_646 ?
 O4 Ca1 O7 101.58(14) . . ?
 O6 Ca1 Ca1 103.55(9) 3_666 2_646 ?
 O6 Ca1 Ca1 77.50(8) 3_666 2_656 ?
 O6 Ca1 P1 86.59(8) 3_666 2_646 ?
 O6 Ca1 O1 88.17(12) 3_666 2_646 ?
 O6 Ca1 O3 86.61(10) 3_666 2_646 ?
 O6 Ca1 O4 87.11(11) 3_666 . ?
 O6 Ca1 O7 170.79(14) 3_666 . ?
 O7 Ca1 Ca1 73.68(9) . 2_646 ?
 O7 Ca1 Ca1 96.29(11) . 2_656 ?
 O7 Ca1 P1 84.49(11) . 2_646 ?
 O7 Ca1 O1 85.04(13) . 2_646 ?
 O7 Ca1 O3 84.46(13) . 2_646 ?
 O1 P1 Ca1 49.57(12) . 2_656 ?
 O1 P1 O2 106.03(19) . . ?
 O1 P1 C1 110.18(18) . . ?
 O2 P1 Ca1 123.88(13) . 2_656 ?
 O2 P1 C1 105.3(2) . . ?
 O3 P1 Ca1 62.92(13) . 2_656 ?
 O3 P1 O1 112.47(19) . . ?
 O3 P1 O2 112.03(19) . . ?
 O3 P1 C1 110.55(19) . . ?
 C1 P1 Ca1 129.65(16) . 2_656 ?
 O4 P2 O5 106.56(19) . . ?
 O4 P2 C1 109.58(18) . . ?
 O5 P2 C1 107.1(2) . . ?
 O6 P2 O4 116.40(19) . . ?
 O6 P2 O5 109.00(19) . . ?
 O6 P2 C1 107.86(19) . . ?
 Ca1 O1 Ca1 113.71(13) . 2_656 ?
 P1 O1 Ca1 102.37(15) . 2_656 ?
 P1 O1 Ca1 136.24(17) . . ?
 P1 O2 H2 109.5 . . ?
 Ca1 O3 Ca1 102.23(11) 1_565 2_656 ?
 P1 O3 Ca1 88.50(14) . 2_656 ?
 P1 O3 Ca1 159.2(2) . 1_565 ?
 P2 O4 Ca1 136.24(18) . . ?
 P2 O5 H5 109.4 . . ?
 P2 O6 Ca1 136.32(19) . 3_666 ?
 Ca1 O7 H7A 109.6 . . ?
 Ca1 O7 H7B 109.7 . . ?
 H7A O7 H7B 104.2 . . ?
 P1 C1 P2 115.7(2) . . ?
 P1 C1 H1A 108.4 . . ?
 P1 C1 H1B 108.4 . . ?
 P2 C1 H1A 108.4 . . ?
 P2 C1 H1B 108.4 . . ?
 H1A C1 H1B 107.4 . . ?
 H8A O8 H8B 109.5 . . ?

loop_
  _geom_hbond_atom_site_label_D
  _geom_hbond_atom_site_label_H
  _geom_hbond_atom_site_label_A
  _geom_hbond_distance_DH
  _geom_hbond_distance_HA
  _geom_hbond_distance_DA
  _geom_hbond_angle_DHA
  _geom_hbond_site_symmetry_A
  _geom_hbond_publ_flag
 O2 H2 O8 0.82 1.86 2.675(5) 172.7 2_655 yes
 O5 H5 O7 0.82 2.37 2.978(5) 131.8 3_766 yes
 O7 H7A O6 0.86 2.06 2.818(5) 147.4 4_666 yes
 O8 H8A O5 0.85 1.79 2.616(5) 165.1 . yes
 O8 H8B O2 0.85 2.20 2.767(5) 124.1 4_575 yes

loop_
  _geom_torsion_atom_site_label_1
  _geom_torsion_atom_site_label_2
  _geom_torsion_atom_site_label_3
  _geom_torsion_atom_site_label_4
  _geom_torsion
  _geom_torsion_site_symmetry_1
  _geom_torsion_site_symmetry_2
  _geom_torsion_site_symmetry_3
  _geom_torsion_site_symmetry_4
  _geom_torsion_publ_flag
 Ca1 P1 O1 Ca1 145.5(4) 2_656 . . . ?
 Ca1 P1 O3 Ca1 121.8(6) 2_656 . . 1_565 ?
 Ca1 P1 C1 P2 -112.9(2) 2_656 . . . ?
 O1 P1 O3 Ca1 123.2(5) . . . 1_565 ?
 O1 P1 O3 Ca1 1.39(19) . . . 2_656 ?
 O1 P1 C1 P2 -59.3(3) . . . . ?
 O2 P1 O1 Ca1 121.14(16) . . . 2_656 ?
 O2 P1 O1 Ca1 -93.4(3) . . . . ?
 O2 P1 O3 Ca1 3.9(6) . . . 1_565 ?
 O2 P1 O3 Ca1 -117.93(15) . . . 2_656 ?
 O2 P1 C1 P2 54.6(3) . . . . ?
 O3 P1 O1 Ca1 143.9(3) . . . . ?
 O3 P1 O1 Ca1 -1.6(2) . . . 2_656 ?
 O3 P1 C1 P2 175.8(2) . . . . ?
 O4 P2 O6 Ca1 110.2(3) . . . 3_666 ?
 O4 P2 C1 P1 41.9(3) . . . . ?
 O5 P2 O4 Ca1 133.2(3) . . . . ?
 O5 P2 O6 Ca1 -129.3(3) . . . 3_666 ?
 O5 P2 C1 P1 -73.3(3) . . . . ?
 O6 P2 O4 Ca1 -105.0(3) . . . . ?
 O6 P2 C1 P1 169.5(2) . . . . ?
 C1 P1 O1 Ca1 -125.45(18) . . . 2_656 ?
 C1 P1 O1 Ca1 20.1(4) . . . . ?
 C1 P1 O3 Ca1 -113.2(6) . . . 1_565 ?
 C1 P1 O3 Ca1 125.01(18) . . . 2_656 ?
 C1 P2 O4 Ca1 17.7(3) . . . . ?
 C1 P2 O6 Ca1 -13.3(3) . . . 3_666 ?

_shelx_res_file
;
TITL CaNO3MED.res in P2(1)/n
    d_a.res
    created by SHELXL-2018/3 at 21:25:52 on 20-Nov-2020
CELL 0.56086 9.9058 6.9639 12.2991 90 98.621 90
ZERR 4 0.0021 0.0017 0.003 0 0.008 0
LATT 1
SYMM 0.5-X,0.5+Y,0.5-Z
SFAC C H Ca O P
UNIT 4 32 4 32 8
EQIV $1 1.5-X,0.5+Y,0.5-Z
EQIV $2 2-X,1-Y,1-Z
EQIV $3 0.5+X,0.5-Y,0.5+Z
EQIV $4 -0.5+X,1.5-Y,-0.5+Z

L.S. 10
PLAN  2
SIZE 0.13 0.11 0.11
TEMP 25(2)
CONF
HTAB O2 O8_$1
HTAB O5 O7_$2
HTAB O7 O6_$3
HTAB O8 O2_$4
HTAB O8 O5
BOND
LIST 4
MORE -1
BOND $H
fmap 2
acta
OMIT -1 0 1
REM <olex2.extras>
REM <HklSrc "%.\\d_a.hkl">
REM </olex2.extras>

WGHT    0.089900    1.872700
FVAR       0.63200
CA1   3    0.734799    0.385706    0.669466    11.00000    0.02884    0.01344 =
         0.02416    0.00072   -0.00766    0.00053
P1    5    0.745053    0.870915    0.575065    11.00000    0.02972    0.01360 =
         0.02351   -0.00113   -0.00834   -0.00097
P2    5    0.630016    0.582925    0.398381    11.00000    0.02706    0.01692 =
         0.02262   -0.00068   -0.00737    0.00012
O1    4    0.777044    0.715358    0.659669    11.00000    0.04243    0.01699 =
         0.02424    0.00274   -0.01310   -0.00126
O2    4    0.871256    0.882550    0.512643    11.00000    0.03270    0.03134 =
         0.03373    0.00164   -0.00327   -0.00158
AFIX   3
H2    2    0.863326    0.976000    0.471613    11.00000   -1.50000
AFIX   0
O3    4    0.715695    1.059017    0.624878    11.00000    0.03990    0.01568 =
         0.03526   -0.00575   -0.00651   -0.00247
O4    4    0.699493    0.434160    0.476772    11.00000    0.04010    0.02079 =
         0.02361   -0.00015   -0.00923    0.00489
O5    4    0.732606    0.633054    0.316394    11.00000    0.03005    0.03772 =
         0.03287   -0.00019   -0.00480   -0.00044
AFIX   3
H5    2    0.810816    0.610254    0.345794    11.00000   -1.50000
AFIX   0
O6    4    0.495469    0.526827    0.333637    11.00000    0.03256    0.02395 =
         0.02950   -0.00521   -0.00901   -0.00013
O7    4    0.974339    0.308248    0.703678    11.00000    0.03593    0.03470 =
         0.07618    0.02183   -0.00281    0.00227
AFIX   3
H7A   2    0.991469    0.241148    0.762388    11.00000   -1.50000
H7B   2    1.020999    0.410928    0.718338    11.00000   -1.50000
AFIX   0
C1    1    0.604434    0.799457    0.472859    11.00000    0.03317    0.01466 =
         0.02463    0.00021   -0.01007    0.00208
AFIX  23
H1A   2    0.584878    0.903370    0.420340    11.00000   -1.20000
H1B   2    0.524500    0.782326    0.508754    11.00000   -1.20000
AFIX   0

O8    4    0.634961    0.700170    0.110320    11.00000    0.03960    0.03947 =
         0.02905    0.00154   -0.00506   -0.00757
AFIX   3
H8A   2    0.673981    0.697030    0.176730    11.00000   -1.50000
H8B   2    0.554961    0.745840    0.107680    11.00000   -1.50000
AFIX   0
HKLF 4


REM  CaNO3MED.res in P2(1)/n
REM wR2 = 0.165331, GooF = S = 1.04274, Restrained GooF = 1.04274 for all data
REM R1 = 0.054430 for 1490 Fo > 4sig(Fo) and 0.073683 for all 1958 data
REM 109 parameters refined using 0 restraints

END

WGHT      0.0899      1.8727

REM Highest difference peak  0.875,  deepest hole -0.636,  1-sigma level  0.143
Q1    1   0.8097  0.4097  0.6331  11.00000  0.05    0.87
Q2    1   0.8131  0.8809  0.5361  11.00000  0.05    0.83
;
_shelx_res_checksum                65325
_shelx_hkl_file
;
   2   0   0 9876.71  712.13
  -2   0   0 9999.00  712.13
   3   0   0   -1.40    2.30
  -3   0   0   -2.10    2.20
  -4   0   0 3136.19  225.68
   4   0   0 3123.79  225.88
  -5   0   0   -2.10    4.10
   5   0   0  -13.60    5.00
   6   0   0  884.51   66.49
   7   0   0   12.90    6.20
   8   0   0 3068.09  225.18
   9   0   0  -25.90    9.40
  10   0   0  167.28   20.90
  11   0   0   11.00   10.30
   0  -1   0    1.00    1.40
   0   1   0    1.70    1.20
   1  -1   0 1942.61  150.28
  -1   1   0 2060.69  150.28
  -1   1   0 2231.18  150.48
   1   1   0 2092.59  150.48
  -1   1   0 2110.69  149.99
   2  -1   0  579.84   44.70
  -2   1   0  582.24   44.50
   2   1   0  597.44   44.80
  -2   1   0  604.64   44.70
  -2   1   0  694.33   44.90
   2   1   0  603.34   44.60
   3  -1   0  826.02   59.69
  -3   1   0  844.32   59.49
  -3   1   0  804.02   58.79
   3   1   0  828.62   59.59
   3   1   0  759.52   59.19
   4  -1   0  556.54   39.70
   4   1   0  483.55   38.80
   4   1   0  550.74   39.60
   4   1   0  461.95   39.10
  -4   1   0  580.54   39.50
   5  -1   0    7.90    5.30
   5   1   0    8.60    2.80
   5   1   0    5.80    3.00
   5   1   0   12.60    4.60
  -5   1   0   18.20    4.50
   6   1   0  252.87   21.20
   6   1   0  269.87   20.70
   7  -1   0  215.68   19.70
   7   1   0  217.98   19.80
  -7   1   0  198.38   18.90
   8  -1   0  187.68   19.60
   8   1   0  176.68   19.00
  -8   1   0  174.98   18.20
   9  -1   0  225.88   23.70
   9   1   0  217.48   24.30
  10  -1   0    1.80   10.50
  10   1   0   10.20   10.10
  11  -1   0  109.59   19.00
  11   1   0  118.59   19.60
   0   2   0   20.30    4.40
   1   2   0 1422.16  109.19
  -1   2   0 1445.96  109.19
  -1   2   0 1635.04  109.59
   2   2   0   37.20    5.60
  -2   2   0   54.59    6.00
  -2   2   0   47.40    5.00
  -2   2   0   39.90    5.50
  -3   2   0 1221.58   91.99
  -3   2   0 1353.96   92.49
  -3   2   0 1232.08   92.29
   3   2   0 1252.57   92.69
   4  -2   0   25.10    5.90
   4   2   0   17.20    4.90
  -4   2   0   24.00    4.60
   4   2   0   22.10    5.40
  -4   2   0   28.30    5.10
   4   2   0   17.00    5.30
  -4   2   0   26.40    4.80
   5  -2   0 1811.02  131.69
  -5   2   0 1832.12  131.29
   5   2   0 1781.02  131.59
   5   2   0 1841.02  132.19
   5   2   0 1741.63  131.29
  -5   2   0 1809.12  130.49
   6  -2   0   52.59    9.30
  -6   2   0   11.00    3.60
  -6   2   0   50.49    8.80
  -6   2   0   26.70    4.30
   6   2   0   35.90    6.90
   6   2   0   26.90    6.00
   6   2   0   25.60    8.50
   7  -2   0  214.08   19.30
   7   2   0  186.28   17.40
  -7   2   0  230.98   19.00
   7   2   0  160.88   18.40
   7   2   0  216.68   19.00
   8  -2   0  -15.20    9.10
   8   2   0    8.80   11.40
   8   2   0   -5.00    4.50
  -8   2   0   10.40    8.60
   9  -2   0  102.59   14.80
   9   2   0   65.49    9.80
   9   2   0   59.29    8.80
   9   2   0  104.99   15.90
  -9   2   0   95.19   14.40
  10  -2   0    9.70   10.80
  10   2   0   16.30   11.60
  11  -2   0   78.69   17.70
  11   2   0  107.49   18.60
   0   3   0    0.00    3.10
   0   3   0    0.20    3.10
  -1   3   0  254.97   21.30
   1   3   0  257.67   22.00
   1   3   0  233.78   21.20
  -1   3   0  278.97   21.90
   2   3   0  128.49   12.50
   2   3   0  113.59   11.90
  -2   3   0  101.89   11.50
  -2   3   0  136.79   12.50
   3   3   0  755.72   59.39
   3   3   0  763.62   58.69
  -3   3   0  761.82   57.19
  -3   3   0  780.82   58.39
  -3   3   0  818.92   58.79
   4   3   0   56.99    8.50
  -4   3   0   73.09    8.30
   4   3   0   59.39    7.90
  -4   3   0   66.99    7.60
   4   3   0   78.39    9.60
  -4   3   0   60.49    7.80
   5   3   0   51.59    7.50
  -5   3   0   38.90    6.70
  -5   3   0   45.30    6.70
   5   3   0   42.90    9.00
  -5   3   0   54.49    7.30
   5   3   0   47.20    8.10
   6   3   0  345.57   30.10
  -6   3   0  375.16   28.90
  -6   3   0  386.06   29.80
   6   3   0  285.77   32.70
   6   3   0  396.06   30.40
  -6   3   0  398.46   29.40
   7  -3   0   13.40    7.40
  -7   3   0   10.40    4.50
  -7   3   0   21.20    6.50
   7   3   0   14.90    8.20
   7   3   0    8.10    4.90
   7   3   0    1.90    6.50
  -7   3   0    9.20    4.20
   8  -3   0   58.69   12.50
   8   3   0   54.79    9.10
  -8   3   0   66.99   12.50
   8   3   0   66.29   13.50
  -8   3   0   34.00    6.60
   8   3   0   54.69   10.10
   9  -3   0    1.30    9.40
  -9   3   0    6.90    8.80
   9   3   0    4.40    6.10
   9   3   0  -20.90    9.20
  10  -3   0    6.00    9.80
  10   3   0    0.00    5.50
  10   3   0   -1.40    4.70
  10   3   0    4.30   10.60
 -10   3   0   10.50    8.90
  11  -3   0   56.69   16.20
  11   3   0   39.70   10.20
  11   3   0   68.09    9.80
  11   3   0   51.69   16.90
   0   4   0 3232.38  244.78
   0   4   0 3509.45  245.78
  -1   4   0   21.00    6.90
  -1   4   0   13.30    5.60
   1   4   0   19.30    5.70
   1   4   0   13.00    5.70
   2   4   0 3297.07  248.98
  -2   4   0 3303.27  248.78
  -2   4   0 3553.14  249.58
   2   4   0 3557.44  250.17
  -3   4   0  448.86   37.80
   3   4   0  489.25   39.40
  -3   4   0  444.16   37.40
   3   4   0  506.75   38.20
  -4   4   0  456.85   35.60
   4   4   0  472.45   39.00
  -4   4   0  488.05   37.50
   4   4   0  491.95   37.90
  -4   4   0  425.46   36.70
  -5   4   0   46.90    7.30
   5   4   0   36.40    9.20
  -5   4   0   52.69    8.70
   5   4   0   51.89    9.30
   5   4   0   18.10    8.30
  -5   4   0   32.70    8.50
   6   4   0  914.21   69.09
  -6   4   0  911.11   67.79
  -6   4   0  900.51   68.59
  -6   4   0  930.31   68.49
   6   4   0  839.92   70.39
   6   4   0  905.11   69.29
   7   4   0   -6.40    6.90
   7   4   0   -1.90    9.80
   7   4   0   -7.60    6.60
  -7   4   0   14.20    6.40
  -7   4   0    9.10    6.80
  -7   4   0    5.60    6.50
   8   4   0  637.44   52.09
  -8   4   0  595.34   49.20
  -8   4   0  648.24   48.90
   8   4   0  687.43   52.89
  -8   4   0  660.03   52.39
   8   4   0  637.54   50.99
   9   4   0   16.60    7.90
   9   4   0   29.90    8.20
   9   4   0   16.30   12.30
  -9   4   0   47.60   12.30
  -9   4   0   13.00    6.90
 -10   4   0  358.96   33.80
  10   4   0  320.47   29.90
  10   4   0  301.47   29.00
  10   4   0  388.66   34.70
  11   4   0   36.60    8.70
  11   4   0   17.30   19.00
  11   4   0   28.90    9.20
   0   5   0   -2.10    4.60
   0   5   0    1.50    4.40
  -1   5   0  304.47   26.70
  -1   5   0  308.97   27.20
   1   5   0  285.37   27.20
   1   5   0  303.17   26.70
   2   5   0    9.20    6.10
  -2   5   0   21.40    6.80
  -2   5   0   14.00    9.70
   2   5   0   30.70    8.00
   3   5   0  424.86   35.00
   3   5   0  403.46   36.10
  -3   5   0  413.66   34.90
  -3   5   0  408.16   34.40
   4   5   0   44.60   10.90
  -4   5   0   54.79   10.40
  -4   5   0   72.19   10.30
   4   5   0   83.49   11.60
   5   5   0   -3.20    6.80
   5   5   0   -4.20    5.50
  -5   5   0    1.80    5.00
   5   5   0  -11.80    5.50
  -5   5   0    6.70    6.10
  -5   5   0   -5.00    4.90
  -6   5   0  293.77   25.70
  -6   5   0  314.87   26.40
   6   5   0  240.78   28.20
  -6   5   0  274.07   25.10
   6   5   0  332.67   27.10
   6   5   0  278.47   26.70
   7   5   0    8.60    6.70
   7   5   0   10.50    8.00
  -7   5   0   12.30    6.60
  -7   5   0   15.10    7.70
  -7   5   0   12.70    7.30
   8   5   0   13.40    9.90
  -8   5   0    1.40    7.30
   8   5   0   16.30    7.80
   8   5   0   22.20   10.20
  -8   5   0   18.50    8.50
  -8   5   0   16.20    5.70
  -9   5   0  130.39   16.50
   9   5   0  138.09   18.80
  -9   5   0  153.78   14.80
   9   5   0  154.68   20.70
   9   5   0  160.68   18.10
  -9   5   0  153.88   19.10
 -10   5   0    2.50   10.60
  10   5   0    5.00    7.80
  10   5   0    8.20   13.50
  10   5   0    1.90    8.40
 -10   5   0   -1.00    5.00
   0   6   0  426.76   37.50
   0   6   0  454.75   38.70
   1   6   0 1420.56  112.59
  -1   6   0 1553.94  112.89
  -1   6   0 1514.85  113.59
   1   6   0 1484.95  113.89
   2   6   0  268.97   28.20
   2   6   0  263.27   26.40
  -2   6   0  293.17   26.40
  -2   6   0  293.87   27.20
   3   6   0  940.51   75.29
  -3   6   0  893.41   81.69
  -3   6   0  993.60   73.19
   3   6   0  896.21   74.39
   4   6   0   90.89   15.00
  -4   6   0   78.09   13.30
   4   6   0   55.09   13.90
   4   6   0   70.79   12.10
  -4   6   0   65.79   11.20
  -5   6   0  333.47   31.70
  -5   6   0  347.77   31.30
   5   6   0  408.86   31.10
   5   6   0  323.37   31.60
  -5   6   0  369.56   29.50
   5   6   0  337.27   33.50
   6   6   0    3.30    7.20
  -6   6   0    0.60    7.20
  -6   6   0   22.30    8.00
  -6   6   0    3.70    8.50
   6   6   0  -28.10   10.60
   6   6   0    1.60    9.00
  -7   6   0  438.56   38.00
   7   6   0  515.05   39.10
  -7   6   0  424.76   38.60
  -7   6   0  477.05   38.10
   7   6   0  398.56   38.80
   7   6   0  478.35   41.40
  -8   6   0   21.70   10.10
   8   6   0   22.30   10.00
   8   6   0   26.20    9.50
   8   6   0   15.40   12.10
  -8   6   0   36.80   10.30
  -8   6   0   31.50    8.60
   9   6   0  193.48   23.90
  -9   6   0  191.18   18.80
  -9   6   0  214.48   23.20
   9   6   0  160.38   22.60
   9   6   0  179.68   22.10
  -9   6   0  192.78   21.00
   0   7   0    0.30    6.10
   0   7   0    5.20    6.50
  -1   7   0    2.30    8.00
   1   7   0    8.90    7.60
   1   7   0    5.40    7.60
  -2   7   0    2.40    6.40
   2   7   0    4.30    6.90
  -2   7   0    0.70    7.40
   2   7   0   10.10    9.10
   3   7   0   35.50   11.70
  -3   7   0   55.69   11.90
   3   7   0   56.79   12.70
  -3   7   0   55.09   13.80
   4   7   0   -6.70    6.20
  -4   7   0    0.50    6.00
   4   7   0   -2.90    7.10
  -4   7   0    1.60    6.70
   4   7   0    0.20    6.80
   5   7   0   65.29   14.90
  -5   7   0   64.79   13.10
  -5   7   0   71.99   11.50
   5   7   0  100.59   14.70
  -5   7   0   66.29   15.20
   5   7   0   76.19   11.70
   6   7   0   10.80    9.80
   6   7   0    9.20    8.20
  -6   7   0    7.10    7.00
   6   7   0   16.10    9.00
  -6   7   0   22.90    9.00
  -7   7   0   98.59   24.10
   7   7   0  100.19   16.80
   7   7   0  100.59   15.20
  -7   7   0   79.89   15.40
   7   7   0  104.29   17.40
  -7   7   0   87.09   15.60
  -8   7   0   10.20    8.10
   8   7   0   20.80   11.20
   0   8   0   80.39   17.10
   0   8   0   69.39   14.90
  -1   8   0    4.10    9.10
   1   8   0    1.90    7.40
  -1   8   0    2.30    7.40
   1   8   0    0.40    8.20
   2   8   0  311.67   32.30
   2   8   0  305.17   30.80
  -2   8   0  293.17   31.30
  -2   8   0  349.77   34.10
   3   8   0   43.40   12.00
  -3   8   0   75.89   17.70
   3   8   0   38.80   13.10
  -3   8   0   39.00   13.00
   4   8   0  586.54   42.90
   4   8   0  414.36   44.40
  -4   8   0  531.75   46.20
   4   8   0  535.05   47.40
  -4   8   0  533.35   45.80
   5   8   0   40.80   11.50
  -5   8   0   48.80   12.70
   5   8   0   71.69   16.40
   5   8   0   49.40   14.10
  -5   8   0   59.19   13.40
  -6   8   0  238.68   26.80
   6   8   0  281.77   29.50
   0   9   0   -4.50    8.50
  -1   9   0   13.50   11.90
   1   9   0    2.50    9.90
  12   0  -1    3.70   14.00
  11   0  -1  159.08   21.60
  10   0  -1    2.80    9.50
   9   0  -1  555.74   46.60
   8   0  -1    9.20   12.40
   7   0  -1  348.87   29.00
   6   0  -1   -8.10    4.30
   5   0  -1 5925.91  426.46
   4   0  -1   -5.20    3.40
   3   0  -1 5907.41  424.06
  -2   0   1    0.70    0.90
   2   0  -1   -1.30    1.10
  -1   0   1    0.20    0.50
  -1   0  -1   83.59    6.50
  -2   0  -1    0.70    2.50
   2   0   1    0.40    1.10
   2   0   1   -0.30    2.20
   3   0   1 1622.64  120.89
   3   0   1 1738.33  119.69
  -3   0  -1 1630.44  120.79
  -4   0  -1    0.20    3.00
   4   0   1   -5.70    3.60
  -5   0  -1 1092.09   81.19
   5   0   1 1111.59   81.59
   6   0   1   -3.20    4.70
  -6   0  -1   -1.00    4.30
   7   0   1   31.30    8.10
  -7   0  -1   35.30    7.80
  -8   0  -1    3.20    7.50
   8   0   1  -40.60   10.50
  -9   0  -1   79.69   12.70
   9   0   1   65.69   13.90
  10   0   1    0.80    9.10
  11   0   1    0.20    9.90
  12  -1  -1   27.70   14.50
  11  -1  -1  148.89   21.10
  11   1  -1  131.49   20.20
  10  -1  -1   -8.00    8.80
  10   1  -1    1.50    9.10
   9  -1  -1  481.35   40.40
   9   1  -1  442.26   39.30
   8   1  -1   -0.10    7.00
   7  -1  -1  704.53   53.49
   7   1  -1  675.63   53.39
   6  -1  -1  278.37   20.10
   6   1  -1  237.68   19.90
   6   1  -1  186.88   18.20
   5  -1  -1   42.70    6.50
   5   1  -1   34.50    5.20
   5   1  -1   34.40    6.60
   4  -1  -1  140.89   12.50
   4  -1  -1  140.49   11.60
   4   1  -1  130.09   12.20
  -4   1   1  154.38   11.00
   3  -1  -1 1309.77  101.69
   3  -1  -1 1442.66  102.09
  -3  -1   1 1488.95  102.19
   3   1  -1 1423.76  102.09
  -3   1   1 1380.76  101.49
   2  -1  -1  306.27   24.50
   2  -1  -1  311.47   24.30
  -2  -1   1  373.56   24.90
   2  -1  -1  302.07   24.50
  -2   1   1  330.17   24.40
   2   1  -1  353.16   24.90
  -1  -1   1 1171.18   81.59
   1  -1  -1 1058.29   81.49
  -1   1   1 1082.09   81.39
   1   1  -1 1188.78   81.69
   0  -1   1  283.07   23.00
   0  -1  -1  308.07   23.10
   0   1   1  312.87   23.00
   0   1  -1  322.87   23.10
  -1  -1  -1  264.17   19.30
  -1  -1  -1  237.38   18.70
  -1   1  -1  272.47   19.20
   1   1   1  262.87   19.30
   1   1   1  232.58   18.70
  -2  -1  -1  636.14   47.00
   2  -1   1  679.33   46.90
  -2  -1  -1  605.84   46.80
  -2   1  -1  630.44   47.20
   2   1   1  594.04   46.80
  -2   1  -1  688.83   46.70
   3  -1   1 2153.58  148.99
  -3  -1  -1 2055.39  149.29
   3  -1   1 2065.49  149.69
  -3  -1  -1 1988.20  148.99
   3   1   1 2106.69  149.39
  -3   1  -1 2175.68  149.69
   3   1   1 1923.41  148.99
   4  -1   1    3.20    2.10
   4  -1   1   -3.00    3.60
  -4  -1  -1    6.20    3.60
   4   1   1    2.50    3.70
   4   1   1    0.40    2.10
  -4   1  -1    6.30    3.70
  -5  -1  -1   20.10    5.40
   5  -1   1   12.60    5.10
  -5   1  -1   13.10    4.70
   5   1   1   11.50    5.10
   6  -1   1   17.20    6.00
  -6  -1  -1   13.50    6.20
  -6   1  -1   14.90    5.10
   6   1   1    9.20    5.80
   7  -1   1   72.89   10.60
   7   1   1   72.39   10.50
  -7   1  -1   75.49    9.90
   8  -1   1   10.40    8.30
  -8   1  -1   21.70    7.50
   8   1   1    6.90    9.30
   9  -1   1    8.60    9.40
  -9   1  -1   22.90    9.20
   9   1   1   20.50   11.40
  10  -1   1   31.40   11.00
 -10   1  -1   18.40   10.60
  10   1   1   32.80   12.50
  11  -1   1   91.79   17.10
  11   1   1   88.69   20.30
  12  -2  -1   25.70   15.50
  11  -2  -1   62.99   17.60
  11   2  -1   57.19   18.20
  10  -2  -1   92.09   17.30
  10   2  -1  115.19   17.50
   9  -2  -1    1.70   11.50
   9   2  -1    3.70   10.70
   9   2  -1   19.60    5.50
   9   2  -1   11.80    6.50
   8   2  -1 1404.86  108.89
   8   2  -1 1525.95  111.69
   8   2  -1 1537.65  109.19
   7  -2  -1    7.70    6.50
   7   2  -1    4.60    5.50
   7   2  -1   -2.10    3.60
   6  -2  -1 1689.33  127.89
  -6   2   1 1786.32  128.39
   6   2  -1 1783.02  128.49
  -6   2   1 1862.91  125.99
   6   2  -1 1593.14  127.39
   5  -2  -1  190.58   15.00
   5  -2  -1  196.78   15.60
   5   2  -1  178.98   15.70
  -5   2   1  182.88   14.10
   5   2  -1  143.99   16.40
  -5   2   1  173.48   15.30
   5   2  -1  130.49   16.40
   4  -2  -1 1310.37   94.39
   4  -2  -1 1272.37   94.49
   4   2  -1 1346.37   95.09
  -4   2   1 1302.17   94.09
  -4   2   1 1230.88   93.89
   3  -2  -1  331.07   24.30
   3  -2  -1  302.47   24.80
  -3   2   1  302.47   24.00
   3   2  -1  349.67   25.50
  -3   2   1  303.97   24.40
   2  -2  -1  366.96   29.70
  -2  -2   1  415.96   30.00
   2   2  -1  382.96   29.90
  -2   2   1  377.26   29.40
  -1  -2   1  667.43   47.10
   1  -2  -1  617.54   46.90
  -1   2   1  573.14   46.60
   1   2  -1  649.54   47.00
   0  -2   1 7791.42  538.65
   0  -2  -1 7265.77  538.45
   0   2  -1 7530.85  538.45
   0   2   1 7395.76  538.35
   1  -2   1  594.14   43.70
  -1  -2  -1  568.94   43.70
   1   2   1  572.34   43.60
  -1   2  -1  585.34   43.60
   2  -2   1 2049.79  144.59
  -2  -2  -1 1989.40  144.49
   2   2   1 1832.72  143.29
  -2   2  -1 2124.19  144.29
   2   2   1 1957.80  144.39
  -3  -2  -1  139.89   12.40
   3  -2   1  133.89   12.70
   3   2   1  145.99   12.60
   3   2   1  124.79   11.80
  -3   2  -1  149.59   12.10
  -3   2  -1  140.09   12.20
  -4  -2  -1  430.76   33.20
  -4   2  -1  448.36   33.40
   4   2   1  411.26   33.00
  -4   2  -1  411.06   32.80
  -4   2  -1  483.65   32.80
   4   2   1  406.96   33.20
   5   2   1  282.47   22.80
  -5   2  -1  283.77   22.70
   5   2   1  268.97   22.30
  -5   2  -1  266.67   21.70
   6  -2   1   10.90    5.70
  -6   2  -1    9.30    3.50
   6   2   1    9.70    5.70
  -6   2  -1   14.10    5.50
   7  -2   1    6.00    5.90
   7   2   1    6.40    4.10
  -7   2  -1   17.50    6.60
   7   2   1    9.50    7.30
   8  -2   1  248.18   22.30
   8   2   1  261.27   23.40
   8   2   1  174.48   18.40
  -8   2  -1  246.38   21.30
   9  -2   1   73.39   14.10
   9   2   1   82.19   14.50
   9   2   1   40.60    7.60
  -9   2  -1   67.89   12.60
  10  -2   1  241.08   26.70
 -10   2  -1  237.18   26.60
  10   2   1  270.97   27.10
  11  -2   1   17.40   13.10
 -11   2  -1    8.50   10.60
  11   2   1   14.30   13.70
  12  -2   1   21.60   17.00
  12   2   1   -0.70   15.30
  12   3  -1   41.10   19.30
  11  -3  -1  149.29   21.30
  11   3  -1   80.79   13.30
  11   3  -1  103.69   12.30
  11   3  -1   92.99   20.80
  10  -3  -1    7.00   10.70
  10   3  -1   -3.50    9.20
  10   3  -1    0.50    5.00
  10   3  -1    1.10    6.20
   9  -3  -1  804.22   60.19
   9   3  -1  637.54   58.29
   9   3  -1  749.53   57.29
   9   3  -1  792.02   60.29
  -8   3   1  247.48   20.30
   8   3  -1  225.88   23.50
   8   3  -1  265.17   25.90
   8   3  -1  304.07   24.00
   7  -3  -1  112.59   13.40
   7   3  -1   95.89   12.40
   7   3  -1   86.89   12.90
   7   3  -1  117.49   14.20
  -7   3   1  117.19   13.50
   6  -3  -1   -1.90    4.90
   6   3  -1  -14.10    6.70
   6   3  -1   -5.40    4.20
   6   3  -1  -19.50    5.60
  -6   3   1    6.60    5.00
  -6   3   1   -3.20    2.80
  -6   3   1    4.10    3.70
   5  -3  -1   92.39    9.50
  -5   3   1   72.49    8.80
  -5   3   1   71.89    8.60
  -5   3   1   74.99    9.50
   5   3  -1   86.09   11.10
   5   3  -1   93.39   10.20
   4  -3  -1   34.60    5.70
   4  -3  -1   22.40    6.00
  -4   3   1   28.90    4.90
  -4   3   1   34.50    6.20
   4   3  -1   30.80    6.50
  -4   3   1   33.70    5.80
   4   3  -1   28.90    6.70
   3  -3  -1  451.15   38.00
   3   3  -1  517.85   38.30
   3   3  -1  503.05   38.90
  -3   3   1  482.35   37.70
   2  -3  -1   90.89   10.70
  -2   3   1  104.09   10.70
   2   3  -1   99.49   10.90
   2   3  -1  114.79   11.40
   1  -3  -1  360.86   30.70
   1   3  -1  403.96   31.00
  -1   3   1  375.76   30.60
   1   3  -1  410.46   31.30
   0  -3  -1  560.74   43.20
   0   3  -1  583.94   43.40
   0   3  -1  561.34   43.10
   0   3   1  533.45   42.90
  -1  -3  -1  299.97   26.80
  -1   3  -1  346.57   27.10
  -1   3  -1  345.67   27.10
   1   3   1  342.27   27.00
  -2  -3  -1    6.90    3.90
  -2   3  -1   19.60    5.30
   2   3   1    7.40    3.80
  -2   3  -1   16.70    5.00
  -3  -3  -1 1108.69   81.69
  -3   3  -1 1116.19   81.49
  -3   3  -1 1187.68   81.59
  -3   3  -1 1075.99   80.59
   3   3   1 1032.70   80.09
   3   3   1 1073.79   81.59
   4   3   1  147.09   14.70
  -4   3  -1  171.38   14.50
   4   3   1  160.48   14.00
  -4   3  -1  153.28   14.60
  -4   3  -1  165.88   14.50
   5   3   1  660.53   50.19
  -5   3  -1  657.53   50.39
  -5   3  -1  675.93   50.09
  -5   3  -1  659.63   50.19
   5   3   1  659.23   50.89
   6   3   1    3.10    4.50
  -6   3  -1   14.30    6.20
   6   3   1   -4.40    5.20
  -6   3  -1    2.30    4.10
  -6   3  -1    6.80    4.10
  -7   3  -1  116.29   13.50
   7   3   1  104.69   13.00
   7   3   1  155.68   16.00
  -7   3  -1  132.39   11.80
   7   3   1  105.09   14.90
  -8   3  -1    2.60    3.60
   8   3   1    5.40    7.90
  -8   3  -1    5.60    6.90
  -8   3  -1    3.20    3.80
   8   3   1    0.60    6.20
   8   3   1    5.30    4.80
   9   3   1   33.40    9.70
   9   3   1    7.80    7.00
   9   3   1   27.40   11.50
  -9   3  -1   20.10    9.60
  10   3   1    3.40    4.50
  10   3   1   20.60   11.60
 -10   3  -1    2.80    9.80
  10   3   1    7.50    6.40
  11   3   1   26.10    8.50
  11   3   1   65.99   22.40
 -11   3  -1   27.70   13.10
  11   3   1   32.90    7.00
  11   4  -1  240.18   23.50
  11   4  -1  227.68   22.50
  11   4  -1  213.58   30.70
  10   4  -1   39.00   16.30
  10   4  -1   18.90    9.60
  10   4  -1   55.79   10.70
   9   4  -1  140.19   18.10
   9   4  -1  145.39   20.00
  -9   4   1  168.08   14.70
   9   4  -1  166.68   17.70
  -8   4   1   55.89    9.10
   8   4  -1   48.20   11.40
  -8   4   1   45.40   11.80
  -8   4   1   61.29    8.20
   8   4  -1   65.09   14.20
   8   4  -1   13.40    9.80
  -7   4   1  414.06   35.60
  -7   4   1  439.56   35.30
  -7   4   1  434.56   36.60
   7   4  -1  420.36   37.10
   7   4  -1  437.56   36.70
   7   4  -1  491.75   41.00
   6   4  -1  389.06   32.70
  -6   4   1  386.36   31.60
   6   4  -1  357.46   33.50
  -6   4   1  349.87   30.30
   6   4  -1  383.66   32.40
   5   4  -1  517.45   43.20
   5   4  -1  539.25   42.50
  -5   4   1  519.65   40.20
  -5   4   1  523.35   42.20
  -5   4   1  535.05   41.30
   4   4  -1    2.60    6.80
  -4   4   1    7.50    4.90
   4   4  -1   20.80    6.40
  -4   4   1   11.70    5.60
   3  -4  -1 1015.90   79.19
   3   4  -1 1076.39   79.39
  -3   4   1 1065.39   78.79
  -3   4   1 1033.00   79.39
   3   4  -1 1057.99   80.39
   2  -4  -1  328.97   28.40
   2   4  -1  354.46   29.20
   2   4  -1  332.97   28.40
  -2   4   1  335.27   27.90
   1  -4  -1  222.88   20.10
  -1   4   1  200.38   19.40
   1   4  -1  226.78   20.00
   1   4  -1  231.88   20.50
   0  -4  -1   30.00    7.30
   0   4  -1   27.50    7.30
   0   4  -1   30.20    7.60
   0   4   1   28.40    6.80
  -1  -4  -1  287.27   24.50
  -1   4  -1  277.27   24.30
  -1   4  -1  279.67   24.20
   1   4   1  284.97   24.20
  -2  -4  -1  750.22   58.29
  -2   4  -1  789.42   58.39
  -2   4  -1  738.83   57.99
   2   4   1  747.53   58.09
   3   4   1   86.79   10.10
  -3   4  -1   68.79    9.70
  -3   4  -1   65.09    9.50
  -3   4  -1   59.59    8.30
   4   4   1   15.10    5.30
   4   4   1    6.20    5.30
  -4   4  -1   20.80    5.90
  -4   4  -1   20.90    6.00
  -4   4  -1    9.50    5.10
  -5   4  -1   95.29   12.00
  -5   4  -1  108.49   11.30
   5   4   1  101.49   12.70
  -5   4  -1  104.99   12.10
   5   4   1  104.19   11.30
  -6   4  -1  217.58   18.30
   6   4   1  193.68   19.00
   6   4   1  188.18   18.80
  -6   4  -1  182.28   18.10
   6   4   1  125.29   20.50
   7   4   1   16.00    8.80
  -7   4  -1   20.20    7.80
  -7   4  -1   15.00    6.40
  -7   4  -1   13.10    5.90
   7   4   1   13.40    7.90
   7   4   1    9.20    7.00
  -8   4  -1   68.99   11.90
  -8   4  -1   35.50    7.80
   8   4   1   27.20   10.90
   8   4   1   56.39   14.20
  -8   4  -1   57.99   10.20
   9   4   1   -1.30    6.80
  -9   4  -1   -2.70    8.50
   9   4   1   -3.50   10.30
  -9   4  -1    2.40    4.30
   9   4   1    5.70    5.80
  10   4   1   95.69   12.40
  10   4   1   38.20   10.90
  10   4   1   69.79   19.30
 -10   4  -1   79.19   15.70
  11   4   1   -1.00    7.00
  11   4   1   -4.40   15.70
 -11   4  -1    4.60   12.50
  11   4   1   -1.70    5.70
  10   5  -1   13.10    8.20
 -10   5   1   24.90    6.90
  10   5  -1   -0.90    8.50
  10   5  -1   17.80   13.10
   9   5  -1   -6.20    8.00
  -9   5   1   -1.10    4.70
   9   5  -1    2.60   11.10
   9   5  -1    9.20    7.60
  -9   5   1   -1.50    6.50
  -8   5   1    6.90    7.10
  -8   5   1   -8.50    5.70
   8   5  -1   -4.30    7.30
  -8   5   1    1.20    5.40
   8   5  -1    8.20    6.70
   8   5  -1   -8.90    8.70
   7   5  -1   96.39   15.60
  -7   5   1   86.29   12.70
   7   5  -1   84.19   14.20
   7   5  -1   89.49   13.80
  -7   5   1   79.99   11.20
  -7   5   1   83.49   12.50
  -6   5   1  171.48   17.50
  -6   5   1  180.18   18.40
   6   5  -1  199.88   20.60
   6   5  -1  148.29   20.60
   6   5  -1  181.38   19.70
  -5   5   1  110.49   14.10
   5   5  -1  129.19   16.20
  -5   5   1  122.89   13.60
  -5   5   1  103.69   12.40
   5   5  -1  110.79   14.50
  -4   5   1  379.86   33.70
   4   5  -1  419.46   34.30
  -4   5   1  412.16   33.20
   4   5  -1  373.26   34.50
  -3   5   1  346.07   27.90
  -3   5   1  292.77   28.30
   3   5  -1  311.17   29.10
   3   5  -1  314.47   28.20
  -2   5   1    2.10    6.70
  -2   5   1    7.30    5.40
   2   5  -1   13.50    6.10
   2   5  -1   13.50    7.20
  -1   5   1   41.00    9.40
   1   5  -1   28.90    7.90
  -1   5   1   27.10    7.30
   1   5  -1   36.00    9.20
   0   5  -1  144.79   15.50
   0   5   1  112.19   20.00
   0   5   1  114.79   13.50
   0   5  -1  113.39   13.80
  -1   5  -1  659.03   52.69
   1   5   1  694.13   53.09
  -1   5  -1  640.34   51.99
   1   5   1  632.64   51.59
   2   5   1    5.00    5.50
  -2   5  -1    8.60    5.80
   2   5   1    0.30    4.80
  -2   5  -1    5.00    5.70
   3   5   1  186.68   20.80
   3   5   1  199.58   17.20
   3   5   1  215.48   19.90
  -3   5  -1  214.68   19.90
  -3   5  -1  177.48   19.20
  -4   5  -1  175.88   17.50
   4   5   1  177.18   15.70
   4   5   1  139.59   17.90
   4   5   1  153.58   16.90
  -4   5  -1  159.38   15.20
  -4   5  -1  171.08   17.30
  -5   5  -1  140.79   16.50
   5   5   1  139.29   18.50
  -5   5  -1  176.88   16.80
   5   5   1  141.39   16.90
  -5   5  -1  150.28   16.30
   5   5   1  151.28   15.10
   6   5   1  111.79   19.60
   6   5   1  158.98   16.60
   6   5   1  147.29   17.10
  -6   5  -1  162.28   16.90
  -6   5  -1  132.39   15.80
  -6   5  -1  158.98   16.30
  -7   5  -1    6.10    7.10
  -7   5  -1    5.00    5.90
   7   5   1    8.70    7.00
  -7   5  -1   14.50    8.20
   7   5   1   13.10    8.10
   8   5   1   76.09   12.70
   8   5   1   84.99   15.10
  -8   5  -1   77.59   11.10
   8   5   1   88.09   14.90
  -8   5  -1   76.09   13.20
  -8   5  -1   71.79   12.10
   9   5   1   17.60    7.80
  -9   5  -1   -3.20    4.80
   9   5   1   -5.30    7.40
  -9   5  -1    5.10    8.80
   9   5   1    4.90   12.00
  -9   5  -1   -3.80    7.20
 -10   5  -1   21.00   12.50
  10   5   1    2.30    9.20
  10   5   1    6.80    7.50
 -10   5  -1   14.80    5.80
  -9   6   1   -3.60    5.30
   9   6  -1   -8.30    8.10
   9   6  -1   -8.80    7.70
   9   6  -1  -14.10   10.80
  -9   6   1   -5.10    6.50
  -8   6   1  126.39   14.50
   8   6  -1  125.29   17.20
  -8   6   1  111.79   15.50
   8   6  -1  131.59   18.70
   8   6  -1   82.59   18.40
  -7   6   1    7.30    6.10
  -7   6   1   -4.40    5.90
  -7   6   1    4.80    6.80
   7   6  -1   -1.60    7.70
   7   6  -1   -8.30    8.60
   7   6  -1  -22.10   11.10
   6   6  -1  929.71   76.49
  -6   6   1  929.41   74.69
  -6   6   1  892.91   73.59
   6   6  -1 1148.09   75.89
   6   6  -1  921.61   75.39
  -5   6   1   88.59   13.00
  -5   6   1   76.99   10.80
  -5   6   1   79.09   13.60
   5   6  -1   94.39   16.20
   5   6  -1   97.69   14.70
  -4   6   1  542.05   46.80
  -4   6   1  587.34   46.30
   4   6  -1  559.24   48.30
   4   6  -1  579.34   54.09
  -3   6   1  797.62   70.89
   3   6  -1  727.03   61.39
  -3   6   1  779.12   59.99
   3   6  -1  737.23   60.99
   2   6  -1  726.63   62.49
  -2   6   1  860.01   63.89
  -2   6   1  793.42   62.19
   2   6  -1  786.02   63.79
   1   6  -1  152.48   17.40
  -1   6   1  157.28   16.60
   1   6  -1  142.69   17.80
  -1   6   1  114.89   17.20
   0   6  -1  654.43   53.09
   0   6   1  670.23   52.79
   0   6  -1  663.83   53.59
   0   6   1  628.74   53.79
   1   6   1   18.30    9.90
  -1   6  -1   27.40   10.10
  -1   6  -1   42.50   10.80
   1   6   1   27.10    8.90
   2   6   1 2197.98  159.98
   2   6   1 2025.80  157.88
  -2   6  -1 2179.28  158.48
  -2   6  -1 2117.69  158.48
  -3   6  -1   -4.70    6.40
   3   6   1    8.20    6.50
   3   6   1  -11.40    6.00
   3   6   1  -12.20    6.50
   4   6   1  395.56   36.10
  -4   6  -1  388.96   31.70
   4   6   1  410.46   31.20
  -4   6  -1  355.56   33.70
   4   6   1  359.56   36.70
  -4   6  -1  392.86   34.10
   5   6   1   92.69   16.30
   5   6   1  100.69   14.10
  -5   6  -1   88.89   13.30
  -5   6  -1   79.39   11.70
   5   6   1   84.39   12.30
  -5   6  -1   81.59   14.20
   6   6   1  168.28   16.40
  -6   6  -1  101.49   15.70
   6   6   1  138.89   19.30
   6   6   1  128.49   16.90
  -6   6  -1  152.58   15.80
  -6   6  -1  119.89   17.30
   7   6   1   21.80    8.90
   7   6   1   -8.90   10.30
  -7   6  -1    9.30    8.60
   7   6   1    1.00    8.00
  -7   6  -1   24.90    8.70
  -7   6  -1   17.80    7.70
  -8   6  -1   35.00    9.00
   8   6   1   23.00    9.10
  -8   6  -1   18.90    9.70
  -8   6  -1   19.40   10.30
   8   6   1   46.80   13.50
   8   6   1   30.80   11.30
   9   6   1   22.70   11.70
   9   6   1   41.50   11.20
  -9   6  -1   27.30   12.30
  -9   6  -1   41.30    9.30
  -9   6  -1   28.50   10.20
   8   7  -1   43.50   13.70
  -8   7   1   63.19   11.90
   8   7  -1   43.10   12.40
   7   7  -1   24.50   10.10
  -7   7   1   29.60   14.60
  -7   7   1   17.70    9.80
   7   7  -1   15.20   11.00
   7   7  -1   22.20   10.90
   6   7  -1    2.00    8.20
   6   7  -1    5.80    8.20
  -6   7   1    3.30    7.10
   5   7  -1   -2.50    8.30
   5   7  -1   -3.90    9.20
  -5   7   1   -3.70    8.30
   5   7  -1   -4.90    7.90
  -5   7   1   -5.30    6.70
   4   7  -1   15.30    8.60
   4   7  -1   13.40    8.60
  -4   7   1   34.20   10.40
  -4   7   1   28.70    9.70
   3   7  -1   12.90    9.30
  -3   7   1   10.00    8.90
   3   7  -1    2.10    7.50
  -3   7   1    1.30    6.70
   2   7  -1  382.16   39.10
  -2   7   1  449.36   39.60
  -2   7   1  502.25   39.30
   2   7  -1  433.16   39.00
  -1   7   1   96.39   14.60
   1   7  -1   83.99   14.90
   1   7  -1  103.29   15.70
  -1   7   1   95.59   15.40
   0   7   1  213.98   22.70
   0   7   1  211.18   23.40
   0   7  -1  207.78   23.20
   0   7  -1  230.88   23.60
   1   7   1   32.40   10.60
   1   7   1   20.60    8.60
  -1   7  -1   16.10    9.20
  -1   7  -1   16.20    9.90
  -2   7  -1   -7.30    6.70
   2   7   1    4.00    7.00
   2   7   1    3.30    7.30
  -2   7  -1   -5.20    6.90
   3   7   1   63.89   13.60
  -3   7  -1   59.49   13.20
   3   7   1   68.49   15.00
  -3   7  -1   36.40   11.80
   4   7   1   14.40    8.90
   4   7   1   10.40    5.90
  -4   7  -1   19.60    9.50
   4   7   1    6.30    7.70
  -4   7  -1    8.80    8.00
   5   7   1   31.30   10.10
  -5   7  -1   38.70    9.20
   5   7   1   11.80    8.70
   5   7   1   16.60    8.20
  -5   7  -1   18.90    8.70
  -5   7  -1   20.70   10.60
   6   7   1    7.50    9.30
  -6   7  -1    5.90    7.80
  -6   7  -1    5.20    7.80
   6   7   1    3.70    7.90
  -6   7  -1   -2.40   15.20
   6   7   1    0.70    7.90
  -7   7  -1   14.70   10.10
   7   7   1    6.90    9.40
  -7   7  -1   11.40    9.10
   7   7   1    2.70    9.00
  -8   7  -1   29.00    9.80
   8   7   1   28.20   11.70
   6   8  -1   59.09   14.90
  -6   8   1   87.79   15.20
  -5   8   1  129.69   17.30
  -5   8   1   61.69   14.80
   5   8  -1   79.59   18.20
   5   8  -1  109.59   16.40
   5   8  -1   99.09   17.50
  -4   8   1   10.10   10.20
   4   8  -1    4.80    9.30
   4   8  -1    9.70    8.80
  -4   8   1   10.60    9.50
   3   8  -1   -1.90    7.50
   3   8  -1    2.10    8.50
  -3   8   1    4.20    9.00
  -3   8   1    9.70   10.10
  -2   8   1    7.00    8.30
   2   8  -1    0.10    8.60
  -2   8   1    0.40    8.20
   2   8  -1   -7.50    8.80
   1   8  -1   81.99   17.80
   1   8  -1   86.19   17.30
  -1   8   1   95.49   16.30
  -1   8   1   95.39   15.30
   0   8   1   25.30   10.90
   0   8  -1   42.60   13.30
   0   8   1   37.70   11.40
   0   8  -1   33.50   12.50
   1   8   1  345.97   33.40
  -1   8  -1  317.97   32.00
  -1   8  -1  334.97   32.70
   1   8   1  314.57   31.60
   2   8   1   75.39   16.60
   2   8   1   83.39   16.50
  -2   8  -1   94.89   25.00
  -2   8  -1   82.09   17.60
   3   8   1  189.78   23.20
  -3   8  -1  275.87   26.60
   3   8   1  206.68   25.10
  -3   8  -1  192.08   24.00
  -4   8  -1   48.50   13.80
  -4   8  -1   30.80   10.90
   4   8   1   28.40   12.00
   4   8   1   22.70   11.00
   4   8   1   28.50   11.90
  -5   8  -1    3.20    8.50
  -5   8  -1    1.70    8.30
  -5   8  -1    5.10    9.10
   5   8   1   -2.80    8.20
   5   8   1   -0.90    9.50
   1   9  -1   -0.10    9.70
  -1   9   1    0.50    9.40
   0   9   1   -3.60    8.80
   0   9  -1    1.40    8.70
  -1   9  -1    9.90   10.20
   1   9   1   14.40   11.40
  12   0  -2   86.39   20.90
  11   0  -2    2.90   10.80
  10   0  -2    1.80    8.90
   9   0  -2   -7.30    9.00
   7   0  -2    3.20    4.30
   6   0  -2  357.36   29.20
   5   0  -2  -16.50    5.20
   5   0  -2    2.60    2.20
  -4   0   2 4430.46  289.77
   4   0  -2 3649.14  289.67
  -3   0   2   -2.50    1.30
   3   0  -2    2.00    1.60
   2   0  -2  508.05   38.30
  -2   0   2  543.65   38.30
  -1   0   2   -2.20    1.40
   1   0  -2    0.70    1.30
   0   0   2  229.68   16.90
   0   0  -2  224.78   16.90
  -1   0  -2   -0.20    1.60
   1   0   2   -3.00    1.40
  -2   0  -2   10.30    2.10
  -2   0  -2    8.00    3.10
   2   0   2   15.60    2.50
   3   0   2    0.90    1.70
  -3   0  -2    0.10    2.80
   4   0   2 1855.31  125.49
   4   0   2 1614.24  126.99
  -4   0  -2 1741.43  127.09
   5   0   2   -0.50    2.20
   5   0   2   -3.60    4.10
  -5   0  -2    7.40    4.20
  -6   0  -2  356.76   28.10
   6   0   2  329.47   28.10
   7   0   2    0.50    5.90
  -7   0  -2   -0.80    4.60
   8   0   2  159.28   18.60
  -8   0  -2  171.58   17.40
   9   0   2    5.60    8.80
  -9   0  -2    0.70    7.10
 -10   0  -2    8.60    9.60
  10   0   2   -7.30    7.80
  11   0   2   12.10   11.90
  12   0   2    7.70   13.30
  12  -1  -2   51.69   17.50
  11  -1  -2    2.00   11.50
  11   1  -2    6.10   11.10
  10  -1  -2   14.60   10.10
  10   1  -2    0.00    9.60
   9  -1  -2  101.99   15.40
   9   1  -2   86.39   14.70
   8  -1  -2   25.10   14.20
   8   1  -2   20.50    9.20
   7  -1  -2  255.37   22.10
   7   1  -2  244.88   23.00
   6  -1  -2   11.70    3.20
   6  -1  -2    9.40    5.30
   6   1  -2    5.30    3.60
   6   1  -2   11.30    6.40
  -5  -1   2    4.90    2.60
   5  -1  -2    3.20    2.80
   5  -1  -2    4.00    4.00
   5   1  -2    3.00    3.30
  -5   1   2    3.50    2.40
  -4  -1   2   29.90    4.70
   4  -1  -2   31.40    4.50
   4  -1  -2   34.80    6.10
   4   1  -2   38.30    5.20
  -4   1   2   38.90    4.10
   3  -1  -2  258.67   22.30
  -3  -1   2  299.07   22.60
  -3   1   2  303.57   22.10
   3   1  -2  323.57   22.80
  -2  -1   2  123.59    9.60
   2  -1  -2   96.19    9.20
   2   1  -2  111.09    9.50
  -2   1   2  111.29    9.00
  -1  -1   2  370.06   26.90
   1  -1  -2  333.97   26.80
   1   1  -2  382.06   27.00
  -1   1   2  346.67   26.60
   0  -1   2  239.68   17.90
   0  -1  -2  214.58   17.90
   0   1  -2  245.48   17.90
   0   1   2  229.18   17.80
   1  -1   2 1884.61  135.39
  -1  -1  -2 1842.22  135.49
  -1   1  -2 1967.40  135.39
   1   1   2 1808.92  135.29
  -2  -1  -2   34.60    4.20
   2  -1   2   25.00    3.80
  -2  -1  -2   33.40    4.20
   2   1   2   23.50    3.60
  -2   1  -2   31.20    3.60
  -3  -1  -2  374.26   29.80
   3  -1   2  430.66   29.80
  -3  -1  -2  411.26   30.20
  -3   1  -2  419.26   30.70
   3   1   2  360.66   29.80
   3   1   2  380.96   30.20
  -4  -1  -2   85.09    9.10
  -4  -1  -2   81.69    8.30
   4  -1   2   98.79    8.40
   4   1   2   78.69    7.90
  -4   1  -2   93.39    9.60
   4   1   2   97.89    9.50
  -5  -1  -2  357.76   27.90
   5  -1   2  376.36   26.80
  -5   1  -2  363.86   28.30
   5   1   2  366.96   28.30
   5   1   2  305.77   26.40
   6  -1   2    3.40    5.10
  -6  -1  -2   -1.30    3.50
   6  -1   2    2.20    2.80
  -6  -1  -2    2.00    1.70
   6   1   2    0.70    5.10
  -6   1  -2    2.10    4.30
   6   1   2    3.60    2.70
   7  -1   2    3.40    5.60
  -7  -1  -2    6.40    4.90
  -7   1  -2    6.30    5.40
   7   1   2   -6.70    5.80
   7   1   2   -0.70    2.50
  -8  -1  -2  165.68   17.70
   8  -1   2  157.38   18.40
   8   1   2  168.48   19.70
  -8   1  -2  184.88   17.80
  -9  -1  -2    9.20    7.80
   9  -1   2   -3.10    6.40
   9   1   2   12.10   10.10
  -9   1  -2    2.30    6.80
  10  -1   2    4.30    8.60
  10   1   2   -7.40    9.60
 -10   1  -2    3.10    8.80
  11  -1   2   -1.60   10.10
  11   1   2    6.80   12.20
 -11   1  -2   17.10   11.70
  12  -1   2    8.90   13.30
 -12   1  -2   -3.10   10.00
  12   1   2   15.10   13.60
  12  -2  -2    2.70   14.40
  11  -2  -2  191.88   24.70
  11   2  -2  180.08   24.20
  10  -2  -2   -3.20   10.10
  10   2  -2    3.30   10.30
  10   2  -2  -20.30    5.70
  10   2  -2   -8.50    4.40
   9  -2  -2  307.37   28.30
   9   2  -2  250.07   23.50
   9   2  -2  319.47   28.50
   8  -2  -2  119.29   14.80
   8   2  -2   60.49   11.30
   8   2  -2   96.89   14.80
   8   2  -2   45.90   12.40
   7  -2  -2   11.30    7.30
   7  -2  -2    3.40    3.50
  -7   2   2    1.30    3.00
   7   2  -2   -0.80    6.10
   7   2  -2   -1.00    4.50
   6  -2  -2  703.53   53.69
   6  -2  -2  705.33   54.29
   6   2  -2  709.93   54.39
  -6   2   2  739.03   52.49
   5  -2  -2   63.29    7.50
   5  -2  -2   53.29    7.20
  -5   2   2   49.50    5.80
   5   2  -2   58.89    8.10
   4  -2  -2    3.40    3.30
  -4  -2   2    0.20    2.80
   4  -2  -2   -2.80    3.70
   4   2  -2   -1.60    3.30
  -4   2   2   -3.90    2.10
   3  -2  -2   61.69    6.20
  -3  -2   2   69.69    7.20
   3  -2  -2   50.19    7.10
  -3   2   2   57.09    6.30
   3   2  -2   55.79    7.40
  -2  -2   2  545.15   39.30
   2  -2  -2  518.75   39.30
   2   2  -2  527.95   39.40
  -2   2   2  479.75   38.70
  -1  -2   2  438.26   33.50
   1  -2  -2  429.96   33.60
   1   2  -2  436.26   33.60
  -1   2   2  446.26   33.30
   0  -2   2  134.69   11.40
   0  -2  -2  111.39   11.20
   0   2   2  125.19   11.10
   0   2  -2  130.89   11.40
  -1  -2  -2 1209.28   91.59
   1  -2   2 1292.47   91.59
  -1   2  -2 1229.88   91.29
   1   2   2 1262.87   91.39
  -2  -2  -2   -0.70    2.50
  -2  -2  -2    0.00    2.30
   2  -2   2   -0.60    2.60
   2   2   2   -2.00    2.20
   2   2   2    0.40    2.70
  -2   2  -2    0.70    2.50
  -3  -2  -2  449.36   33.80
   3  -2   2  439.16   33.70
  -3  -2  -2  420.76   32.80
   3   2   2  407.06   32.90
  -3   2  -2  475.15   33.20
   3   2   2  429.16   33.40
  -4  -2  -2   53.09    6.70
   4  -2   2   48.70    7.00
  -4  -2  -2   51.09    6.60
  -4   2  -2   44.80    7.40
  -4   2  -2   51.79    6.10
   4   2   2   48.10    6.50
   4   2   2   57.09    7.10
  -5  -2  -2   21.80    6.10
   5  -2   2   14.20    5.20
  -5  -2  -2   22.40    5.00
   5   2   2   26.30    5.10
  -5   2  -2   35.10    7.20
   5   2   2   28.50    6.50
  -5   2  -2   22.20    4.30
  -6  -2  -2  414.16   31.00
   6  -2   2  369.86   30.10
  -6   2  -2  399.26   29.30
   6   2   2  390.86   31.10
  -6   2  -2  389.36   31.30
   6   2   2  339.87   29.60
  -7   2  -2   98.89   11.50
   7   2   2  102.89   12.80
   7   2   2   72.99    9.50
  -8   2  -2   23.10    8.20
   8   2   2   16.80    9.80
   8   2   2    5.70    4.90
   9   2   2  127.39   16.40
   9   2   2  204.78   21.40
   9   2   2  157.28   14.50
  -9   2  -2  203.58   19.20
 -10   2  -2    8.20    9.50
  10   2   2   10.20   11.20
  10   2   2   -3.00    4.00
  11   2   2  241.18   27.10
 -11   2  -2  199.58   25.50
  12   2   2   11.10   15.70
  12  -3  -2  124.39   21.30
  12   3  -2   60.59   10.90
  12   3  -2  100.69   23.40
  11  -3  -2   34.40   14.30
  11   3  -2   37.10   16.20
  11   3  -2    9.50    9.50
  11   3  -2   39.00    9.20
  10  -3  -2   -0.40   10.00
  10   3  -2   17.50   11.40
  10   3  -2    5.00    5.80
  10   3  -2    6.90    7.10
   9  -3  -2   34.50   11.00
   9   3  -2  -15.20    8.00
   9   3  -2    2.20   10.30
   9   3  -2   -6.40    8.70
   8  -3  -2  296.57   27.30
   8   3  -2  288.67   26.00
   8   3  -2  319.17   27.80
  -8   3   2  275.07   22.20
   8   3  -2  266.77   25.40
   7  -3  -2  200.38   19.20
   7  -3  -2  238.08   24.60
   7   3  -2  195.28   20.10
   7   3  -2  185.18   19.50
  -7   3   2  223.38   16.70
  -7   3   2  180.28   18.00
   7   3  -2  184.28   18.90
   6  -3  -2   -3.30    4.80
   6  -3  -2   -2.20    5.70
  -6   3   2    1.70    3.40
   5  -3  -2   16.80    5.30
   5  -3  -2   12.60    4.60
   5   3  -2   12.90    5.40
  -5   3   2    9.80    3.80
   4  -3  -2   36.70    7.30
   4   3  -2   38.70    7.20
  -4   3   2   42.60    6.20
  -3  -3   2  262.67   22.00
   3  -3  -2  256.87   22.10
   3   3  -2  254.27   22.20
  -3   3   2  251.67   21.20
  -2  -3   2 1692.73  120.89
   2  -3  -2 1634.14  120.89
   2   3  -2 1662.23  120.99
  -2   3   2 1584.64  120.19
   1  -3  -2  648.94   50.89
  -1  -3   2  676.23   50.89
   1   3  -2  671.73   50.89
  -1   3   2  659.83   50.39
   0  -3   2 4559.54  320.57
   0  -3  -2 4415.36  320.57
   0   3  -2 4405.96  320.37
   0   3   2 4355.56  320.17
   1  -3   2   22.80    5.80
  -1  -3  -2   24.50    6.30
   1   3   2   17.70    5.10
  -1   3  -2   21.90    5.60
   2  -3   2  309.27   24.70
  -2  -3  -2  280.77   24.50
  -2   3  -2  311.07   24.30
   2   3   2  277.47   24.20
  -3  -3  -2  124.89   12.30
   3  -3   2  112.09   12.20
   3   3   2  117.69   10.60
   3   3   2  117.49   12.00
  -3   3  -2  114.79   11.60
  -4  -3  -2   20.60    5.70
   4  -3   2   24.10    6.30
   4   3   2   23.60    5.70
   4   3   2   32.00    5.90
  -4   3  -2   32.90    6.80
  -4   3  -2   40.00    7.10
   5  -3   2   -2.10    4.30
  -5  -3  -2    7.20    4.50
  -5   3  -2   11.10    4.60
   5   3   2   -1.40    5.00
   5   3   2    1.60    3.70
  -5   3  -2    4.40    3.90
  -5   3  -2    3.90    6.80
   6   3   2   36.90    8.70
  -6   3  -2   32.30    6.50
   6   3   2   31.40    7.20
  -6   3  -2   35.80    6.70
  -6   3  -2   41.30    8.50
   7   3   2   87.29   12.80
  -7   3  -2   89.29    9.90
   7   3   2   78.59   10.80
  -7   3  -2   99.79   12.20
  -8   3  -2  251.07   18.70
   8   3   2  258.57   23.80
   8   3   2  186.18   19.80
  -8   3  -2  207.18   21.80
   9   3   2   -1.90    8.90
  -9   3  -2    7.70    7.80
   9   3   2    6.00    5.20
   9   3   2   -0.70    6.20
  10   3   2   39.60    7.60
  10   3   2   40.10   13.90
 -10   3  -2   48.20   13.40
  10   3   2   13.50    7.70
 -11   3  -2   -1.70   10.80
  11   3   2   -6.50    5.20
  11   3   2    3.20    5.20
  11   3   2  -10.70   12.80
  11  -4  -2   49.10   16.20
  11   4  -2   28.50    9.20
  11   4  -2   27.50   17.90
  11   4  -2    8.40    9.80
  10  -4  -2    6.70   10.70
 -10   4   2    6.20    5.80
  10   4  -2  -11.30    8.90
  10   4  -2   -8.40    7.40
  10   4  -2   15.20   12.00
   9  -4  -2   25.70   11.00
   9   4  -2    8.20   10.90
   9   4  -2   20.10    9.30
   9   4  -2   16.50    9.80
  -9   4   2   24.40    6.10
   8  -4  -2   42.10   12.00
   8   4  -2   21.50   10.10
  -8   4   2   29.20    7.60
   8   4  -2   53.69   14.80
   8   4  -2   12.70   10.10
  -8   4   2   27.50    6.20
   7  -4  -2   57.09   10.80
   7   4  -2   45.30   11.20
  -7   4   2   51.79    9.40
   7   4  -2   51.49   11.00
  -7   4   2   65.59    8.60
   6  -4  -2  453.05   35.60
   6  -4  -2  465.95   37.00
   6   4  -2  445.66   37.50
  -6   4   2  410.16   37.30
   6   4  -2  453.05   38.40
   5  -4  -2  141.59   15.80
   5   4  -2  143.79   16.20
   5   4  -2  147.19   16.60
  -5   4   2  152.68   14.60
   4  -4  -2  182.88   18.70
   4   4  -2  203.68   19.40
  -4   4   2  198.28   17.70
   3  -4  -2    8.50    5.40
  -3   4   2    2.50    3.50
   3   4  -2   -6.20    6.00
   2  -4  -2   -1.00    3.50
   2   4  -2   -0.90    4.70
  -2   4   2   -0.30    3.60
  -1  -4   2  754.42   58.39
   1  -4  -2  739.83   58.59
   1   4  -2  759.42   58.59
  -1   4   2  774.82   58.09
   0  -4   2   51.99    8.30
   0  -4  -2   57.59    8.70
   0   4   2   57.09    8.20
   0   4  -2   46.50    8.40
  -1  -4  -2  318.77   26.40
   1  -4   2  321.07   26.40
   1   4   2  286.87   25.70
  -1   4  -2  297.67   26.00
  -2  -4  -2  156.48   16.20
   2  -4   2  167.88   16.50
  -2   4  -2  154.28   15.90
   2   4   2  175.48   16.20
  -3  -4  -2    5.60    4.80
   3  -4   2   -2.60    3.70
   3   4   2   -1.10    3.60
   3   4   2   -2.30    3.80
  -3   4  -2    1.30    4.30
  -3   4  -2   -1.80    4.30
  -4  -4  -2    4.80    4.80
  -4   4  -2    5.60    4.70
   4   4   2    2.00    4.90
   4   4   2   -2.40    3.90
  -4   4  -2    2.90    4.70
  -4   4  -2    1.40    4.40
  -5   4  -2  203.28   18.80
  -5   4  -2  196.88   18.60
  -5   4  -2  193.48   20.60
   5   4   2  201.18   18.90
   5   4   2  229.48   20.00
  -6   4  -2  178.98   16.60
   6   4   2  168.18   17.20
  -6   4  -2  148.59   15.90
  -6   4  -2  168.88   16.70
   6   4   2  145.69   16.40
  -7   4  -2  919.51   72.39
  -7   4  -2  916.61   71.09
   7   4   2 1006.80   73.59
   7   4   2  929.51   72.29
  -7   4  -2  971.60   71.49
  -8   4  -2  275.57   21.50
   8   4   2  263.47   22.80
  -8   4  -2  216.98   21.20
   8   4   2  174.08   23.90
   8   4   2  274.27   25.00
  -8   4  -2  235.68   23.80
   9   4   2   -1.30    6.40
   9   4   2   -4.20    5.40
  -9   4  -2    2.00    4.40
   9   4   2    2.60    9.60
  -9   4  -2   -7.30    8.20
  10   4   2   12.20   14.20
 -10   4  -2   34.30   11.50
  10   4   2   18.40    7.30
  10   4   2    3.80    7.20
  11   4   2   -1.80    6.80
  10   5  -2   -0.20   11.80
 -10   5   2    3.50   10.90
  10   5  -2    1.70    7.40
  10   5  -2   -0.10    9.00
 -10   5   2    0.80    5.40
  -9   5   2   62.39   11.50
   9   5  -2   50.49   13.50
  -9   5   2   97.89   10.70
   9   5  -2  127.69   18.00
   9   5  -2   88.19   15.30
   8   5  -2  140.39   20.00
   8   5  -2  147.59   17.60
  -8   5   2  106.59   15.40
  -8   5   2  118.09   13.90
   8   5  -2  154.78   18.70
  -7   5   2  164.98   17.70
   7   5  -2  166.18   19.10
  -7   5   2  160.78   16.30
   7   5  -2  207.08   21.80
   7   5  -2  138.59   19.00
  -6   5   2   13.10    6.50
  -6   5   2    3.70    6.10
   6   5  -2    1.00    7.90
   6   5  -2   -4.20    8.30
   5  -5  -2   -1.40    5.00
  -5   5   2   -1.90    4.20
   5   5  -2    2.40    6.40
  -5   5   2   -9.40    4.40
   5   5  -2   -4.40    5.30
   4  -5  -2    3.40    6.10
   4   5  -2    2.70    6.40
  -4   5   2    7.70    4.90
   4   5  -2   -8.80    5.40
   3  -5  -2  315.47   29.30
  -3   5   2  356.76   28.90
   3   5  -2  339.87   29.70
   3   5  -2  323.47   30.20
   2  -5  -2    3.80    5.50
   2   5  -2   11.20    6.50
  -2   5   2   19.90    6.80
   2   5  -2    9.40    6.10
   1  -5  -2  116.89   14.00
   1   5  -2  116.09   14.30
  -1   5   2  131.49   15.10
   1   5  -2  112.39   14.00
   0  -5  -2  155.58   16.80
   0   5   2  177.98   16.60
   0   5  -2  144.19   22.40
   0   5  -2  144.39   16.50
   1   5   2  490.85   40.80
  -1   5  -2  515.55   41.40
  -2  -5  -2    8.20    6.10
  -2   5  -2    3.40    5.40
  -2   5  -2   -0.20    4.60
   2   5   2    0.40    4.70
  -3  -5  -2   75.69   11.30
  -3   5  -2   85.89   11.50
   3   5   2   64.29   10.70
   3   5   2   63.29    8.40
  -3   5  -2   74.39   11.10
  -4   5  -2   66.99   10.80
  -4   5  -2   71.49   11.40
   4   5   2   64.09   10.90
  -4   5  -2   87.69   11.70
   4   5   2   67.89    9.50
  -5   5  -2  562.84   45.90
  -5   5  -2  524.25   45.30
  -5   5  -2  565.24   44.80
   5   5   2  622.34   45.00
   5   5   2  569.24   46.10
   6   5   2   62.79   11.70
  -6   5  -2   70.19   11.90
   6   5   2   63.39   11.10
  -6   5  -2   72.69   12.40
  -6   5  -2   67.39   11.50
   7   5   2   27.70   11.20
   7   5   2   30.90    8.90
  -7   5  -2   39.80   10.90
  -7   5  -2   50.59   10.20
  -7   5  -2   32.90    8.40
   8   5   2    6.30    8.50
   8   5   2   14.90    7.40
   8   5   2    1.50    9.80
  -8   5  -2    9.70    8.90
  -8   5  -2   11.00    6.80
  -8   5  -2    0.80    6.80
  -9   5  -2   35.40   11.40
   9   5   2   48.10   14.50
  -9   5  -2   27.30    9.10
  -9   5  -2   31.70    7.80
  -9   5  -2   32.20    7.90
   9   5   2   13.70    9.80
   9   5   2   30.50    9.00
 -10   5  -2   -0.10    9.10
 -10   5  -2    9.20    5.60
  10   5   2  -15.60    8.60
  10   5   2   14.10    8.90
   9   6  -2  -10.60   10.00
  -9   6   2   -6.10    5.30
   9   6  -2  -16.30    9.60
   9   6  -2   -1.30   11.10
  -9   6   2   -3.80    6.60
  -8   6   2   26.40    7.20
   8   6  -2   32.10   12.90
  -8   6   2   26.30    8.80
   8   6  -2   29.00   15.50
   8   6  -2   26.10   11.70
   7   6  -2   20.50   12.20
   7   6  -2   58.79   15.10
  -7   6   2   73.59   11.40
   7   6  -2   70.49   15.50
  -7   6   2   82.19   12.70
  -6   6   2  429.16   37.20
   6   6  -2  422.06   38.20
  -6   6   2  422.66   35.40
   6   6  -2  406.86   38.20
  -5   6   2   22.50    9.80
  -5   6   2   22.90    7.80
   5   6  -2    2.60    8.60
   5   6  -2   23.40   10.30
   4   6  -2   14.30   10.10
   4   6  -2   15.40   13.20
  -4   6   2   18.20    7.50
  -4   6   2   13.30    8.70
  -3   6   2  145.69   19.00
   3   6  -2  126.49   18.80
  -3   6   2  150.68   16.90
   3   6  -2  163.18   18.60
   2   6  -2   41.70   13.20
   2   6  -2   48.90   11.90
  -2   6   2   57.29   12.90
  -2   6   2   58.99   10.90
   1  -6  -2   29.30    9.10
   1   6  -2   17.20    8.50
  -1   6   2   29.10    8.40
   1   6  -2    1.90    7.30
   0  -6  -2   28.60    9.50
   0   6   2   53.59   10.90
   0   6  -2   41.20   10.80
   0   6  -2   43.30   11.80
  -1   6  -2    4.40    6.40
   1   6   2    5.30    6.10
  -1   6  -2    6.60    6.90
  -2   6  -2  310.47   30.00
  -2   6  -2  377.76   31.00
   2   6   2  303.27   29.20
  -3   6  -2   67.79   13.20
  -3   6  -2   60.19   20.20
   3   6   2   50.69   11.80
  -4   6  -2   15.30    9.10
   4   6   2   16.20    9.30
   4   6   2   23.00    7.40
  -4   6  -2   19.90    8.20
  -4   6  -2   18.90    7.40
  -5   6  -2   37.50   11.10
   5   6   2   25.80   10.20
   5   6   2   24.50    8.90
  -5   6  -2   32.00    9.20
  -5   6  -2   38.40   10.70
   5   6   2   32.00    8.30
   6   6   2   42.10   10.50
  -6   6  -2   53.79   12.50
  -6   6  -2   63.49   11.30
   6   6   2   29.40   11.80
  -6   6  -2   28.50    9.50
   6   6   2   63.79   12.20
   7   6   2   88.09   14.20
   7   6   2   58.89   14.60
  -7   6  -2   75.39   14.50
  -7   6  -2   99.99   13.70
   7   6   2  104.89   15.80
  -7   6  -2   74.49   12.80
  -8   6  -2    8.30    8.90
   8   6   2   28.10   10.60
   8   6   2   14.40   10.10
  -8   6  -2   41.60    9.70
   8   6   2   24.80   10.50
  -8   6  -2   30.60   11.20
  -9   6  -2  156.18   19.70
   9   6   2  228.68   29.00
  -9   6  -2  166.18   22.50
   9   6   2  180.78   20.90
  -9   6  -2  194.48   19.40
   8   7  -2   -4.60   11.50
   8   7  -2   -3.60    8.60
  -8   7   2    3.90    6.30
   8   7  -2   -7.40   13.40
   7   7  -2   12.90   12.90
  -7   7   2   11.60   10.20
   7   7  -2    6.00   10.60
   7   7  -2   21.10   10.80
   6   7  -2    5.30    8.80
  -6   7   2   -6.30    9.30
   6   7  -2    8.20    9.70
  -6   7   2    7.70    7.30
   5   7  -2  350.76   32.70
   5   7  -2  322.77   32.80
  -5   7   2  354.16   32.30
  -5   7   2  307.57   30.20
  -4   7   2   36.70    9.90
   4   7  -2   19.90    9.50
   4   7  -2   29.10   10.10
  -4   7   2   32.30   10.50
   3   7  -2  173.98   21.00
  -3   7   2  166.28   19.80
  -3   7   2  196.38   22.00
   3   7  -2  179.98   21.70
   2   7  -2  114.39   17.10
  -2   7   2  103.59   16.60
   2   7  -2  106.89   16.30
  -2   7   2  120.49   16.00
   1   7  -2   15.40    8.30
  -1   7   2    9.40    8.20
  -1   7   2    7.40    8.00
   1   7  -2    6.90    7.70
   0   7   2   68.79   13.10
   0   7  -2   52.59   13.00
   0   7  -2   64.79   14.40
   0   7   2   80.89   13.00
   1   7   2    5.90    7.10
   1   7   2    3.40    5.40
  -1   7  -2    2.50    7.20
  -1   7  -2    8.50    8.70
   2   7   2   91.69   15.10
  -2   7  -2   82.59   15.20
   2   7   2   86.59   14.30
  -2   7  -2   82.49   14.70
  -3   7  -2   24.40   10.80
  -3   7  -2   22.90   10.50
   3   7   2   14.20    8.60
   3   7   2   28.20   11.10
  -4   7  -2   14.00    9.50
  -4   7  -2    0.90    8.20
  -4   7  -2    4.00    6.60
   4   7   2    3.60    7.50
   4   7   2   -5.00    7.30
   4   7   2   -0.10    5.60
  -5   7  -2   13.90    8.70
   5   7   2   10.10    8.10
  -5   7  -2   12.40   10.10
   5   7   2    6.60    7.30
  -5   7  -2    9.10    8.00
   5   7   2    9.10    9.00
   6   7   2  128.29   20.10
  -6   7  -2  142.89   17.60
   6   7   2  158.38   19.50
  -6   7  -2  148.09   20.50
   6   7   2  154.68   18.50
   7   7   2    9.30   10.70
   7   7   2    1.30    8.60
  -7   7  -2    6.60    8.80
   7   7   2   -8.80    7.40
  -7   7  -2   -4.30    8.60
  -7   7  -2    5.10    8.50
  -6   8   2    5.40    7.80
   6   8  -2  -15.80   10.60
  -5   8   2    2.90    7.90
   5   8  -2   -3.80   11.20
   5   8  -2   -6.70    7.90
  -5   8   2    4.60    9.30
   4   8  -2  -25.60   10.10
   4   8  -2   14.00   11.40
  -4   8   2   -4.70    6.70
  -4   8   2   -2.80    8.20
   3   8  -2  157.38   22.80
  -3   8   2  242.68   24.80
  -3   8   2  188.68   22.90
   3   8  -2  180.48   23.80
  -2   8   2   95.29   16.10
   2   8  -2   63.79   17.00
  -2   8   2  107.69   20.40
   2   8  -2   94.89   17.60
  -1   8   2   39.90   12.10
   1   8  -2   20.50   12.00
   1   8  -2   48.50   14.00
  -1   8   2   42.30   12.80
   0   8  -2   24.60   11.80
   0   8   2   24.60   10.00
   0   8   2   15.70    9.50
   0   8  -2   10.40   10.10
   1   8   2   14.80   10.80
  -1   8  -2   17.70    9.90
  -1   8  -2    4.30    8.70
   1   8   2    2.10    7.70
  -2   8  -2    5.90   16.40
   2   8   2    2.70    9.80
   2   8   2    4.60    8.10
  -2   8  -2   -2.00    8.70
  -3   8  -2   32.60   12.40
   3   8   2   27.20   10.50
   3   8   2   36.90   12.50
  -3   8  -2   32.20   12.80
  -4   8  -2    4.40    9.70
  -4   8  -2   11.10    8.10
   4   8   2   12.60   10.50
   4   8   2   15.90    9.70
  -4   8  -2    1.80    9.50
   5   8   2    5.30    8.70
  -5   8  -2   20.70    9.00
  -5   8  -2    4.90    8.80
  -5   8  -2   11.40   10.40
   5   8   2   13.60    9.90
  -1   9   2  115.29   18.20
   1   9  -2   75.79   19.00
   0   9  -2   65.19   17.20
   0   9   2   91.79   17.20
  12   0  -3   -0.10   13.00
  11   0  -3    5.30   10.90
  10   0  -3   -1.30    8.20
   9   0  -3  364.66   32.70
   8   0  -3    0.40    8.00
   7   0  -3   98.29   11.30
   7   0  -3   68.99    7.20
  -6   0   3    2.30    2.50
   6   0  -3   -4.70    2.80
   5   0  -3 1060.49   75.79
  -5   0   3 1028.00   75.89
   4   0  -3    1.00    2.40
  -4   0   3    2.50    2.30
   3   0  -3 2688.23  197.08
  -3   0   3 2791.12  197.08
  -2   0   3    0.00    1.70
   2   0  -3   -1.60    1.80
   1   0  -3   10.90    2.70
  -1   0   3   11.30    2.70
   0   0   3    1.70    1.70
   0   0  -3    0.70    1.80
   1   0   3  133.99   10.40
  -1   0  -3  124.29   10.30
   2   0   3    2.50    1.80
  -2   0  -3   -0.90    1.70
  -3   0  -3 5199.88  365.86
   3   0   3 5259.47  365.96
  -3   0  -3 4821.92  367.06
  -4   0  -3    4.90    4.20
   4   0   3    7.10    2.80
  -4   0  -3    2.40    2.40
   5   0   3 2480.35  178.48
  -5   0  -3 2474.95  181.08
   6   0   3   -0.50    3.00
  -6   0  -3   -5.20    4.80
  -7   0  -3   55.09    9.30
   7   0   3   61.59    6.90
   7   0   3   54.49   12.60
  -8   0  -3    3.70    6.30
   8   0   3    0.40    7.10
   9   0   3  155.28   18.40
  -9   0  -3  135.29   17.20
  10   0   3    4.00    9.20
 -10   0  -3    8.10    8.60
  11   0   3  580.14   50.89
 -11   0  -3  561.84   50.39
  12   0   3   12.50   15.30
 -12   0  -3    7.40   10.80
  12  -1  -3   -0.30   12.60
  11  -1  -3    8.40   12.30
  11   1  -3   17.70   12.50
  10  -1  -3   20.40   11.50
  10   1  -3   -1.10    9.80
   9  -1  -3  154.48   18.30
   9   1  -3  120.79   17.60
   8  -1  -3  517.75   39.20
   8   1  -3  586.74   43.50
   8   1  -3  491.05   39.30
   7  -1  -3   14.10    7.00
  -7  -1   3   27.20    4.80
   7  -1  -3   25.90    4.60
   7   1  -3   16.90    5.50
   7   1  -3   20.70    7.50
  -6  -1   3  313.67   22.60
   6  -1  -3  295.17   24.40
   6  -1  -3  292.67   22.30
   6   1  -3  240.78   22.30
  -6   1   3  283.17   21.60
   5  -1  -3   21.90    4.30
  -5  -1   3   25.90    4.50
   5   1  -3   14.40    4.20
  -4  -1   3   26.70    4.60
   4  -1  -3   26.90    4.50
   4   1  -3   20.20    4.70
  -4   1   3   26.90    4.20
  -3  -1   3   15.60    3.70
   3  -1  -3   12.70    3.20
  -3   1   3   15.00    3.00
   3   1  -3   14.60    3.60
  -2  -1   3  569.04   40.90
   2  -1  -3  526.35   40.60
  -2   1   3  544.65   40.50
   2   1  -3  560.04   40.90
   1  -1  -3 2785.02  211.08
  -1  -1   3 2895.51  211.18
  -1   1   3 2871.91  210.98
   1   1  -3 3177.98  211.28
   0  -1  -3 4631.34  350.96
   0  -1   3 5074.19  351.06
   0   1   3 4694.73  350.76
   0   1  -3 5145.58  351.06
  -1  -1  -3  337.97   26.70
   1  -1   3  346.37   26.70
  -1   1  -3  390.36   26.70
   1   1   3  334.47   26.50
   2  -1   3 1264.77   87.59
  -2  -1  -3 1165.78   87.69
  -2  -1  -3 1115.39   87.79
  -2   1  -3 1292.97   87.39
   2   1   3 1171.18   87.39
   3  -1   3  635.84   45.40
  -3  -1  -3  584.24   45.40
  -3  -1  -3  556.64   45.70
  -3   1  -3  664.83   45.10
   3   1   3  602.24   45.10
  -4  -1  -3 1440.76  110.99
  -4  -1  -3 1427.96  110.29
  -4   1  -3 1501.15  111.59
  -4   1  -3 1727.53  109.89
   4   1   3 1475.25  109.89
  -5  -1  -3  248.88   21.60
   5  -1   3  285.97   20.90
  -5  -1  -3  249.88   20.70
   5   1   3  254.07   22.10
  -5   1  -3  258.17   26.10
   6  -1   3   39.10    5.90
  -6  -1  -3   29.60    6.90
   6   1   3   27.60    4.70
   6   1   3   38.20    8.00
  -6   1  -3   42.40    8.50
   7  -1   3  484.65   35.50
  -7  -1  -3  504.75   37.60
  -7   1  -3  454.95   37.70
   7   1   3  497.45   38.70
   7   1   3  408.66   34.70
  -8  -1  -3  710.13   56.89
   8   1   3  812.12   58.79
   8   1   3  677.63   53.59
  -8   1  -3  741.53   56.99
  -9  -1  -3   53.19   12.20
   9   1   3   31.40    6.30
  -9   1  -3   44.60   10.30
   9   1   3   38.50   11.50
 -10  -1  -3  269.97   28.90
  10   1   3  306.97   30.00
 -10   1  -3  280.77   28.90
 -11   1  -3   10.20   11.10
  11   1   3   -1.80   11.10
  12   1   3   77.69   22.70
  12  -2  -3   41.30   17.80
  11  -2  -3   16.30   13.00
  11   2  -3    6.30   13.90
  10  -2  -3   43.80   13.00
  10   2  -3   37.20   13.60
  10   2  -3   54.49    8.20
  10   2  -3   24.10    7.80
   9  -2  -3  130.59   13.30
   9  -2  -3  137.39   17.50
   9   2  -3  129.29   19.10
   8  -2  -3  279.77   23.30
   8  -2  -3  305.07   26.00
   8   2  -3  258.57   26.60
   7  -2  -3    7.30    6.50
   7  -2  -3    1.50    4.10
  -7   2   3    1.80    3.50
   7   2  -3    0.30    4.80
  -6  -2   3   88.09    9.90
   6  -2  -3   87.99   10.10
   6  -2  -3  108.79   10.80
  -6   2   3   93.39    8.80
   6   2  -3   68.79   10.60
   5  -2  -3   13.80    4.40
  -5  -2   3   13.40    4.20
   5  -2  -3   11.40    4.30
  -5   2   3   10.00    3.20
   5   2  -3    2.20    3.90
   4  -2  -3  228.18   19.60
   4  -2  -3  225.18   19.30
  -4  -2   3  245.88   19.70
   4   2  -3  242.08   19.90
  -3  -2   3    1.80    2.80
   3  -2  -3    1.30    2.70
   3   2  -3    3.20    3.50
  -3   2   3   -0.20    2.70
   2  -2  -3  170.58   15.60
  -2  -2   3  190.08   15.60
  -2   2   3  185.18   15.10
   2   2  -3  181.88   15.80
  -1  -2   3 1330.27   95.49
   1  -2  -3 1225.18   95.39
  -1   2   3 1325.27   95.19
   1   2  -3 1329.27   95.39
   0  -2   3  692.03   51.89
   0  -2  -3  690.63   51.99
   0   2   3  690.13   51.59
   0   2  -3  696.63   51.69
  -1  -2  -3 1607.24  120.69
   1  -2   3 1671.23  120.69
  -1   2  -3 1662.03  120.39
   1   2   3 1672.63  120.39
  -2  -2  -3  300.57   24.10
   2  -2   3  316.07   24.10
  -2  -2  -3  279.47   22.90
  -2   2  -3  303.37   23.50
   2   2   3  298.97   23.60
   3  -2   3   53.59    6.80
  -3  -2  -3   37.20    5.90
  -3  -2  -3   39.20    6.40
   3   2   3   39.70    6.00
  -3   2  -3   44.60    5.80
  -4  -2  -3   64.89    7.90
   4  -2   3   76.89    8.60
  -4  -2  -3   76.89    8.30
   4   2   3   62.39    7.80
  -4   2  -3   65.89    9.10
  -4   2  -3   77.49    7.50
   4   2   3   68.19    8.30
  -5  -2  -3  130.79   13.70
   5  -2   3  162.38   14.20
  -5  -2  -3  171.98   14.30
   5   2   3  127.39   13.20
  -5   2  -3  153.28   14.90
  -5   2  -3  164.98   13.10
   5   2   3  144.69   14.20
  -6  -2  -3   91.59   10.70
   6  -2   3   93.39   10.10
  -6  -2  -3   82.89    9.40
   6   2   3   74.59    8.90
  -6   2  -3   77.99   10.20
  -6   2  -3   94.69   11.10
   6   2   3   92.59   11.10
   7  -2   3   58.09    8.40
  -7  -2  -3   46.90    9.10
  -7  -2  -3   59.59    7.90
  -7   2  -3   55.39   10.20
   7   2   3   40.40    7.20
   7   2   3   58.89   11.60
   8  -2   3  631.74   53.79
  -8  -2  -3  854.51   57.29
   8   2   3  771.42   57.89
  -8   2  -3  748.43   56.69
   8   2   3  654.33   53.29
   9   2   3   67.69   14.10
  -9   2  -3   69.39   12.50
   9   2   3   60.49    8.00
  10   2   3  256.07   23.40
  10   2   3  348.37   30.90
 -10   2  -3  317.47   29.20
 -11   2  -3    1.60   10.40
  11   2   3   11.50   13.40
  12  -3  -3    5.00   15.50
  12   3  -3    2.20   15.40
  12   3  -3  -25.10    7.80
  11  -3  -3   86.29   20.10
  11   3  -3  104.79   14.10
  11   3  -3   69.79   18.10
  10  -3  -3   17.40   11.90
  10   3  -3   12.50    7.80
  10   3  -3    7.70    9.30
  10   3  -3   17.70    8.90
   9  -3  -3   75.59   10.30
   9  -3  -3   76.29   13.90
   9   3  -3   67.49   16.00
   9   3  -3   30.10   10.10
   9   3  -3   26.10    9.90
  -9   3   3   60.69   11.20
   8  -3  -3   52.09   10.40
   8  -3  -3   30.50    7.70
   8   3  -3    9.50    8.90
   8   3  -3   15.20   11.50
  -8   3   3   36.00    6.40
   7  -3  -3   -1.50    4.90
   7  -3  -3    3.60    6.80
  -7   3   3    3.70    4.00
   7   3  -3   -1.00    6.00
   6  -3  -3  602.44   46.90
   6  -3  -3  526.25   48.60
   6   3  -3  670.63   48.50
  -6   3   3  626.34   45.80
   5  -3  -3   96.59    9.80
  -5  -3   3   98.59   10.90
   5  -3  -3   77.19   10.80
   5   3  -3   85.69   11.30
  -5   3   3   84.09    9.30
   4  -3  -3  226.38   20.40
  -4  -3   3  233.98   20.30
   4   3  -3  233.78   20.70
  -4   3   3  224.08   19.20
   3  -3  -3 1805.22  129.29
  -3  -3   3 1731.33  128.89
   3   3  -3 1734.73  129.09
  -3   3   3 1753.32  128.19
  -2  -3   3 1489.05  114.49
   2  -3  -3 1572.04  114.99
  -2   3   3 1490.95  113.99
   2   3  -3 1683.73  114.99
   1  -3  -3  992.10   73.19
  -1  -3   3  944.51   72.69
  -1   3   3  950.40   72.29
   1   3  -3 1004.90   72.89
   0  -3  -3 2404.46  173.38
   0  -3   3 2310.37  172.98
   0   3   3 2411.16  172.68
   0   3  -3 2367.26  172.88
  -1  -3  -3  309.57   25.70
   1  -3   3  277.37   25.30
   1   3   3  328.37   25.30
  -1   3  -3  322.57   25.40
  -2  -3  -3 1587.94  114.59
   2  -3   3 1518.25  114.29
   2   3   3 1529.15  113.89
  -2   3  -3 1566.24  113.79
  -3  -3  -3  420.26   32.90
   3  -3   3  421.96   32.80
  -3  -3  -3  362.56   30.70
   3   3   3  371.36   31.00
   3   3   3  438.76   32.40
  -3   3  -3  443.26   32.10
   4  -3   3  467.05   34.20
  -4  -3  -3  392.76   32.30
  -4  -3  -3  408.86   33.80
   4   3   3  426.16   32.70
  -4   3  -3  408.96   32.80
   4   3   3  428.06   33.40
  -5  -3  -3  999.80   75.09
  -5  -3  -3  961.40   73.99
   5  -3   3 1025.40   75.29
  -5   3  -3 1016.40   73.99
   5   3   3  988.80   74.49
  -5   3  -3 1044.70   75.29
   5   3   3  946.61   74.29
   6  -3   3  282.47   23.40
  -6  -3  -3  255.67   22.60
   6   3   3  219.88   21.90
   6   3   3  279.77   24.00
  -6   3  -3  264.17   23.30
  -6   3  -3  272.47   21.60
   7  -3   3  510.45   43.00
   7   3   3  566.24   45.00
  -7   3  -3  534.65   43.80
  -7   3  -3  535.35   41.20
  -7   3  -3  549.65   41.70
   7   3   3  546.55   42.10
   8   3   3   41.40   11.70
  -8   3  -3   61.99    8.10
  -8   3  -3   50.09   12.50
   8   3   3   55.39    8.60
  -9   3  -3   27.40   10.60
   9   3   3   29.70    7.20
   9   3   3   26.80   11.40
  10   3   3    6.00   13.60
  10   3   3    9.40    7.00
 -10   3  -3   27.30   10.80
  11   3   3    6.70    5.10
  11   3   3    3.10    6.60
  11  -4  -3   45.20   14.80
  11   4  -3   17.30   11.30
  11   4  -3   29.30   15.70
  11   4  -3  -11.40   10.10
  10  -4  -3   -2.20   10.10
  10   4  -3   -3.70    9.50
 -10   4   3   -4.60    4.80
  10   4  -3  -22.60    6.80
  10   4  -3   -5.20    6.30
   9  -4  -3   31.60   10.80
  -9   4   3   20.10    6.80
  -9   4   3   14.10    5.10
   9   4  -3   38.60   13.70
   9   4  -3    7.10    9.50
   9   4  -3   20.10    8.40
   8  -4  -3  104.39   13.40
   8  -4  -3  101.19   14.20
   8   4  -3  120.69   15.70
  -8   4   3   89.29   12.50
   8   4  -3   84.99   14.00
  -8   4   3  100.19   10.90
   7  -4  -3    3.40    5.90
   7  -4  -3   -6.10    6.00
  -7   4   3   -0.90    4.20
   7   4  -3   -9.10    6.10
   6  -4  -3   -0.30    5.20
   6  -4  -3   -4.50    6.00
   6   4  -3    0.10    6.60
  -6   4   3    3.20    4.10
   5  -4  -3  219.38   20.50
  -5   4   3  171.88   21.60
   5   4  -3  220.78   20.80
  -4  -4   3    5.90    4.00
   4  -4  -3   -0.40    4.60
  -4   4   3    5.30    4.00
   4   4  -3    3.50    5.10
  -3  -4   3    6.10    4.50
   3  -4  -3   13.50    6.30
   3   4  -3    8.70    6.00
  -3   4   3    7.10    4.10
  -2  -4   3   23.00    6.20
   2  -4  -3   18.30    5.90
   2   4  -3   14.90    6.60
  -2   4   3   13.60    4.80
  -1  -4   3   59.69    9.00
   1  -4  -3   67.29    9.80
   1   4  -3   57.29    9.40
  -1   4   3   73.99    9.10
   0  -4   3   30.90    7.00
   0  -4  -3   26.60    7.00
   0   4   3   26.80    6.70
   0   4  -3   28.80    7.10
   1  -4   3  559.74   43.40
  -1  -4  -3  537.05   43.40
   1   4   3  537.65   42.60
  -1   4  -3  531.15   42.70
  -2  -4  -3  414.26   35.70
   2  -4   3  428.16   35.90
  -2   4  -3  438.66   35.20
   2   4   3  457.65   35.40
   3  -4   3 1871.11  140.19
  -3  -4  -3 1998.50  140.29
  -3   4  -3 1810.32  138.89
   3   4   3 1893.71  139.29
   4  -4   3  775.52   61.59
  -4  -4  -3  801.12   61.19
  -4   4  -3  790.92   60.19
   4   4   3  779.32   59.09
   4   4   3  797.92   60.59
   5  -4   3  442.86   37.80
  -5  -4  -3  545.75   37.80
   5   4   3  449.06   36.20
  -5   4  -3  416.46   35.70
   5   4   3  438.66   36.30
  -5   4  -3  433.16   36.50
  -5   4  -3  431.06   36.30
  -6  -4  -3   18.00    6.70
   6  -4   3   23.40    8.10
  -6   4  -3   21.60    6.50
  -6   4  -3   17.10    6.50
  -6   4  -3   16.10    8.20
   6   4   3   14.10    6.30
   6   4   3   18.30    7.80
  -7   4  -3  420.96   34.60
  -7   4  -3  465.35   35.50
   7   4   3  498.35   42.10
   7   4   3  418.46   35.50
  -7   4  -3  384.16   36.00
   8   4   3   16.60    6.70
  -8   4  -3   31.80    7.60
  -8   4  -3   22.70    7.10
  -8   4  -3   26.40    9.80
   8   4   3   31.80   11.40
  -9   4  -3  347.47   25.80
   9   4   3  263.07   26.70
  -9   4  -3  306.87   30.10
   9   4   3  305.57   29.70
  10   4   3    4.80   12.40
 -10   4  -3    5.80    8.90
  10   4   3    2.60    6.00
 -10   4  -3   -1.00    3.60
  10   4   3   -6.50    7.30
  10   5  -3   13.70    9.90
 -10   5   3    8.30    6.20
  10   5  -3   14.70   10.20
  10   5  -3   10.10   12.40
 -10   5   3   13.70    7.20
   9   5  -3  -17.20    8.40
   9   5  -3   -3.10   10.20
  -9   5   3   10.90    6.60
   9   5  -3   -4.20   13.70
  -9   5   3   -2.40    5.40
  -8   5   3   99.29   15.20
  -8   5   3  126.19   13.70
   8   5  -3  124.79   18.40
   8   5  -3  143.89   17.50
   7  -5  -3   11.60    8.60
   7   5  -3    0.70    8.50
   7   5  -3    9.50    9.00
  -7   5   3   23.90    6.70
  -7   5   3    6.00    7.70
   6  -5  -3  250.47   24.70
   6   5  -3  275.37   25.90
  -6   5   3  226.48   22.10
   6   5  -3  257.67   25.10
   5  -5  -3    2.20    6.60
  -5   5   3    5.40    5.40
   5   5  -3    7.10    7.10
   5   5  -3    6.80    6.80
   4  -5  -3   -1.70    4.60
  -4   5   3    0.60    3.90
   4   5  -3   -1.30    6.30
   3  -5  -3    7.00    6.00
  -3   5   3   12.20    5.40
   3   5  -3    9.00    6.90
   2  -5  -3  143.29   16.80
  -2   5   3  146.29   15.60
   2   5  -3  161.78   17.10
  -1  -5   3   88.19   12.20
   1  -5  -3   91.19   12.80
   1   5  -3  100.59   13.10
  -1   5   3   90.99   15.20
   0  -5   3  240.98   21.90
   0  -5  -3  218.48   21.70
   0   5   3  204.18   20.50
   0   5  -3  223.78   23.10
   1  -5   3  382.56   31.70
  -1  -5  -3  364.96   31.70
   1   5   3  372.86   30.70
  -1   5  -3  316.37   30.50
   2  -5   3 1320.57   98.09
  -2  -5  -3 1304.37   99.19
  -2   5  -3 1221.08   96.89
   2   5   3 1309.87   97.09
   3  -5   3  222.18   21.90
  -3  -5  -3  223.38   21.20
  -3   5  -3  178.78   20.10
  -3   5  -3  219.58   21.40
   3   5   3  226.38   20.70
  -4  -5  -3   16.10    7.50
  -4   5  -3   15.40    7.10
  -4   5  -3   20.30    7.70
   4   5   3   14.00    6.10
   4   5   3    9.50    6.00
  -5  -5  -3   -0.30    5.50
   5   5   3   -0.80    5.50
   5   5   3   -8.20    6.10
  -5   5  -3   -1.70    5.60
  -5   5  -3   -1.40    6.00
  -5   5  -3   -0.40    6.20
  -6   5  -3  104.09   14.10
  -6   5  -3   98.39   13.60
   6   5   3  119.49   13.90
  -6   5  -3   95.69   13.30
   6   5   3  103.59   13.70
  -7   5  -3   35.10    9.00
  -7   5  -3   32.50    9.90
   7   5   3   23.70    9.00
  -7   5  -3   27.30    8.30
  -8   5  -3  188.08   19.00
   8   5   3  198.48   20.40
   8   5   3  197.98   21.50
  -8   5  -3  199.58   21.50
  -8   5  -3  173.98   19.40
   9   5   3   54.29   14.00
   9   5   3   72.69   12.00
   9   5   3   78.79   18.20
  -9   5  -3   44.70   10.70
  -9   5  -3   55.19   14.50
  -9   5  -3   82.29   11.20
 -10   5  -3  342.57   27.60
  10   5   3  304.57   29.60
   9   6  -3   79.19   18.70
   9   6  -3   38.40   13.20
   9   6  -3   49.40   14.60
  -9   6   3   53.59   11.60
  -9   6   3   75.09   11.00
  -8   6   3   -3.40    6.20
   8   6  -3  -13.40    8.50
   8   6  -3    4.30   11.30
   8   6  -3  -13.90    9.10
  -8   6   3    0.90    5.40
   7   6  -3    0.80    9.30
   7   6  -3   25.70   11.80
  -7   6   3   13.90    8.00
  -7   6   3   14.70    6.40
   6   6  -3    8.30   11.20
  -6   6   3   12.60    9.60
  -6   6   3   29.40    8.10
   6   6  -3   -9.80   10.60
   5  -6  -3  120.69   16.30
   5   6  -3   89.29   16.40
  -5   6   3  108.69   15.40
  -5   6   3  100.89   13.50
   4  -6  -3  108.49   15.70
   4   6  -3   92.69   16.20
  -4   6   3  128.49   14.50
   4   6  -3  110.29   15.90
   3  -6  -3    9.90    7.10
   3   6  -3   -2.50    7.40
   3   6  -3   -7.30    7.00
  -3   6   3    6.60    5.80
   2  -6  -3   39.10   10.00
   2   6  -3   13.60    8.90
   2   6  -3   18.80    8.90
  -2   6   3   37.00    8.80
   1  -6  -3  173.28   20.50
   1   6  -3  178.08   20.60
   1   6  -3  192.58   21.20
  -1   6   3  218.38   20.10
   0  -6  -3  279.97   26.60
   0   6   3  295.57   25.60
   0   6  -3  249.28   26.00
   0   6  -3  258.87   26.30
  -1  -6  -3   49.10   11.90
   1   6   3   69.99   11.10
  -1   6  -3   58.29   12.70
  -1   6  -3   63.59   13.40
  -2  -6  -3  504.45   43.50
   2   6   3  539.65   42.90
  -2   6  -3  469.55   42.80
  -2   6  -3  545.95   44.10
  -3  -6  -3  105.19   14.90
   3   6   3  105.09   14.20
  -3   6  -3  109.09   15.30
  -3   6  -3  102.49   15.10
  -4   6  -3  318.17   30.50
  -4   6  -3  327.57   31.00
  -4   6  -3  307.27   28.60
   4   6   3  392.46   28.00
   4   6   3  331.77   31.50
   5   6   3    6.10    6.30
  -5   6  -3    9.10    7.30
   5   6   3    1.10   11.20
  -5   6  -3   -6.50    7.20
  -5   6  -3   -0.10    7.30
  -6   6  -3  212.58   22.10
   6   6   3  229.78   22.90
  -6   6  -3  213.08   22.20
  -6   6  -3  219.48   22.80
   6   6   3  226.68   21.40
   7   6   3   50.49   13.50
   7   6   3   22.40   10.20
  -7   6  -3   45.90   11.30
   7   6   3   41.30   10.50
  -7   6  -3   72.49   13.80
  -7   6  -3   64.79   12.50
  -8   6  -3  132.69   17.10
  -8   6  -3  128.69   19.00
   8   6   3  160.28   19.10
   8   6   3  154.68   18.60
   8   6   3  153.38   21.20
  -8   6  -3  146.69   18.00
   8   7  -3   -4.60   10.10
  -8   7   3   -3.50    6.60
  -7   7   3   11.30    9.40
  -7   7   3   -4.00   11.10
   7   7  -3   21.40   12.60
   7   7  -3   -4.80   10.40
  -6   7   3    9.30   11.30
   6   7  -3   10.50   10.10
  -6   7   3   14.90    9.50
   6   7  -3   15.30   10.90
  -5   7   3   26.60   12.40
   5   7  -3   16.80   10.50
  -5   7   3   24.40    9.00
   5   7  -3   18.60   11.00
  -4   7   3  177.38   19.30
   4   7  -3  156.08   21.60
  -4   7   3  178.58   20.90
   4   7  -3  177.88   21.50
   3   7  -3  321.27   29.30
  -3   7   3  266.07   26.80
  -3   7   3  291.17   28.80
   3   7  -3  268.27   28.90
   2  -7  -3  453.25   39.40
   2   7  -3  398.26   38.60
  -2   7   3  433.16   37.40
   2   7  -3  441.96   39.00
   1  -7  -3  176.58   20.20
   1   7  -3  134.29   19.20
   1   7  -3  163.28   20.00
  -1   7   3  174.68   18.90
   0  -7  -3   65.39   13.80
   0   7   3   47.10   11.00
   0   7  -3   40.60   12.00
   0   7  -3   58.29   14.40
  -1   7  -3  142.79   19.30
   1   7   3  172.18   18.70
  -1   7  -3  141.49   19.20
  -2   7  -3    6.00    9.20
   2   7   3    9.70    8.10
  -2   7  -3   11.30    8.60
  -3   7  -3  180.98   20.80
   3   7   3  154.48   18.90
  -3   7  -3  143.09   19.20
  -4   7  -3   30.50    9.10
   4   7   3   38.10   11.00
  -4   7  -3   38.10   12.70
  -4   7  -3   24.40   10.40
  -5   7  -3  248.98   24.00
   5   7   3  226.78   24.50
   5   7   3  217.58   26.10
  -5   7  -3  231.48   25.10
   5   7   3  280.17   23.20
  -5   7  -3  231.48   25.40
  -6   7  -3   76.29   13.10
   6   7   3   69.39   12.30
   6   7   3   57.39   15.10
   6   7   3   73.09   14.40
  -6   7  -3   65.79   20.80
  -6   7  -3   96.69   17.80
  -7   7  -3  172.78   20.40
   7   7   3  186.18   25.30
  -7   7  -3  161.18   20.90
  -7   7  -3  162.78   20.40
   7   7   3  163.48   20.80
  -6   8   3  104.29   15.90
   5   8  -3    4.50   12.80
   5   8  -3    1.40   10.90
  -5   8   3    6.60    7.70
  -5   8   3    1.60    7.90
  -4   8   3  194.48   24.00
   4   8  -3  191.88   24.90
   4   8  -3  177.08   25.00
  -4   8   3  205.38   22.40
  -3   8   3    8.60    9.20
  -3   8   3    9.10    8.40
   3   8  -3   -2.40    9.10
   3   8  -3   12.60   11.90
  -2   8   3    8.60   13.30
   2   8  -3   -4.60    9.20
  -2   8   3    0.20    7.10
   2   8  -3    2.60    9.80
  -1   8   3   81.09   15.00
  -1   8   3   75.59   15.00
   1   8  -3  105.49   17.10
   1   8  -3   49.50   15.10
   0   8   3   35.10   11.20
   0   8   3   28.50   10.80
   0   8  -3   23.30   11.80
   0   8  -3   31.90   11.50
   1   8   3  382.56   36.90
  -1   8  -3  347.87   44.90
   1   8   3  396.46   35.30
  -1   8  -3  373.76   36.30
  -2   8  -3   14.00   11.50
   2   8   3   11.00    8.30
  -2   8  -3   19.60   11.60
   2   8   3   10.00   10.10
   3   8   3   49.30   14.30
  -3   8  -3   51.19   14.70
   3   8   3   46.40   12.10
  -3   8  -3   41.10   13.80
   4   8   3   28.10   13.40
  -4   8  -3   18.20    8.70
  -4   8  -3   15.00   11.90
   4   8   3   27.50   10.80
  -4   8  -3   14.50   11.40
  -5   8  -3   73.89   16.70
   5   8   3   70.29   15.80
  12   0  -4    7.80   13.30
  11   0  -4   -2.40    9.60
  10   0  -4   16.00    9.90
   9   0  -4    1.80    8.50
   8   0  -4  240.98   23.20
  -8   0   4  241.28   19.40
  -7   0   4   -1.80    3.10
   7   0  -4    1.70    3.20
  -6   0   4  634.14   45.40
   6   0  -4  581.54   45.20
  -5   0   4    3.60    2.70
   5   0  -4   -0.60    3.00
   4   0  -4  129.19   11.50
  -4   0   4  135.09   11.50
  -3   0   4   -0.40    2.50
   3   0  -4   -2.90    2.50
   2   0  -4  343.37   26.70
  -2   0   4  363.86   26.70
   1   0  -4    1.40    2.30
  -1   0   4   -2.30    2.00
   0   0  -4 3003.90  222.68
   0   0   4 3185.68  222.78
  -1   0  -4   -5.30    1.90
   1   0   4   -1.70    1.90
  -2   0  -4 3694.43  265.87
   2   0   4 3699.43  265.87
  -3   0  -4   -1.70    2.40
   3   0   4    1.10    2.60
  -4   0  -4  539.15   38.70
   4   0   4  518.55   38.50
  -4   0  -4  482.05   40.10
  -5   0  -4   -0.60    4.10
  -5   0  -4   -0.70    2.50
   5   0   4   -0.30    3.30
   6   0   4   -2.10    3.80
  -6   0  -4    2.40    4.70
  -7   0  -4   -8.70    5.30
   7   0   4   -5.90    4.30
  -8   0  -4  635.94   51.69
   8   0   4  652.93   48.70
   9   0   4    1.10    5.10
  -9   0  -4   -3.90    6.80
 -10   0  -4  232.08   24.90
  12  -1  -4   31.40   15.70
  11  -1  -4   24.90   14.50
  11   1  -4   51.99   15.20
  10  -1  -4   79.69   14.60
  10  -1  -4   64.89    8.60
  10   1  -4   57.09   15.10
   9  -1  -4  401.06   29.90
   9  -1  -4  351.36   33.50
   9   1  -4  352.06   34.30
  -8  -1   4  481.15   36.10
   8  -1  -4  471.05   36.00
   8   1  -4  418.76   36.10
  -8   1   4  490.25   35.30
   7  -1  -4    1.60    6.40
   7  -1  -4   -1.30    3.30
  -7  -1   4    3.30    3.50
   7   1  -4    9.70    5.10
  -7   1   4    6.90    3.80
  -6  -1   4 1510.85  107.69
   6  -1  -4 1523.35  107.39
   6   1  -4 1392.16  107.39
  -6   1   4 1466.75  106.89
  -5  -1   4   37.20    5.50
   5  -1  -4   27.10    5.10
   5   1  -4   19.90    5.50
  -5   1   4   14.40    4.20
   4  -1  -4 1703.23  124.89
  -4  -1   4 1728.03  125.09
  -4   1   4 1821.42  124.59
   4   1  -4 1630.44  124.99
  -3  -1   4  137.69   12.90
   3  -1  -4  150.48   12.70
  -3   1   4  156.28   12.50
   3   1  -4  151.38   13.00
  -2  -1   4   53.39    6.30
   2  -1  -4   48.60    6.10
   2   1  -4   63.59    6.50
  -2   1   4   58.19    5.90
  -1  -1   4 4355.46  300.67
   1  -1  -4 4034.10  300.47
   1   1  -4 4344.77  300.57
  -1   1   4 3977.40  300.17
   0  -1   4 3254.97  230.58
   0  -1  -4 3087.19  230.48
   0   1   4 3145.19  230.28
   0   1  -4 3307.07  230.48
   1  -1   4 1609.74  113.49
  -1  -1  -4 1452.35  113.39
   1   1   4 1576.94  113.29
  -1   1  -4 1610.64  113.39
   2  -1   4 2630.14  183.58
  -2  -1  -4 2350.36  183.58
  -2   1  -4 2690.93  183.48
   2   1   4 2492.25  183.28
   3  -1   4 1500.55  100.79
  -3  -1  -4 1276.27  100.69
  -3  -1  -4 1286.87  101.19
  -3   1  -4 1461.55  100.39
   3   1   4 1367.86  100.29
  -4  -1  -4 2016.60  156.98
   4  -1   4 2325.97  157.18
  -4  -1  -4 2047.50  157.78
   4   1   4 2131.89  156.58
  -4   1  -4 2385.16  156.68
  -4   1  -4 2070.69  158.38
  -5  -1  -4  806.12   62.29
   5  -1   4  839.22   60.89
  -5  -1  -4  778.02   60.79
   5   1   4  798.02   60.19
  -5   1  -4  808.72   62.39
  -5   1  -4  873.81   60.29
  -6  -1  -4   17.10    4.50
   6  -1   4   23.00    5.90
  -6  -1  -4   29.00    7.20
  -6   1  -4   26.60    7.80
   6   1   4   25.40    4.90
   7  -1   4  982.30   68.69
  -7  -1  -4  934.81   70.39
  -7   1  -4  925.31   70.79
   7   1   4  850.41   67.79
  -8  -1  -4   27.00    6.70
   8  -1   4   18.60    6.70
  -8  -1  -4   32.20    9.70
  -8   1  -4   43.90   11.00
   8   1   4   10.20    5.70
  -9  -1  -4  141.79   16.40
   9   1   4  127.29   13.00
  -9   1  -4  136.39   16.50
 -10  -1  -4  124.49   18.60
 -10   1  -4  146.79   18.60
  12  -2  -4    3.80   13.60
  12   2  -4    1.90   15.10
  11  -2  -4   52.89   15.70
  11   2  -4   25.40    8.50
  11   2  -4   32.20   13.70
  10  -2  -4   85.69   15.70
  10  -2  -4   98.89   10.80
  10   2  -4   57.19   11.90
  10   2  -4   70.09   16.50
   9  -2  -4  167.38   18.60
   9  -2  -4  145.09   15.40
   9   2  -4  145.39   19.10
   8  -2  -4   51.99   11.20
  -8  -2   4   53.29    8.10
   8   2  -4   21.40    8.00
  -8   2   4   38.40    6.80
   7  -2  -4  191.38   18.00
  -7  -2   4  194.78   17.10
   7  -2  -4  176.18   16.90
  -7   2   4  172.68   15.40
   6  -2  -4   54.49    8.60
   6  -2  -4   76.09    9.60
  -6  -2   4   64.19    8.20
  -6   2   4   51.79    7.40
   6   2  -4   48.30    8.90
  -5  -2   4  126.09   12.20
   5  -2  -4  112.59   12.40
   5   2  -4  124.39   12.80
  -5   2   4  130.69   11.40
  -4  -2   4    6.80    3.90
   4  -2  -4    4.10    4.60
  -4   2   4    8.60    3.70
   4   2  -4   12.10    4.70
   3  -2  -4  191.08   17.30
  -3  -2   4  176.18   17.10
  -3   2   4  225.08   16.80
   3   2  -4  206.58   17.50
   2  -2  -4  833.92   64.59
  -2  -2   4  861.31   64.59
  -2   2   4  872.51   63.99
   2   2  -4  903.71   64.69
   1  -2  -4  875.91   63.99
  -1  -2   4  845.72   63.79
   1   2  -4  919.31   63.99
  -1   2   4  797.02   63.29
   0  -2  -4   98.69   10.20
   0  -2   4   98.59   10.10
   0   2  -4   93.29    9.80
   0   2   4  100.89    9.60
  -1  -2  -4  634.24   47.60
   1  -2   4  599.24   47.40
   1   2   4  619.44   47.00
  -1   2  -4  658.13   47.20
   2  -2   4   11.70    4.60
  -2  -2  -4    7.30    4.20
  -2  -2  -4    8.80    4.20
   2   2   4    0.50    3.20
  -2   2  -4    8.70    3.70
  -3  -2  -4 1665.43  127.69
   3  -2   4 1790.12  128.29
  -3  -2  -4 1751.12  128.39
   3   2   4 1719.03  127.59
  -3   2  -4 1845.22  127.69
   4  -2   4   76.39    9.60
  -4  -2  -4   88.29    9.60
  -4  -2  -4   71.19    9.00
  -4   2  -4   82.09    8.60
   4   2   4   78.99    8.70
   5  -2   4 2050.79  144.59
  -5  -2  -4 1901.41  144.29
  -5   2  -4 1924.51  145.29
  -5   2  -4 2053.39  143.39
   5   2   4 1937.51  143.49
  -6  -2  -4   33.00    8.10
  -6  -2  -4   32.60    6.40
   6  -2   4   41.00    7.90
  -6   2  -4   43.90    9.70
  -6   2  -4   34.40    6.30
   6   2   4   33.10    6.30
  -7  -2  -4  301.47   24.60
  -7  -2  -4  292.37   25.80
   7   2   4  333.77   30.60
  -7   2  -4  314.67   26.90
   7   2   4  273.17   23.90
  -8  -2  -4   24.70    8.70
   8  -2   4   18.80    6.20
   8   2   4   31.80   11.30
   8   2   4   34.40    6.50
  -8   2  -4   42.60   10.90
  -8   2  -4   23.80    6.90
   9  -2   4   40.50    7.70
  -9  -2  -4   52.39   13.00
   9   2   4   39.40   12.30
   9   2   4   44.10    7.50
  -9   2  -4   70.39   14.30
 -10  -2  -4   26.60   12.20
 -10   2  -4   41.70   13.00
  10   2   4   44.40    8.50
  10   2   4   55.39   14.70
  11   2   4  132.49   15.00
  11   2   4  243.78   28.70
 -11   2  -4  148.69   24.60
  12  -3  -4  106.49   22.40
  12   3  -4  103.39   14.20
  12   3  -4   49.70   12.20
  12   3  -4  114.39   23.60
  11  -3  -4   61.29   17.50
  11   3  -4   38.00   15.20
  11   3  -4   15.30   10.10
  10  -3  -4   -5.20    5.50
  10  -3  -4   -4.50    9.80
  10   3  -4    4.40    7.00
  10   3  -4   -1.50   12.10
   9  -3  -4  159.88   19.30
   9  -3  -4  188.58   16.90
   9   3  -4  105.09   16.00
  -9   3   4  124.29   15.50
   9   3  -4  130.59   19.80
   8  -3  -4  201.28   19.20
   8  -3  -4  199.18   20.10
  -8   3   4  197.48   17.10
   8   3  -4  183.28   19.70
  -7  -3   4  153.58   17.10
   7  -3  -4  166.68   16.90
   7  -3  -4  183.38   17.30
   7   3  -4  168.98   17.80
  -7   3   4  154.18   14.50
  -6  -3   4 1425.96  114.69
   6  -3  -4 1501.55  113.69
   6  -3  -4 1598.84  114.99
   6   3  -4 1498.05  114.79
  -6   3   4 1697.83  113.19
   5  -3  -4  455.85   39.70
   5  -3  -4  424.46   33.80
  -5  -3   4  423.26   35.10
   5   3  -4  468.45   36.30
  -5   3   4  428.36   33.70
  -4  -3   4 1824.72  134.29
   4  -3  -4 1757.92  134.49
   4   3  -4 1806.92  134.39
  -4   3   4 1914.01  133.29
   3  -3  -4  848.52   66.39
  -3  -3   4  867.81   66.19
  -3   3   4  918.31   65.49
   3   3  -4  867.81   66.29
  -2  -3   4  491.75   38.50
   2  -3  -4  463.15   38.70
  -2   3   4  525.75   38.00
   2   3  -4  472.45   38.40
   1  -3  -4  725.63   55.89
  -1  -3   4  761.42   55.59
  -1   3   4  682.23   54.79
   1   3  -4  747.73   55.49
   0  -3   4 1996.10  146.49
   0  -3  -4 1983.20  146.79
   0   3   4 2074.39  146.09
   0   3  -4 1944.61  146.09
   1  -3   4  350.16   28.50
  -1  -3  -4  333.87   28.60
  -1   3  -4  354.56   28.00
   1   3   4  346.17   27.90
   2  -3   4 5269.97  380.16
  -2  -3  -4 5169.58  380.26
   2   3   4 5282.97  379.56
  -2   3  -4 5325.07  379.56
   3  -3   4  254.97   21.50
  -3  -3  -4  198.08   19.20
  -3  -3  -4  255.67   21.60
   3   3   4  266.07   20.90
  -3   3  -4  258.27   20.70
  -4  -3  -4 1963.60  154.78
  -4  -3  -4 2149.28  156.58
   4  -3   4 2184.38  156.68
  -4   3  -4 2200.48  155.48
   4   3   4 2176.58  155.78
  -5  -3  -4  435.76   33.90
   5  -3   4  415.96   33.90
   5   3   4  409.86   32.60
  -5   3  -4  388.76   33.80
  -5   3  -4  402.06   32.30
   6  -3   4   76.79   11.30
  -6  -3  -4   91.79   10.90
  -6  -3  -4   77.59   10.50
   6   3   4   83.59   12.20
   6   3   4   76.49   10.00
  -6   3  -4   90.59    9.90
  -6   3  -4   71.49   11.80
   7  -3   4   51.19    9.70
  -7  -3  -4   32.60    7.50
  -7  -3  -4   55.89   10.20
  -7   3  -4   54.59   11.40
   7   3   4   36.30    7.70
   7   3   4   54.19   14.70
  -7   3  -4   35.70    8.40
  -8  -3  -4   54.49    8.70
   8  -3   4   19.10    8.90
   8   3   4   47.20    8.20
  -8   3  -4   46.80    9.20
  -8   3  -4   32.00   11.20
   8   3   4   48.40   11.50
  -9   3  -4   70.49   10.60
  -9   3  -4  117.79   14.20
   9   3   4   72.99   10.30
   9   3   4   80.59   16.30
  -9   3  -4   82.19   15.90
 -10   3  -4   81.79   16.40
  10   3   4  116.59   21.30
  10   3   4   77.09   10.30
  11   3   4    3.10    6.40
 -11   3  -4   11.20   10.10
  11  -4  -4   25.40   14.70
  11   4  -4   11.60    9.40
  11   4  -4   22.00   10.30
  11   4  -4   17.00   19.70
  10  -4  -4   -1.40   10.80
  10   4  -4  -12.50    7.40
  10   4  -4    3.80   13.20
  10   4  -4    2.60    8.00
   9  -4  -4    1.10    8.80
   9  -4  -4   -6.50    5.30
  -9   4   4    4.10    5.30
  -9   4   4   -1.50    4.80
   9   4  -4    0.50    8.00
   8  -4  -4    8.80    8.00
   8  -4  -4    5.30    5.90
  -8   4   4    8.30    5.00
   8   4  -4   -6.00    7.30
   7  -4  -4   13.90    7.10
   7  -4  -4   17.40    7.40
  -7   4   4   10.30    5.30
   7   4  -4    7.30    7.50
   6  -4  -4  104.89   14.10
  -6  -4   4   89.29   13.00
   6   4  -4  119.09   14.80
  -6   4   4  109.79   11.70
   5  -4  -4   31.80    8.00
  -5  -4   4   38.90    8.20
  -5   4   4   35.40    7.00
   5   4  -4   24.40    8.70
   4  -4  -4    7.10    5.30
  -4  -4   4    3.90    8.10
  -4   4   4    6.10    8.40
   4   4  -4   12.70    6.30
   3  -4  -4  121.09   13.80
  -3  -4   4  105.49   12.50
   3   4  -4  116.79   13.40
  -3   4   4  118.59   12.30
   2  -4  -4   15.00    7.90
  -2  -4   4   16.40    6.00
  -2   4   4   23.80    6.00
  -1  -4   4  141.69   15.30
   1  -4  -4  150.68   16.00
   1   4  -4  165.88   16.10
  -1   4   4  164.08   15.20
   0  -4   4   72.99   10.00
   0  -4  -4   71.79   10.20
   0   4  -4   69.19    9.80
   0   4   4   65.89    9.30
  -1  -4  -4   74.09   10.50
   1  -4   4   89.19   10.90
   1   4   4   66.29    9.40
  -1   4  -4   75.49   10.20
  -2  -4  -4  665.83   51.89
   2  -4   4  630.74   51.49
   2   4   4  695.23   51.09
  -2   4  -4  632.14   50.69
  -3  -4  -4  284.87   24.90
   3  -4   4  279.17   24.90
  -3   4  -4  267.37   23.60
   3   4   4  262.37   23.70
   4  -4   4  147.79   17.20
  -4  -4  -4  190.68   17.80
  -4   4  -4  157.68   16.00
   4   4   4  164.78   16.40
  -5  -4  -4  469.75   38.80
   5  -4   4  482.55   39.30
  -5   4  -4  467.65   38.40
  -5   4  -4  434.86   37.30
   5   4   4  497.25   38.10
   6  -4   4  145.19   17.30
  -6  -4  -4  159.08   16.70
   6   4   4  155.08   15.60
  -6   4  -4  163.88   15.50
   6   4   4  152.08   16.50
  -6   4  -4  128.19   16.60
   7  -4   4    8.60    7.50
  -7  -4  -4   23.30    7.50
  -7   4  -4    5.80    6.20
  -7   4  -4   14.20    6.80
   7   4   4    6.60    6.10
   7   4   4    3.90    8.00
  -7   4  -4   18.10    9.40
  -8   4  -4  124.09   13.40
  -8   4  -4  104.09   15.50
   8   4   4  106.59   15.80
  -8   4  -4  117.09   13.60
   8   4   4  108.49   13.50
  -9   4  -4   -1.30    8.80
   9   4   4    7.10    9.90
  -9   4  -4   -1.00   10.80
   9   4   4   12.50    6.90
  -9   4  -4    3.40    5.70
 -10   4  -4  179.08   14.50
  10   4   4  170.58   24.80
 -10   4  -4  112.99   15.80
  10   4   4  136.09   16.20
 -10   4  -4  138.19   20.40
  10  -5  -4  103.79   20.10
  10   5  -4  127.99   18.10
 -10   5   4  113.99   14.80
  10   5  -4  107.99   22.20
  10   5  -4  105.99   18.30
   9  -5  -4  165.38   19.60
   9  -5  -4  146.19   19.40
   9   5  -4  173.48   24.40
   9   5  -4  160.78   19.90
  -9   5   4  156.48   15.80
   9   5  -4  158.18   20.20
  -9   5   4  133.49   17.00
   8  -5  -4  143.99   17.20
   8  -5  -4  159.68   17.80
  -8   5   4  125.29   13.90
   8   5  -4  119.09   18.30
  -8   5   4  120.39   15.90
   8   5  -4  131.09   18.40
   7  -5  -4  387.76   35.80
  -7   5   4  407.96   33.00
   7   5  -4  411.36   36.60
   6  -5  -4  164.78   20.60
  -6   5   4  193.48   18.00
   6   5  -4  183.28   21.10
   5  -5  -4   22.30    8.90
   5   5  -4   28.50   10.10
  -5   5   4   32.80    7.50
   4  -5  -4  158.18   18.50
  -4  -5   4  135.39   17.00
  -4   5   4  165.48   16.40
   4   5  -4  172.28   18.70
   3  -5  -4  294.27   26.80
  -3  -5   4  282.67   25.70
  -3   5   4  267.77   24.30
   3   5  -4  266.57   25.90
   2  -5  -4  935.41   70.49
  -2  -5   4  862.61   69.59
  -2   5   4  928.71   68.79
   2   5  -4  860.61   69.59
   1  -5  -4  649.93   51.29
  -1   5   4  647.84   49.70
   1   5  -4  590.04   50.19
   0  -5   4  624.34   53.29
   0  -5  -4  732.63   54.39
   0   5   4  738.43   59.19
   0   5  -4  619.74   52.89
  -1  -5  -4 1185.18   84.39
   1  -5   4 1045.00   83.59
  -1   5  -4  892.11   87.79
   1   5   4 1190.48   83.29
  -2  -5  -4  461.25   40.50
   2  -5   4  465.65   39.10
   2   5   4  464.85   37.80
  -2   5  -4  445.26   37.90
   3  -5   4   77.39   13.00
  -3  -5  -4   65.49   12.90
   3   5   4   74.79   10.90
  -3   5  -4   62.39   11.00
   4  -5   4  188.58   21.40
  -4  -5  -4  194.38   20.20
   4   5   4  195.38   19.30
  -4   5  -4  199.68   19.50
  -5  -5  -4   49.20   10.70
   5  -5   4   44.80   11.50
  -5   5  -4   47.80   10.50
  -5   5  -4   57.59   11.10
  -5   5  -4   37.20   10.40
  -6  -5  -4  518.35   41.00
   6  -5   4  493.25   41.80
  -6   5  -4  457.95   39.10
   6   5   4  452.95   39.50
   6   5   4  537.05   39.90
  -6   5  -4  487.35   40.30
  -6   5  -4  424.16   39.80
   7   5   4  303.57   27.90
  -7   5  -4  316.67   28.30
  -7   5  -4  311.97   27.80
   7   5   4  318.07   28.90
  -7   5  -4  309.27   29.80
   8   5   4  257.47   27.10
  -8   5  -4  246.08   26.30
   8   5   4  245.18   23.90
  -8   5  -4  246.58   23.50
  -8   5  -4  238.18   23.10
   9   5   4   82.59   16.70
   9   5   4   49.30   11.20
  -9   5  -4   64.39   15.10
  -9   5  -4   65.09   12.30
  -9   5  -4   81.49   11.90
   9   6  -4   -6.60    9.00
  -9   6   4    3.60    6.40
   9   6  -4   -6.90    9.10
   9   6  -4  -12.70   13.60
  -9   6   4    7.90    6.60
   8   6  -4   24.90   11.80
  -8   6   4   28.80    9.60
  -8   6   4   38.10    8.50
   8   6  -4   29.80   11.80
   7  -6  -4   13.70    8.70
  -7   6   4   21.10    8.20
  -7   6   4   14.90    6.50
   7   6  -4    9.90    9.00
   7   6  -4    8.20   10.30
   6  -6  -4    8.10    7.50
   6   6  -4   16.20   11.10
   6   6  -4   16.90   17.80
  -6   6   4   14.90    6.90
   5  -6  -4   47.20   11.70
   5   6  -4   50.79   13.10
   5   6  -4   62.59   14.10
  -5   6   4   64.19   10.50
   4  -6  -4   85.69   14.00
   4   6  -4   54.79   13.30
  -4   6   4  108.29   13.10
   3  -6  -4  118.59   16.70
  -3   6   4  136.99   15.50
   3   6  -4  141.09   18.00
   2  -6  -4   28.70    9.80
   2   6  -4   30.90    9.50
  -2   6   4   50.49   10.20
  -1  -6   4  416.16   38.70
   1  -6  -4  494.75   40.30
  -1   6   4  484.15   38.30
   1   6  -4  428.76   39.10
   0  -6  -4  163.28   19.10
   0  -6   4  159.48   18.60
   0   6   4  173.78   17.90
   0   6  -4  159.58   18.90
   1  -6   4  365.16   33.40
  -1  -6  -4  363.56   33.60
  -1   6  -4  347.47   32.90
   1   6   4  405.26   32.70
  -2  -6  -4  186.38   20.00
   2  -6   4  163.18   19.30
   2   6   4  173.98   18.40
  -2   6  -4  154.98   18.60
  -3  -6  -4  230.58   24.60
  -3   6  -4  254.67   25.40
   3   6   4  246.58   23.80
  -3   6  -4  251.27   24.30
  -4  -6  -4   -4.40    5.80
  -4   6  -4   13.00    9.00
   4   6   4    7.00    6.50
  -4   6  -4    9.50   13.60
  -5  -6  -4  209.68   21.40
  -5   6  -4  174.88   18.80
   5   6   4  190.48   20.70
  -5   6  -4  158.78   19.10
  -5   6  -4  164.68   20.20
  -6   6  -4   -9.10    7.00
   6   6   4   -0.60   10.30
  -6   6  -4    0.50    7.50
  -6   6  -4    2.80    8.00
  -7   6  -4  129.19   17.90
   7   6   4  137.79   17.60
  -7   6  -4  140.59   17.80
   7   6   4  138.29   17.50
  -7   6  -4  126.79   17.10
  -8   6  -4   63.29   15.10
   8   6   4  108.49   18.10
  -8   6  -4   46.90   12.50
  -8   6  -4   71.49   14.00
   8   6   4   71.19   13.20
  -8   7   4   42.70   10.80
   8   7  -4   69.99   17.40
  -7   7   4  258.47   29.80
   7   7  -4  296.27   31.60
  -7   7   4  311.77   28.20
   7   7  -4  305.47   31.80
   6  -7  -4  467.45   42.90
  -6   7   4  424.76   41.20
   6   7  -4  492.85   43.90
   6   7  -4  495.45   43.30
   5  -7  -4  541.95   48.00
   5   7  -4  576.14   48.00
  -5   7   4  555.94   45.00
   5   7  -4  489.45   47.40
   4  -7  -4  238.58   26.60
   4   7  -4  269.37   27.40
   4   7  -4  229.28   27.10
  -4   7   4  270.47   25.00
   3  -7  -4   27.00   10.40
   3   7  -4   32.60   10.70
   3   7  -4   17.60   10.50
  -3   7   4   37.70    9.50
   2  -7  -4  197.38   23.90
   2   7  -4  225.58   24.90
   2   7  -4  214.18   24.40
  -2   7   4  250.47   23.00
   1  -7  -4    2.30    6.90
  -1   7   4    3.30    5.80
   1   7  -4   -0.90    8.00
   1   7  -4    8.60    8.80
   0  -7  -4  173.28   21.00
   0   7  -4  187.38   21.90
   0   7   4  178.98   19.50
   0   7  -4  163.18   20.60
  -1  -7  -4   82.79   14.90
  -1   7  -4  103.69   16.50
  -1   7  -4  101.79   15.70
   1   7   4   68.69   13.20
  -2  -7  -4  921.71   70.39
  -2   7  -4  842.72   68.99
  -2   7  -4  848.02   70.09
   2   7   4  845.72   68.19
  -3  -7  -4  204.28   22.10
  -3   7  -4  155.18   20.60
  -3   7  -4  196.68   22.20
   3   7   4  153.98   19.40
   4   7   4  163.58   19.20
  -4   7  -4  148.19   20.00
  -4   7  -4  178.58   21.40
  -5   7  -4   15.50    9.60
  -5   7  -4   11.30   10.00
   5   7   4   17.30    8.90
  -6   7  -4  130.39   18.80
  -6   7  -4  139.89   17.90
  -6   7  -4  128.29   18.00
   6   7   4  120.49   17.70
  -7   7  -4    8.90   10.60
   7   7   4   11.80    9.40
  -5   8   4   11.10   10.10
   5   8  -4    7.80   10.60
  -5   8   4   10.50    8.00
  -4   8   4  110.19   17.30
  -4   8   4  101.39   15.50
   4   8  -4  101.69   19.30
   4   8  -4   67.49   17.10
   3   8  -4    4.70   10.00
   3   8  -4   15.30   10.80
  -3   8   4   16.20    8.90
  -3   8   4   19.70   10.70
   2   8  -4   20.40   11.30
  -2   8   4   26.30   10.00
  -2   8   4   29.20   11.60
   2   8  -4   20.60   11.30
  -1   8   4   17.80   15.00
   1   8  -4    1.50    8.90
   1   8  -4   11.70    9.80
   0   8   4   17.50    8.90
   0   8  -4  -11.50   12.60
   0   8  -4   20.30   10.70
   1   8   4   72.69   14.10
  -1   8  -4  101.49   19.20
  -1   8  -4   92.89   16.80
  -2   8  -4   19.90   11.70
  -2   8  -4    0.50    9.60
   2   8   4    8.00    7.70
   3   8   4  128.49   17.30
  -3   8  -4   90.49   17.10
  -3   8  -4   96.79   20.30
  -4   8  -4  154.08   21.60
  -4   8  -4  167.08   19.10
  -4   8  -4  141.89   22.00
   4   8   4  154.88   19.60
  11   0  -5  -16.30    5.30
  11   0  -5    0.30   11.00
  10   0  -5   -9.60    9.90
  10   0  -5  -13.40    4.80
  -9   0   5   23.60    6.70
   9   0  -5   37.90   10.90
  -8   0   5   -6.30    4.00
   8   0  -5   -2.40    4.70
  -7   0   5  241.48   19.90
   7   0  -5  233.08   19.80
  -6   0   5   -7.20    3.70
   5   0  -5   -7.70    4.40
  -5   0   5    3.60    3.70
  -4   0   5   -4.70    3.60
   4   0  -5   -4.60    3.80
  -3   0   5  611.14   45.70
   3   0  -5  617.24   45.70
   2   0  -5   -2.30    2.80
  -2   0   5    2.30    3.00
   1   0  -5 2023.90  151.78
  -1   0   5 2175.88  151.88
   0   0  -5    0.30    2.80
   0   0   5   -0.80    2.40
   1   0   5  360.86   27.30
  -1   0  -5  356.56   27.40
  -2   0  -5    3.70    3.10
   2   0   5   -0.50    2.90
  -3   0  -5  308.77   23.50
   3   0   5  290.67   23.30
   4   0   5    0.70    3.60
  -4   0  -5   -2.50    2.90
  -5   0  -5  800.12   64.19
  -5   0  -5  873.31   62.49
   5   0   5  844.02   62.29
  -6   0  -5    0.90    3.30
  -6   0  -5    4.40    6.40
   6   0   5    8.40    4.90
  -7   0  -5  269.47   24.90
   8   0   5   -1.70    4.40
  -8   0  -5    0.30    6.60
   9   0   5   27.60    7.00
  -9   0  -5   32.90   11.10
 -10   0  -5    2.70    9.70
  10   0   5   -8.60    5.30
 -11   0  -5  153.28   22.30
  12  -1  -5  154.38   24.20
  11  -1  -5  129.39   12.60
  11  -1  -5  120.19   19.20
  11   1  -5  101.79   12.90
  11   1  -5  117.49   20.10
  10  -1  -5   18.30   11.80
  10  -1  -5   44.90    7.50
  10   1  -5    3.00    7.40
  10   1  -5   14.70   10.80
  -9  -1   5  421.36   29.40
   9  -1  -5  382.76   29.30
   9  -1  -5  332.37   32.60
   9   1  -5  318.47   29.60
  -9   1   5  333.07   28.30
  -8  -1   5    2.50    4.10
   8  -1  -5   14.90    8.60
   8   1  -5    2.00    5.30
  -8   1   5    4.00    4.20
  -7  -1   5  199.38   16.50
   7  -1  -5  177.78   15.80
   7   1  -5  162.58   17.10
  -7   1   5  159.88   15.60
  -6  -1   5  623.34   46.70
   6  -1  -5  622.24   46.30
   6   1  -5  585.04   46.40
  -6   1   5  617.94   45.90
   5  -1  -5 1564.04  111.59
  -5  -1   5 1488.15  111.69
  -5   1   5 1530.75  111.19
   5   1  -5 1531.25  111.69
  -4  -1   5 4229.88  293.77
   4  -1  -5 3867.91  293.37
   4   1  -5 4114.29  293.67
  -4   1   5 4082.79  293.17
   3  -1  -5  548.25   43.70
  -3  -1   5  554.24   43.80
   3   1  -5  580.24   43.90
  -3   1   5  646.14   43.60
   2  -1  -5 1016.90   77.69
  -2  -1   5 1015.20   77.79
  -2   1   5 1121.89   77.59
   2   1  -5 1083.39   77.89
  -1  -1   5  102.19    9.70
   1  -1  -5  100.29    9.70
   1   1  -5  109.39   10.00
  -1   1   5   97.19    9.40
   0  -1   5 1326.27   94.79
   0  -1  -5 1224.58   94.69
   0   1   5 1322.47   94.39
   0   1  -5 1310.77   94.69
  -1  -1  -5    3.60    3.00
   1  -1   5    2.00    3.00
  -1   1  -5    5.60    3.50
   1   1   5    3.10    3.10
   2  -1   5 1496.95  105.09
  -2  -1  -5 1365.96  104.99
  -2   1  -5 1479.95  104.79
   2   1   5 1411.46  104.59
   3  -1   5   31.90    5.90
  -3  -1  -5   22.80    5.40
  -3   1  -5   20.60    4.90
   3   1   5   32.90    5.50
  -4  -1  -5 2837.42  217.38
  -4  -1  -5 2921.31  218.38
   4  -1   5 3187.68  217.48
   4   1   5 3003.60  216.78
  -4   1  -5 3067.79  216.88
  -5  -1  -5   32.90    8.40
  -5  -1  -5   39.80    6.90
   5  -1   5   42.30    7.10
  -5   1  -5   38.50    9.00
   5   1   5   34.60    6.10
  -5   1  -5   33.50    6.40
  -6  -1  -5   33.50    6.30
  -6  -1  -5   30.20    8.40
   6  -1   5   42.70    7.50
   6   1   5   39.50    6.70
  -6   1  -5   40.50    9.80
  -6   1  -5   30.80    6.10
  -7  -1  -5   61.29   11.80
  -7  -1  -5   51.09    7.80
   7   1   5   38.90    7.40
  -7   1  -5   57.19   11.10
   8  -1   5   19.40    7.10
  -8  -1  -5   19.80    8.80
  -8   1  -5   18.90    9.40
   8   1   5   21.10    9.60
  -8   1  -5   21.10    6.10
   9  -1   5    1.80    5.80
  -9  -1  -5   -3.60    3.20
  -9  -1  -5    0.10    7.70
  -9   1  -5   -4.00    7.50
   9   1   5    1.50    5.30
 -10  -1  -5    1.90    9.30
 -10   1  -5   10.20   10.10
  10   1   5   -1.10    6.20
 -11  -1  -5   30.60   13.60
 -11   1  -5   27.80   11.80
  12  -2  -5   16.00   14.20
  12   2  -5   21.40   14.50
  12   2  -5    3.90    7.10
  11  -2  -5   38.30   14.00
  11  -2  -5   27.00    6.50
  11   2  -5   -1.00   13.00
  11   2  -5    3.00    7.20
  10  -2  -5   15.50    8.00
  10  -2  -5   20.50   12.10
  10   2  -5   54.99   14.00
  10   2  -5   18.00    8.90
  -9  -2   5    9.90    5.80
   9  -2  -5   12.40    9.60
   9  -2  -5   -4.20    6.30
  -9   2   5   -6.40    6.40
   9   2  -5   -4.20    7.10
   8  -2  -5    6.10    5.90
  -8  -2   5   -0.40    9.70
   8   2  -5    2.90    6.30
  -8   2   5    5.30    5.20
   7  -2  -5   92.79   12.00
   7  -2  -5   83.59   10.40
  -7  -2   5   71.49    9.70
  -7   2   5   44.10    8.80
  -6  -2   5    9.50    4.70
   6  -2  -5    1.80    4.70
   6   2  -5   -2.40    6.50
  -6   2   5    2.40    4.20
  -5  -2   5  230.68   19.60
   5  -2  -5  214.38   19.50
   5   2  -5  193.38   19.20
  -5   2   5  242.78   18.50
   4  -2  -5    8.10    4.70
  -4  -2   5    7.80    4.60
   4   2  -5    5.70    4.40
  -4   2   5    9.00    4.20
   3  -2  -5  575.24   46.40
  -3  -2   5  663.33   46.80
   3   2  -5  549.54   46.30
  -3   2   5  648.44   45.80
   2  -2  -5   12.10    4.50
  -2  -2   5    9.80    4.50
  -2   2   5    1.40    3.10
   2   2  -5   12.50    4.30
   1  -2  -5   86.99   10.20
  -1  -2   5  110.49   10.30
   1   2  -5   98.79   10.30
  -1   2   5   97.59    9.80
   0  -2  -5  218.28   18.90
   0  -2   5  220.98   18.80
   0   2   5  209.58   18.10
   0   2  -5  236.68   18.70
   1  -2   5    7.00    3.80
  -1  -2  -5   -1.50    2.80
  -1   2  -5   -3.60    2.90
   1   2   5    1.80    3.00
   2  -2   5  294.27   24.60
  -2  -2  -5  301.47   24.80
   2   2   5  294.47   24.00
  -2   2  -5  317.07   24.30
  -3  -2  -5  280.37   23.40
  -3  -2  -5  264.57   23.00
   3  -2   5  286.47   23.40
  -3   2  -5  280.37   22.60
   3   2   5  292.67   22.70
   4  -2   5  229.28   21.10
  -4  -2  -5  241.28   21.10
  -4  -2  -5  246.88   21.30
   4   2   5  247.78   20.30
  -4   2  -5  260.37   20.40
  -5  -2  -5  338.97   28.80
  -5  -2  -5  356.56   29.10
   5  -2   5  366.86   29.10
  -5   2  -5  349.77   27.80
  -5   2  -5  328.87   29.80
   5   2   5  361.06   27.80
   6  -2   5   -5.20    5.10
  -6  -2  -5    1.10    4.40
  -6  -2  -5    2.50    5.80
   6   2   5   -2.70    3.30
  -6   2  -5    3.00    6.50
  -6   2  -5    8.00    4.50
  -7  -2  -5   13.60    5.30
  -7  -2  -5   18.80    8.10
   7  -2   5   11.20    7.00
   7   2   5   13.90    5.40
  -7   2  -5    6.70    6.00
  -7   2  -5   21.30    8.60
   8  -2   5   44.40   11.10
  -8  -2  -5   52.09    8.40
  -8  -2  -5   43.00   10.30
   8   2   5   49.80    8.10
  -8   2  -5   66.39   13.10
  -9  -2  -5  -11.40    7.40
   9  -2   5   -5.50    4.70
  -9   2  -5   -1.70    9.20
   9   2   5    2.50    6.10
  10  -2   5    9.20    5.90
 -10  -2  -5   18.80   11.30
  10   2   5   12.80    7.50
 -10   2  -5   14.70   10.30
 -11  -2  -5   30.60   14.30
  11   2   5   10.30    7.20
 -11   2  -5   17.40   11.10
  12   3  -5   27.70   10.50
  12   3  -5    9.30   11.70
  11  -3  -5   25.70   14.10
  11  -3  -5   18.50    7.70
  11   3  -5    3.70    9.30
  11   3  -5   35.30   15.50
  10  -3  -5  165.58   19.60
  10   3  -5   96.09   15.10
  10   3  -5  155.08   21.50
 -10   3   5   99.09   13.10
   9  -3  -5  434.96   35.80
   9  -3  -5  435.96   34.20
   9   3  -5  308.97   33.80
  -9   3   5  425.96   32.00
   8  -3  -5  145.19   16.10
   8  -3  -5  155.98   16.30
  -8  -3   5  151.38   16.30
   8   3  -5  113.69   16.10
  -7  -3   5  581.74   49.60
   7  -3  -5  591.64   49.10
   7  -3  -5  680.63   50.29
   7   3  -5  606.54   50.09
  -7   3   5  685.03   48.70
   6  -3  -5  311.17   27.80
  -6  -3   5  314.47   27.90
   6  -3  -5  323.37   27.10
   6   3  -5  316.77   28.30
  -6   3   5  335.27   26.20
   5  -3  -5  125.19   14.70
  -5  -3   5  155.48   14.50
  -5   3   5  135.39   13.10
   5   3  -5  129.59   14.60
  -4  -3   5  416.46   35.40
   4   3  -5  480.05   36.60
  -4   3   5  435.56   34.30
  -3  -3   5   84.19   10.50
   3  -3  -5   90.59   11.20
  -3   3   5   94.49    9.90
   3   3  -5  110.09   11.70
   2  -3  -5  156.58   14.90
  -2  -3   5  143.69   14.40
   2   3  -5  143.49   14.30
  -2   3   5  142.39   13.60
  -1  -3   5 1678.63  127.89
   1  -3  -5 1767.72  128.49
  -1   3   5 1747.93  127.29
   1   3  -5 1767.72  127.89
   0  -3  -5  532.95   42.20
   0  -3   5  530.65   41.90
   0   3   5  543.45   41.30
   0   3  -5  530.95   41.60
  -1  -3  -5  740.73   56.59
   1  -3   5  715.03   56.29
   1   3   5  744.53   55.59
  -1   3  -5  737.93   55.79
   2  -3   5  693.53   52.99
   2   3   5  680.43   52.09
  -2   3  -5  682.03   52.09
  -3  -3  -5    6.40    4.80
  -3  -3  -5    2.10    4.70
   3  -3   5    5.50    4.90
   3   3   5    3.50    4.10
  -3   3  -5    2.60    4.40
  -4  -3  -5  256.77   24.10
   4  -3   5  318.47   26.30
  -4  -3  -5  287.67   25.70
   4   3   5  312.67   24.70
  -4   3  -5  315.57   24.80
  -5  -3  -5  152.48   16.80
   5  -3   5  194.18   18.20
  -5  -3  -5  170.58   16.30
  -5   3  -5  161.48   17.80
  -5   3  -5  186.08   16.30
   5   3   5  183.38   16.30
  -6  -3  -5   35.10    8.20
   6  -3   5   55.99   10.30
  -6  -3  -5   41.70    9.00
   6   3   5   46.20    8.30
  -6   3  -5   43.30    8.50
  -6   3  -5   46.00   12.00
   7  -3   5   36.30    9.70
  -7  -3  -5   56.09   11.30
  -7  -3  -5   54.99    9.90
  -7   3  -5   51.59    9.20
   7   3   5   50.59    8.80
  -7   3  -5   63.49   12.80
  -8  -3  -5   47.00    8.80
   8  -3   5   36.70    9.40
  -8  -3  -5   57.89   12.30
  -8   3  -5   38.10   12.40
  -8   3  -5   40.80    8.40
   8   3   5   36.10    7.80
  -9  -3  -5    2.90    5.40
  -9  -3  -5   12.30    9.90
   9  -3   5   18.80   12.70
   9   3   5   12.90    5.50
  -9   3  -5   22.10   11.60
  -9   3  -5   10.00    5.40
  10   3   5   47.90    9.40
 -10   3  -5   68.79   19.20
  11  -4  -5    9.10   13.40
  11  -4  -5    2.20    7.00
 -11   4   5   -2.30    5.20
  11   4  -5   -5.90    8.40
  11   4  -5    5.40    8.70
  10  -4  -5  103.29   17.40
  10  -4  -5   86.99   13.90
  10   4  -5   70.69   14.40
 -10   4   5   77.19   11.20
  10   4  -5   68.49   18.50
   9  -4  -5    8.10    8.70
   9  -4  -5   -0.40    7.00
  -9   4   5   -1.30    4.60
   9   4  -5    2.40    8.90
   8  -4  -5   13.60    9.00
   8  -4  -5   12.70    7.90
   8   4  -5    9.70    8.00
  -8   4   5   11.40    5.00
   7  -4  -5  254.57   24.40
   7  -4  -5  229.08   22.50
  -7  -4   5  234.88   23.80
  -7   4   5  268.47   21.70
   7   4  -5  256.37   24.80
   6  -4  -5   -8.50    5.70
  -6  -4   5    6.70    5.70
   6   4  -5   -7.00    5.90
  -6   4   5    0.10    4.70
  -5  -4   5  158.98   16.40
   5  -4  -5  160.08   17.60
   5   4  -5  148.99   16.90
  -5   4   5  153.98   15.00
  -4  -4   5    7.80    5.50
   4  -4  -5   11.50    6.50
   4   4  -5   10.10    6.50
  -4   4   5   10.90    5.20
   3  -4  -5   20.00    7.90
   3   4  -5   17.50    6.30
  -2  -4   5  252.37   23.60
   2  -4  -5  291.37   25.00
  -2   4   5  255.37   23.00
   2   4  -5  282.37   24.10
   1  -4  -5   56.29   10.10
  -1  -4   5   56.89    8.90
   1   4  -5   50.19   12.60
  -1   4   5   53.09    8.50
   0  -4  -5  112.89   13.30
   0  -4   5   98.19   12.40
   0   4   5  122.79   12.20
   0   4  -5   99.19   12.20
  -1  -4  -5  312.17   27.20
   1  -4   5  305.87   26.70
  -1   4  -5  284.37   26.00
   1   4   5  322.77   26.10
  -2  -4  -5  796.92   61.99
   2  -4   5  757.22   61.39
  -2   4  -5  767.32   60.59
   2   4   5  844.52   60.79
  -3  -4  -5   10.60    5.90
   3  -4   5   19.50    7.90
  -3   4  -5   14.30    6.30
   3   4   5   24.00    6.70
   4  -4   5  455.15   37.50
  -4  -4  -5  406.46   34.30
  -4  -4  -5  459.45   37.30
   4   4   5  442.26   35.80
  -4   4  -5  461.45   35.90
   5  -4   5  122.79   15.80
  -5  -4  -5  107.99   14.10
  -5  -4  -5  102.39   12.50
  -5   4  -5  119.89   13.40
   5   4   5  130.89   13.40
  -6  -4  -5    2.00    6.40
  -6  -4  -5    4.70    6.30
   6  -4   5    6.00    7.70
  -6   4  -5    1.40    8.30
   6   4   5   -0.80    5.40
  -6   4  -5    2.50    6.00
   7  -4   5  170.88   18.60
  -7  -4  -5  149.88   16.80
   7   4   5  150.28   15.80
  -7   4  -5  127.39   17.50
  -7   4  -5  158.08   16.00
  -8  -4  -5    3.00    6.00
   8  -4   5   -7.40    5.40
  -8   4  -5   -1.40    8.70
  -8   4  -5   -2.60    7.90
   8   4   5    4.60    6.30
  -8   4  -5    0.80    6.30
   9   4   5    6.20    6.60
  -9   4  -5    7.70   10.70
  -9   4  -5    8.40    8.80
  -9   4  -5    7.50    6.20
 -10   4  -5  129.39   14.00
 -10   4  -5  105.99   25.60
  10   4   5  132.19   15.70
  10  -5  -5   28.80   14.60
  10  -5  -5   30.70   11.10
  10   5  -5   33.00   13.30
 -10   5   5   20.10    8.20
  10   5  -5   30.30   16.50
 -10   5   5   33.70    9.20
  10   5  -5   29.70   12.10
   9  -5  -5   -3.10    7.50
   9  -5  -5   -5.50    9.60
   9   5  -5  -17.70    8.40
  -9   5   5    2.60    5.20
   8  -5  -5   36.90   10.20
   8  -5  -5   27.20   10.30
   8   5  -5    5.00    9.20
  -8   5   5   23.10    7.20
   7  -5  -5   21.30    9.50
   7   5  -5   19.00   11.40
  -7   5   5   31.80    7.90
   6  -5  -5  597.84   49.10
  -6  -5   5  529.45   47.50
   6   5  -5  594.74   48.70
  -6   5   5  596.64   45.70
   5  -5  -5  216.38   21.20
  -5  -5   5  174.38   19.00
  -5   5   5  170.98   17.00
   5   5  -5  134.79   18.90
   4  -5  -5 1156.88   84.59
  -4  -5   5  928.31   82.79
  -4   5   5 1182.18   82.29
   4   5  -5 1080.89   83.79
   3  -5  -5  177.38   20.30
  -3  -5   5  185.58   19.90
  -3   5   5  222.48   19.30
   3   5  -5  203.08   20.90
   2  -5  -5  737.63   56.39
  -2  -5   5  619.04   54.69
   2   5  -5  699.43   55.49
  -2   5   5  726.73   54.29
   1  -5  -5   -0.10    5.10
  -1  -5   5    0.80    5.10
  -1   5   5    0.60    4.20
   1   5  -5    1.70    6.40
   0  -5  -5    2.90    6.10
   0   5   5   10.00    5.80
   0   5  -5    1.10    5.30
   1  -5   5   55.79   11.00
  -1  -5  -5   68.29   11.50
   1   5   5   57.99   11.00
  -1   5  -5   58.79   10.60
   2  -5   5  222.18   23.00
  -2  -5  -5  251.87   23.60
  -2   5  -5  192.78   23.30
   2   5   5  263.67   23.10
  -3  -5  -5  327.77   29.40
   3  -5   5  262.07   27.40
   3   5   5  312.77   26.50
  -3   5  -5  292.57   26.70
  -4  -5  -5  356.46   33.00
   4  -5   5  359.96   33.30
  -4   5  -5  359.36   31.30
   4   5   5  385.36   31.50
  -5  -5  -5  409.66   34.50
   5  -5   5  382.96   35.10
  -5   5  -5  397.16   33.70
  -5   5  -5  366.36   32.60
   5   5   5  369.76   32.60
  -6  -5  -5   97.89   14.10
   6  -5   5   67.09   15.60
   6   5   5  111.99   13.80
  -6   5  -5   98.79   13.40
  -6   5  -5   94.69   14.80
   7  -5   5    7.80    8.90
  -7  -5  -5    3.60    6.80
  -7   5  -5    4.40    7.50
  -7   5  -5   20.70    8.70
   7   5   5    5.70    7.10
  -7   5  -5   13.60    9.40
  -8   5  -5  199.88   20.20
  -8   5  -5  166.38   19.40
  -8   5  -5  177.38   22.20
   8   5   5  201.68   20.00
  -9   5  -5    3.30   11.20
  -9   5  -5    6.30    7.30
  -9   5  -5  -10.80    8.30
   9   5   5   -2.30    7.40
   9  -6  -5   10.80    9.80
  -9   6   5   18.30    7.90
  -9   6   5    9.10    8.10
   9   6  -5   12.00   10.90
   9   6  -5   27.30   11.90
   8  -6  -5    1.10    8.50
   8   6  -5   -2.60   10.20
  -8   6   5    9.70    6.80
   8   6  -5    5.30   11.00
   7  -6  -5   44.30   12.30
   7   6  -5   24.80   10.60
  -7   6   5   56.39    9.90
   6  -6  -5   21.00    9.30
  -6   6   5   30.10    8.10
   6   6  -5    2.70    9.10
   5  -6  -5    3.00    7.10
   5   6  -5   -3.80    8.00
  -5   6   5    1.20    5.40
   4  -6  -5   90.59   14.50
  -4  -6   5   83.59   13.30
  -4   6   5   84.79   12.40
   4   6  -5   88.39   15.20
  -3  -6   5  356.76   35.80
   3  -6  -5  451.85   38.00
  -3   6   5  444.96   35.30
   3   6  -5  410.86   37.10
  -2  -6   5  194.18   22.60
   2  -6  -5  250.37   24.40
   2   6  -5  219.78   23.50
  -2   6   5  235.08   22.00
  -1  -6   5  371.76   33.60
   1  -6  -5  379.36   34.40
  -1   6   5  369.56   32.00
   1   6  -5  365.16   33.50
   0  -6   5    3.30    6.90
   0  -6  -5    4.70    6.80
   0   6  -5   13.90    8.50
   0   6   5    7.50    6.10
   1  -6   5    2.00    7.40
  -1  -6  -5   10.40    8.10
  -1   6  -5   11.70    7.60
   1   6   5    2.50    6.30
  -2  -6  -5   72.59   13.20
   2  -6   5   73.59   13.90
  -2   6  -5   76.59   12.70
   2   6   5   63.39   11.80
   3  -6   5    4.50    8.70
  -3  -6  -5   -5.50    6.30
  -3   6  -5    7.90    6.80
   3   6   5   -2.50    6.00
   4  -6   5   17.10    9.90
  -4  -6  -5   32.50   10.40
   4   6   5   37.20    9.80
  -4   6  -5   29.20    9.90
  -5  -6  -5  324.07   28.30
   5  -6   5  285.77   29.20
  -5   6  -5  282.17   27.00
  -5   6  -5  297.27   28.10
   5   6   5  272.07   25.90
  -5   6  -5  204.28   25.50
  -6  -6  -5   27.30   10.30
  -6   6  -5   42.20   11.50
  -6   6  -5   33.60   10.50
  -6   6  -5   14.10   10.10
   6   6   5   24.40    8.60
  -7   6  -5  166.48   20.30
  -7   6  -5  153.98   18.60
  -7   6  -5  138.29   18.90
  -8   6  -5    8.20    9.30
   8   6   5   27.20   10.00
   7  -7  -5  249.48   29.10
  -7   7   5  245.48   24.60
   7   7  -5  274.17   30.90
  -7   7   5  246.98   26.90
   7   7  -5  228.78   28.40
   6  -7  -5   96.79   17.30
   6   7  -5   47.50   14.40
   6   7  -5   62.79   16.20
  -6   7   5   96.39   14.90
   5  -7  -5   33.40   11.70
   5   7  -5   23.30   11.80
   5   7  -5   23.80   12.50
  -5   7   5   32.60   11.70
   4  -7  -5   -2.10    7.10
   4   7  -5   -0.90    9.00
  -4   7   5    1.40    5.40
   4   7  -5   -4.00    8.60
   3  -7  -5  149.88   19.90
   3   7  -5  125.99   19.10
  -3   7   5  158.18   17.60
   2  -7  -5   94.69   16.10
  -2   7   5  122.69   15.10
   2   7  -5   81.39   16.70
   1  -7  -5  169.88   21.10
  -1   7   5  194.88   19.70
   1   7  -5  152.38   20.60
   0  -7  -5  157.98   19.70
   0   7   5  163.68   17.90
   0   7  -5  123.59   18.90
  -1  -7  -5  326.17   31.40
  -1   7  -5  297.47   30.30
  -1   7  -5  287.87   31.40
   1   7   5  341.27   29.60
  -2  -7  -5    6.40    8.60
  -2   7  -5    8.90    9.50
   2   7   5    5.50    7.60
  -2   7  -5    1.60    9.70
  -3  -7  -5   12.00    9.10
   3   7   5   13.30    8.50
  -3   7  -5   -0.30    9.30
  -3   7  -5   20.30   10.40
  -4  -7  -5   14.50    9.40
   4   7   5   18.40    9.50
  -4   7  -5   17.10   10.40
  -5  -7  -5   37.60   11.90
  -5   7  -5   31.80   12.30
  -5   7  -5   26.00   11.00
  -5   7  -5   22.00   11.70
   5   7   5   10.00    8.20
   6   7   5   24.80   10.00
  -6   7  -5   14.80    9.90
  -6   7  -5   17.00   10.70
  -6   7  -5   30.90   12.30
   5  -8  -5    1.90    9.60
  -5   8   5   -2.80    7.90
   5   8  -5   14.10   11.00
   4  -8  -5    1.70   10.10
   4   8  -5   -2.90    9.70
   4   8  -5   -3.50   10.30
  -4   8   5   -0.50    6.90
   3  -8  -5   -5.90    8.00
   3   8  -5   -4.60   10.00
   3   8  -5    6.10   10.40
  -3   8   5   -2.20    6.80
   2  -8  -5    5.30    9.60
   2   8  -5    8.80   10.90
  -2   8   5    8.40    8.00
   2   8  -5    5.00   10.00
   1  -8  -5   17.60   10.40
   1   8  -5   24.00   11.90
   1   8  -5   64.69   27.00
  -1   8   5   29.10   11.30
   0  -8  -5   18.10   10.80
   0   8  -5    3.50   11.00
   0   8  -5   30.90   12.90
   0   8   5   24.40   15.50
  -1  -8  -5    8.20    9.70
  -1   8  -5  -10.80    8.20
   1   8   5    2.40    7.30
  -1   8  -5    4.40   10.60
  -2  -8  -5  155.18   21.80
  -2   8  -5  181.48   23.90
   2   8   5  164.98   20.00
  -2   8  -5  148.59   21.30
  -3  -8  -5    8.70   10.30
  -3   8  -5   -2.20    9.90
   3   8   5   -3.00    7.70
  -3   8  -5   12.50   10.50
   4   8   5   17.90   10.90
  12   0  -6  -19.70    6.00
  11   0  -6  -13.50    6.20
  11   0  -6   -1.20   11.10
  10   0  -6   21.10   11.40
  10   0  -6    3.90    6.80
 -10   0   6   21.60    8.40
   9   0  -6  -22.60    5.80
  -9   0   6  -17.70    6.10
   8   0  -6   -3.40    4.90
  -8   0   6   -0.90    5.00
  -7   0   6   -7.00    4.80
  -6   0   6  258.97   21.10
   6   0  -6  241.58   21.10
   5   0  -6   -8.50    4.20
  -5   0   6   -0.60    3.90
   4   0  -6 1761.32  124.59
  -4   0   6 1659.13  124.39
  -3   0   6   -0.60    3.40
   3   0  -6    0.40    3.60
  -2   0   6 1119.39   82.89
   2   0  -6 1142.99   82.99
   1   0  -6    2.80    3.60
  -1   0   6    4.10    3.40
   0   0  -6 1606.84  122.19
   0   0   6 1755.42  122.29
   1   0   6   -3.60    2.80
  -1   0  -6    0.00    3.30
  -2   0  -6    8.30    3.90
   2   0   6   15.80    4.60
   3   0   6    1.10    3.40
  -3   0  -6   -3.10    3.30
  -4   0  -6 1085.09   78.09
   4   0   6 1027.90   77.79
  -5   0  -6   -1.00    5.40
  -5   0  -6   -1.50    4.00
   5   0   6   -5.20    4.00
  -6   0  -6   46.20    7.60
  -6   0  -6   34.60   10.40
   6   0   6   43.50    8.10
   7   0   6   -2.50    5.40
  -7   0  -6    0.30    4.40
  -7   0  -6   -3.60    6.30
   8   0   6   23.40    7.80
  -8   0  -6   44.80   12.10
  -9   0  -6    4.40    8.20
  -9   0  -6    2.20    4.00
   9   0   6    0.40    6.20
 -10   0  -6   63.79   15.80
  10   0   6   55.09   10.80
  12  -1  -6   68.59   22.70
  12  -1  -6   89.69   11.40
  12   1  -6   36.80   15.90
  11  -1  -6   10.50   11.70
  11  -1  -6    3.20    5.60
  11   1  -6    3.80   11.80
  11   1  -6   -8.60    7.00
 -10  -1   6  147.69   14.00
  10  -1  -6  101.09   18.30
  10  -1  -6  129.89   14.10
  10   1  -6  100.49   14.50
 -10   1   6  116.49   15.60
   9  -1  -6  132.39   18.70
  -9  -1   6  153.78   15.60
   9  -1  -6  148.39   15.70
   9   1  -6  160.48   16.40
  -9   1   6  125.89   16.40
   8  -1  -6   49.90    8.20
  -8  -1   6   63.19   10.90
   8   1  -6   20.00    7.70
  -8   1   6   42.00    7.90
  -7  -1   6  204.38   17.50
   7  -1  -6  203.68   17.10
   7   1  -6  138.69   16.90
  -7   1   6  175.78   16.60
  -6  -1   6    4.70    4.40
  -6   1   6   -2.90    4.40
   6   1  -6   -1.10    6.30
  -5  -1   6  359.76   27.30
   5  -1  -6  320.87   26.50
   5   1  -6  302.17   26.90
  -5   1   6  349.07   26.40
  -4  -1   6  285.77   22.30
   4  -1  -6  252.27   21.70
   4   1  -6  259.97   22.00
   3  -1  -6  142.59   13.60
  -3  -1   6  153.88   14.20
   3   1  -6  148.19   14.00
  -3   1   6  171.88   13.70
  -2  -1   6  171.08   15.60
   2  -1  -6  177.88   15.50
  -2   1   6  196.58   15.50
   2   1  -6  181.68   15.80
   1  -1  -6   65.49    7.90
  -1  -1   6   67.99    7.90
   1   1  -6   77.89    8.50
  -1   1   6   78.39    8.00
   0  -1  -6   87.09    9.20
   0  -1   6   78.89    8.90
   0   1  -6   95.69    9.30
   0   1   6   87.39    8.80
   1  -1   6   50.09    6.70
  -1  -1  -6   42.60    6.70
  -1   1  -6   49.40    6.70
   1   1   6   63.09    6.70
   2  -1   6 1267.77   91.49
  -2  -1  -6 1198.28   91.49
  -2   1  -6 1257.97   91.29
   2   1   6 1252.17   90.99
   3  -1   6   34.70    6.00
  -3  -1  -6   32.60    6.50
   3   1   6   32.00    5.60
  -3   1  -6   34.30    6.00
  -4  -1  -6  179.88   17.50
   4  -1   6  178.58   15.90
  -4  -1  -6  174.78   16.20
   4   1   6  179.88   15.50
  -4   1  -6  178.38   15.70
  -5  -1  -6  895.61   65.09
   5  -1   6  885.11   64.79
  -5  -1  -6  878.11   66.29
  -5   1  -6  827.52   66.49
   5   1   6  865.31   63.99
  -5   1  -6  824.42   64.09
   6  -1   6   -4.40    4.80
  -6  -1  -6    3.40    4.40
  -6  -1  -6   13.50    7.20
  -6   1  -6   11.10    8.40
  -6   1  -6    6.50    5.00
   6   1   6   11.30    5.30
   7  -1   6  133.79   14.80
  -7  -1  -6  131.09   13.80
  -7  -1  -6  144.79   16.90
  -7   1  -6  113.49   16.10
   7   1   6  150.68   13.50
  -7   1  -6  136.19   13.50
   8  -1   6   71.19   12.60
  -8  -1  -6   46.60    9.30
  -8  -1  -6   69.99   13.10
   8   1   6   45.90    9.10
  -8   1  -6   62.09   13.00
  -9  -1  -6   48.30   13.20
   9  -1   6   64.39   10.70
   9   1   6   20.30   12.10
  -9   1  -6   55.19   12.90
 -10  -1  -6  195.68   22.30
  10  -1   6  187.38   18.00
 -10   1  -6  212.88   27.70
  10   1   6  158.38   18.00
  11   1   6   27.40    8.00
  12  -2  -6    3.70   14.10
  12  -2  -6   12.70    6.90
  12   2  -6   16.10    8.90
  12   2  -6   25.00   16.40
  11  -2  -6   31.10   12.80
  11  -2  -6   65.59   10.60
  11   2  -6    9.40    8.60
  11   2  -6   31.20   14.00
 -10  -2   6   31.90    8.00
  10  -2  -6   33.60   12.30
  10  -2  -6    9.80    7.50
 -10   2   6    5.20    6.80
  10   2  -6    4.80    9.30
   9  -2  -6   10.20    6.90
  -9  -2   6   21.00    7.30
   9  -2  -6   24.00   10.60
  -9   2   6    9.30    7.60
   9   2  -6   -0.10    9.80
  -8  -2   6   21.00    6.70
   8  -2  -6   25.90    6.90
   8  -2  -6   13.30   10.40
  -8   2   6   32.60    8.60
   8   2  -6    1.30    8.50
  -7  -2   6   24.70    7.00
   7  -2  -6   17.30    6.70
  -7   2   6   14.50    7.40
   7   2  -6   21.80    9.30
  -6  -2   6   49.90    9.00
   6  -2  -6   23.00    7.50
   6   2  -6   18.50    7.80
  -6   2   6   32.20    7.60
  -5  -2   6  572.94   43.40
   5  -2  -6  544.65   43.90
   5   2  -6  541.05   43.40
   4  -2  -6  394.76   32.00
  -4  -2   6  400.06   32.00
   4   2  -6  408.26   32.60
  -4   2   6  391.16   30.90
   3  -2  -6  117.49   13.10
  -3  -2   6  133.49   13.10
  -3   2   6  148.89   12.60
   3   2  -6  131.09   13.30
  -2  -2   6  280.37   23.00
   2  -2  -6  276.47   23.10
  -2   2   6  283.37   22.40
   2   2  -6  268.87   22.90
  -1  -2   6 1127.69   85.09
   1  -2  -6 1110.79   85.29
   1   2  -6 1174.98   85.09
  -1   2   6 1183.08   84.59
   0  -2  -6    9.90    3.90
   0  -2   6    2.50    3.90
   0   2   6    4.60    3.20
   0   2  -6    3.70    3.60
  -1  -2  -6   38.70    6.90
   1  -2   6   32.80    6.30
   1   2   6   36.80    5.60
  -1   2  -6   40.70    7.10
   2  -2   6   30.20    6.90
  -2  -2  -6   21.80    6.20
   2   2   6   31.20    5.30
  -2   2  -6   19.30    5.60
  -3  -2  -6  350.06   27.20
  -3  -2  -6  329.97   27.10
   3  -2   6  309.27   26.70
  -3   2  -6  322.67   26.20
   3   2   6  325.17   26.00
  -4  -2  -6    3.10    4.50
   4  -2   6   -3.90    4.90
   4   2   6    1.50    3.50
  -4   2  -6   -4.60    4.70
  -5  -2  -6   66.59    9.90
  -5  -2  -6   70.19   10.40
   5  -2   6   64.49   10.00
   5   2   6   62.59    8.60
  -5   2  -6   58.79    8.70
   6  -2   6  326.97   28.40
  -6  -2  -6  336.87   28.20
  -6  -2  -6  335.37   28.80
  -6   2  -6  347.77   27.00
   6   2   6  317.57   26.50
  -6   2  -6  318.57   29.70
   7  -2   6  179.48   17.80
  -7  -2  -6  145.79   16.10
  -7  -2  -6  169.28   17.70
  -7   2  -6  164.38   15.70
  -7   2  -6  159.68   18.30
   7   2   6  160.48   15.20
  -8  -2  -6   31.40    7.20
  -8  -2  -6   25.70   10.20
   8  -2   6   22.30    8.50
  -8   2  -6   40.30    9.40
   8   2   6   30.70    7.80
  -8   2  -6   20.80   10.30
   9  -2   6   14.70    9.20
  -9  -2  -6   20.20   10.30
  -9  -2  -6    7.30    7.20
   9   2   6   11.70    7.00
  -9   2  -6   17.60   11.40
  10  -2   6   -1.10    5.50
 -10  -2  -6   14.30   10.90
  10   2   6   -3.90    7.90
  11  -3  -6   36.50   14.60
  11  -3  -6   17.30    8.20
 -11   3   6   18.50    7.80
  11   3  -6    5.00   10.70
  10  -3  -6  168.98   21.90
  10  -3  -6  214.48   20.00
 -10   3   6  150.68   17.10
  10   3  -6  143.29   19.70
   9  -3  -6   -0.10    6.70
  -9  -3   6    3.20    5.90
   9  -3  -6    9.80    9.20
   9   3  -6   -6.80    7.50
  -9   3   6   -8.40    5.80
  -8  -3   6    7.40    5.90
   8  -3  -6   18.10   10.70
   8  -3  -6    7.30    6.30
  -8   3   6   13.90    6.00
   8   3  -6    1.00    7.10
   7  -3  -6   -5.40    5.10
   7  -3  -6    1.50    7.60
  -7  -3   6    9.40    6.10
   7   3  -6    4.40    6.70
  -7   3   6   -2.80    5.00
  -6  -3   6    2.70    4.90
   6  -3  -6    1.50    6.40
  -6   3   6    0.90    4.80
   6   3  -6    0.60    6.10
   5  -3  -6   -2.60    3.80
  -5  -3   6   -3.40    4.40
   5   3  -6    1.80    4.90
  -5   3   6    3.00    4.50
  -4  -3   6  265.87   22.30
   4  -3  -6  208.48   21.40
   4   3  -6  204.18   20.90
  -4   3   6  254.47   20.40
  -3  -3   6   -0.10    4.10
   3  -3  -6    2.50    4.10
   3   3  -6   -0.10    4.60
  -3   3   6   -0.20    3.80
   2  -3  -6  172.98   17.90
  -2  -3   6  174.18   16.20
   2   3  -6  171.08   16.40
  -2   3   6  152.28   15.00
   1  -3  -6  333.27   28.80
  -1  -3   6  368.16   28.70
  -1   3   6  342.27   27.60
   1   3  -6  328.77   28.10
   0  -3   6 1235.08   95.59
   0  -3  -6 1306.47   96.09
   0   3   6 1325.57   94.89
   0   3  -6 1271.67   95.29
   1  -3   6   27.30    7.10
  -1  -3  -6   16.00    5.60
   1   3   6   22.80    6.00
  -1   3  -6   16.70    5.40
   2  -3   6 1073.09   84.29
  -2  -3  -6 1177.78   83.09
  -2  -3  -6 1105.39   84.69
  -2   3  -6 1111.09   83.59
   2   3   6 1138.89   83.39
  -3  -3  -6  300.87   25.20
   3  -3   6  340.57   27.10
  -3  -3  -6  299.57   26.60
   3   3   6  286.87   25.20
  -3   3  -6  315.17   25.50
  -4  -3  -6   20.20    6.90
   4  -3   6   12.60    6.50
  -4  -3  -6   13.00    7.00
  -4   3  -6   24.30    6.80
   4   3   6   18.90    6.30
  -5  -3  -6   -2.50    5.90
   5  -3   6    2.60    6.10
  -5  -3  -6   -0.10    5.30
  -5   3  -6    2.90    5.50
   5   3   6    1.50    4.40
   6  -3   6   26.70    9.30
  -6  -3  -6   26.80    8.20
  -6  -3  -6   32.20    8.80
   6   3   6   42.10    8.00
  -6   3  -6   38.90   11.30
  -6   3  -6   19.70    8.00
  -7  -3  -6  175.98   18.60
   7  -3   6  185.48   19.80
  -7  -3  -6  200.58   18.80
  -7   3  -6  167.78   19.90
   7   3   6  193.78   17.30
  -7   3  -6  169.08   17.30
   8  -3   6  134.79   16.80
  -8  -3  -6  162.88   16.30
  -8  -3  -6  129.09   16.30
  -8   3  -6  133.69   18.20
   8   3   6  133.99   14.20
  -8   3  -6  130.69   14.70
  -9  -3  -6   48.90   12.50
  -9  -3  -6   28.80    8.00
   9  -3   6   34.50   10.10
   9   3   6   43.50    8.60
  -9   3  -6   31.70   12.30
  10  -3   6  104.39   16.80
 -10  -3  -6  187.18   21.90
 -10   3  -6  160.68   22.00
  10   3   6  147.29   16.30
 -10   3  -6  171.88   15.00
  11  -4  -6    5.00   12.50
  11  -4  -6   -0.20    7.50
  11   4  -6   -8.60   13.90
  11   4  -6    0.30    8.50
 -11   4   6    5.20    6.60
  10  -4  -6   -4.50    7.40
  10  -4  -6    8.70   11.00
 -10   4   6   -2.50    6.90
  10   4  -6   -1.20    8.80
   9  -4  -6   17.50    8.50
   9  -4  -6   17.20   10.90
  -9   4   6   23.60    7.30
   9   4  -6    5.30    9.40
  -8  -4   6   10.60    7.30
   8  -4  -6    5.10    8.90
   8  -4  -6    5.20    6.40
  -8   4   6    3.70    5.40
   8   4  -6    0.50    7.40
   7  -4  -6    0.20    6.70
   7  -4  -6    2.40    6.00
  -7  -4   6    0.40    5.70
   7   4  -6    5.30    8.80
  -7   4   6   -0.30    3.90
  -6  -4   6   36.10    9.30
   6  -4  -6   57.29    9.00
   6  -4  -6   51.69   11.50
   6   4  -6   41.40   11.20
  -6   4   6   67.49    9.20
  -5  -4   6   14.90    6.50
   5  -4  -6   14.70    7.70
   5   4  -6    5.20    6.50
  -5   4   6   10.30    5.10
  -4  -4   6    5.80    5.70
   4  -4  -6  -11.00    5.20
  -4   4   6   -7.80    4.30
   4   4  -6   -1.30    5.50
  -3  -4   6  400.76   35.20
   3  -4  -6  438.16   36.50
  -3   4   6  456.85   34.60
   3   4  -6  414.66   35.60
   2  -4  -6   36.10    8.40
  -2   4   6   42.80    8.20
   2   4  -6   24.40    7.40
   1  -4  -6  537.05   43.90
  -1  -4   6  518.95   43.00
  -1   4   6  555.84   43.80
   1   4  -6  538.95   42.90
   0  -4  -6    7.60    5.40
   0  -4   6    4.30    5.20
   0   4   6    3.30    4.20
   1  -4   6  359.26   31.70
   1   4   6  407.26   30.90
  -1   4  -6  347.87   30.70
  -2  -4  -6  202.28   20.80
   2  -4   6  208.98   20.70
  -2   4  -6  201.08   19.60
   2   4   6  234.28   19.70
   3  -4   6    9.40    6.30
  -3  -4  -6   16.30    7.00
  -3   4  -6   12.10    6.00
   3   4   6   13.60    6.40
   4  -4   6   -4.10    5.70
  -4  -4  -6   -0.30    4.90
  -4  -4  -6    3.40    5.20
  -4   4  -6    1.20    5.30
   4   4   6    4.10    4.70
  -5  -4  -6   63.99    9.50
  -5  -4  -6   71.79   11.80
   5  -4   6   86.79   13.70
  -5   4  -6   66.29   10.40
   5   4   6   69.69   10.50
   6  -4   6    2.90    7.30
  -6  -4  -6    0.10    6.60
  -6  -4  -6   -1.80    6.20
  -6   4  -6    6.50    7.50
   6   4   6    5.50    6.10
  -6   4  -6   -5.60    6.20
   7  -4   6  232.08   23.00
  -7  -4  -6  206.98   20.90
  -7  -4  -6  221.18   21.70
  -7   4  -6  181.68   20.10
  -7   4  -6  211.38   23.00
   7   4   6  199.88   19.70
  -8  -4  -6   10.10    9.50
   8  -4   6   11.10    8.30
  -8  -4  -6   12.30    7.40
  -8   4  -6   15.80   10.10
  -8   4  -6  -10.30    7.90
   8   4   6   15.30    7.20
  -9  -4  -6   79.39   12.00
   9  -4   6   34.10   10.80
   9   4   6   67.89   10.30
  -9   4  -6   55.89   15.80
  -9   4  -6   56.39   11.10
  -9   4  -6   46.50   10.90
  10  -5  -6  -11.40    8.80
  10  -5  -6   -4.30   11.60
  10   5  -6   -4.70    8.80
 -10   5   6   -4.00    7.30
   9  -5  -6  104.49   16.70
   9  -5  -6  114.99   16.60
   9   5  -6   98.19   17.30
  -9   5   6   82.89   12.10
   8  -5  -6   -2.30    7.80
  -8   5   6   -5.70    5.30
   8   5  -6   -0.90    8.50
   7  -5  -6  303.67   28.10
  -7  -5   6  254.97   26.40
  -7   5   6  257.07   23.70
   7   5  -6  275.17   27.70
  -6  -5   6   -2.60    7.20
   6  -5  -6    4.80    7.30
  -6   5   6    2.70    6.20
   6   5  -6   -5.30    7.70
   5  -5  -6    3.90    6.60
  -5  -5   6    2.00    6.00
   5   5  -6    2.70    7.30
  -5   5   6    8.80    5.70
  -4  -5   6    0.10    5.70
   4  -5  -6    0.40    6.20
  -4   5   6    4.70    5.60
   4   5  -6   -4.70    7.00
   3  -5  -6   23.10    8.00
  -3  -5   6   33.60    9.30
   3   5  -6   18.00    8.70
  -3   5   6   26.70    7.10
   2  -5  -6   -3.20    5.60
  -2  -5   6    1.70    5.30
   2   5  -6   -1.00    5.00
  -2   5   6   -4.10    5.10
   1  -5  -6   14.90    7.50
  -1  -5   6   17.60    7.20
  -1   5   6   17.50    6.60
   1   5  -6   10.60    6.60
   0  -5  -6  114.79   15.20
   0  -5   6  109.29   14.70
   0   5  -6  115.79   14.60
   0   5   6  119.49   13.60
  -1  -5  -6    6.60    6.10
  -1   5  -6    7.10    6.90
   1   5   6   22.10    7.30
   2  -5   6   90.19   13.60
  -2  -5  -6   72.19   12.30
   2   5   6   79.39   11.60
  -2   5  -6   71.69   11.60
   3  -5   6  128.39   17.00
  -3  -5  -6  130.79   16.50
  -3   5  -6  126.49   16.20
   4  -5   6    7.80    8.80
  -4  -5  -6    2.00    7.30
  -4   5  -6   -1.10    7.70
   4   5   6    2.40    5.70
  -5  -5  -6  338.37   35.80
   5  -5   6  366.96   34.60
  -5   5  -6  399.56   32.60
   5   5   6  381.76   32.20
   6  -5   6   22.30   10.40
  -6  -5  -6   47.10   11.80
  -6   5  -6   54.69   13.90
  -6   5  -6   42.90   10.20
   6   5   6   41.90   10.10
  -7  -5  -6  245.38   24.20
   7  -5   6  201.28   24.60
  -7   5  -6  223.08   22.20
   7   5   6  222.78   22.10
  -7   5  -6  243.68   26.00
  -8  -5  -6   23.10    9.20
   8  -5   6   14.30   10.90
  -8   5  -6    6.90    8.50
  -8   5  -6    0.40    9.20
  -8   5  -6   30.70   13.50
   8   5   6   17.40    8.70
   9  -6  -6    9.20   10.40
  -9   6   6    3.70    7.40
   8  -6  -6    8.10    8.80
  -8   6   6    0.30    6.90
   8   6  -6    2.40   10.50
   7  -6  -6    6.30    8.70
  -7   6   6    6.10    6.50
   7   6  -6   -4.60    9.40
   6  -6  -6  207.08   23.70
  -6  -6   6  158.58   20.90
  -6   6   6  223.28   20.00
   6   6  -6  176.38   22.90
  -5  -6   6   -2.50    5.80
   5  -6  -6    8.30    8.40
  -5   6   6    2.60    6.20
   5   6  -6    9.00    8.60
   4  -6  -6  265.57   26.20
  -4  -6   6  195.18   23.70
   4   6  -6  270.37   25.70
  -4   6   6  237.38   22.70
  -3  -6   6   13.60    8.30
   3  -6  -6   31.20   10.80
   3   6  -6   33.90   11.20
  -3   6   6   32.50    8.40
   2  -6  -6    5.50    7.80
  -2  -6   6    2.90    6.20
   2   6  -6   19.20    9.00
  -2   6   6   12.60    7.00
   1  -6  -6   -0.80    6.70
  -1  -6   6    2.90    6.10
   1   6  -6   -1.00    7.00
  -1   6   6   -4.10    5.20
   0  -6  -6   -1.80    7.00
   0  -6   6   -2.30    6.30
   0   6  -6    3.90    7.00
   0   6   6    0.60    5.30
  -1  -6  -6    9.20    9.00
   1  -6   6    9.20    8.20
  -1   6  -6    9.40    8.00
   1   6   6   15.50    6.90
  -2  -6  -6  294.97   29.00
   2  -6   6  323.47   29.40
   2   6   6  271.37   26.40
  -2   6  -6  274.17   27.30
  -3  -6  -6    3.30    7.50
   3  -6   6    7.50    7.70
   3   6   6   11.00    6.80
  -3   6  -6   12.80    8.30
  -4  -6  -6  129.69   17.40
   4  -6   6  107.99   18.20
   4   6   6  141.69   16.20
  -4   6  -6  108.39   15.70
   5  -6   6   -3.70    8.60
  -5  -6  -6   -1.70    7.10
  -5   6  -6    9.70    8.90
   5   6   6    2.40    7.10
  -6  -6  -6   -1.30    7.30
   6  -6   6    8.00   10.70
   6   6   6    0.60    6.90
  -6   6  -6   -0.50    7.80
  -6   6  -6   -1.80    9.30
   7  -6   6   20.50   11.70
  -7  -6  -6   12.00   10.10
  -7   6  -6   18.60   12.70
  -7   6  -6    9.60   12.10
   7   6   6   14.30    9.40
  -7   6  -6   24.30   10.40
   7  -7  -6   35.90   13.10
   7   7  -6   33.20   14.70
   7   7  -6    3.40   20.10
  -7   7   6   36.10   10.20
   6  -7  -6   10.00   10.10
   6   7  -6    8.10   10.40
  -6   7   6    2.60    7.10
   5  -7  -6    6.40    7.90
   5   7  -6   -4.00    8.10
  -5   7   6    3.00    7.20
   4  -7  -6   97.39   16.70
  -4   7   6   98.49   17.80
   4   7  -6   65.69   16.10
   3  -7  -6   32.00   11.00
  -3  -7   6   37.80   10.90
   3   7  -6   70.89   14.90
  -3   7   6   70.29   12.10
   2  -7  -6   91.89   16.40
  -2  -7   6  101.89   15.60
   2   7  -6   96.59   16.40
  -2   7   6   97.89   14.30
   1  -7  -6   14.40    9.20
  -1  -7   6    3.90    7.20
  -1   7   6    3.90    6.00
   1   7  -6   -0.10    7.90
   0  -7   6   26.80   10.00
   0  -7  -6   27.40   10.40
   0   7  -6   56.39   13.90
   0   7   6   45.30   10.50
   1  -7   6  283.87   30.20
  -1  -7  -6  318.57   31.10
  -1   7  -6  269.57   28.90
   1   7   6  332.97   28.70
   2  -7   6   21.30   10.90
  -2  -7  -6   27.60   11.40
  -2   7  -6   25.80   11.00
   2   7   6   41.00   10.40
  -3  -7  -6   59.19   14.70
   3  -7   6   38.10   13.10
  -3   7  -6   47.70   14.40
   3   7   6   36.70    9.70
  -4  -7  -6    3.90    8.90
   4  -7   6    0.40    9.20
  -4   7  -6   13.90   11.20
  -4   7  -6    4.50    8.90
   4   7   6    1.10    6.10
  -5  -7  -6   -4.20    8.30
   5   7   6   -5.50    7.20
  -5   7  -6    7.20    9.70
  -5   7  -6   -8.20    8.90
  -5   7  -6    9.40   11.30
   4  -8  -6   27.60   16.90
  -4   8   6   25.10    9.80
   4   8  -6    3.80   11.20
   3  -8  -6   36.80   13.70
   3   8  -6    3.70   11.90
  -3   8   6   32.90   10.10
   3   8  -6    2.30    9.90
   2  -8  -6    5.20    9.30
   2   8  -6   -9.00    8.80
  -2   8   6    2.30    7.20
   2   8  -6    7.30   16.60
   1  -8  -6  268.67   27.90
   1   8  -6  190.48   25.30
  -1   8   6  234.88   24.20
   1   8  -6  218.48   27.60
   0  -8  -6   25.70   11.30
   0   8  -6   34.20   13.80
   0   8   6   43.20   12.00
   0   8  -6   38.30   14.10
  -1  -8  -6   58.49   15.50
  -1   8  -6   58.39   15.00
  -1   8  -6   40.90   16.30
  -2  -8  -6    2.90    8.90
  -2   8  -6    9.60   12.00
  -2   8  -6    1.70    9.80
   2   8   6   10.10    9.60
  -3  -8  -6   12.20   10.30
   3   8   6   23.30   10.10
  -3   8  -6   16.00   18.50
  12   0  -7   -3.70    7.30
  12   0  -7   -6.80   14.90
 -11   0   7    9.80    6.10
  11   0  -7   10.40    7.40
  11   0  -7   20.30   13.30
 -10   0   7   -9.70    6.90
  10   0  -7   -8.50    5.80
   9   0  -7  436.66   35.40
  -9   0   7  437.46   35.90
  -8   0   7   -1.50    5.80
   8   0  -7   -5.70    4.50
  -7   0   7  244.78   27.80
   7   0  -7  295.77   23.80
  -6   0   7  -15.30    4.60
   6   0  -7  -14.40    5.60
   5   0  -7   45.80    7.70
  -5   0   7   25.30    6.80
   4   0  -7   -9.00    4.70
  -4   0   7   -2.30    4.40
  -3   0   7  443.06   34.70
   3   0  -7  454.15   34.80
   2   0  -7    2.70    3.70
  -2   0   7    3.10    3.60
   1   0  -7  981.00   74.19
  -1   0   7 1026.70   74.19
   0   0   7   -3.70    3.00
   0   0  -7   -0.60    3.60
   1   0   7  443.36   32.90
  -1   0  -7  408.26   32.80
  -2   0  -7   -1.30    3.20
   2   0   7    1.20    3.40
  -3   0  -7   43.40    7.00
   3   0   7   53.59    8.40
   4   0   7   -3.50    4.40
  -4   0  -7   -1.20    3.90
  -5   0  -7  377.66   36.10
   5   0   7  456.65   34.40
  -5   0  -7  452.95   34.70
  -6   0  -7    6.20    5.50
  -6   0  -7    4.30    7.90
   6   0   7    0.40    5.70
  -7   0  -7   78.89   10.70
  -7   0  -7   85.29   13.40
   7   0   7   80.39   11.20
  -8   0  -7   -3.60    4.50
  -8   0  -7   -0.40    8.40
   8   0   7   -2.10    5.80
   9   0   7  409.36   33.60
  -9   0  -7  391.56   37.20
 -10   0  -7    4.00   13.30
  10   0   7   -3.50    8.10
  12  -1  -7    0.70    7.60
  12   1  -7   -1.00    7.80
  12   1  -7    8.60   14.10
 -11  -1   7   29.30    7.60
  11  -1  -7   16.10    7.90
  11  -1  -7   19.80   14.00
  11   1  -7    1.90   12.20
  11   1  -7   19.80    9.30
 -11   1   7   21.70    7.70
  10  -1  -7   84.89   15.80
 -10  -1   7   98.19   12.70
  10  -1  -7   84.49   12.60
  10   1  -7   66.89   12.90
 -10   1   7   76.09   12.40
  -9  -1   7   13.20    7.30
   9  -1  -7  -14.10    6.90
   9   1  -7    0.90    7.40
  -9   1   7  -26.40    6.70
  -8  -1   7   -5.30    5.90
   8  -1  -7    2.30    5.20
   8   1  -7    4.30    7.30
  -8   1   7    4.00    5.30
  -7  -1   7   -4.70    5.70
   7  -1  -7    5.70    5.90
   7   1  -7   -4.40    5.40
  -7   1   7   -3.70    7.30
  -6  -1   7  378.56   35.40
   6  -1  -7  423.96   33.50
  -6   1   7  438.56   33.60
  -5  -1   7   -1.10    4.20
   5  -1  -7    5.80    4.00
   5   1  -7    3.80    4.70
  -5   1   7    2.50    4.40
   4  -1  -7  353.56   30.40
  -4  -1   7  363.86   28.60
   4   1  -7  276.07   31.00
  -4   1   7  386.86   28.10
   3  -1  -7  454.95   37.00
  -3  -1   7  463.45   37.20
   3   1  -7  489.75   37.30
  -3   1   7  511.85   37.00
   2  -1  -7   34.30    5.80
  -2  -1   7   22.80    5.60
   2   1  -7   39.80    6.50
  -2   1   7   35.60    5.80
   1  -1  -7  400.06   32.40
  -1  -1   7  411.86   32.40
   1   1  -7  441.36   32.50
  -1   1   7  406.36   32.00
   0  -1   7  139.69   12.20
   0  -1  -7  119.59   12.20
   0   1  -7  124.99   12.20
   0   1   7  129.39   11.80
  -1  -1  -7   91.79    9.80
   1  -1   7   85.39    9.40
   1   1   7   87.49    9.30
  -1   1  -7   99.09    9.70
   2  -1   7 1672.13  118.89
  -2  -1  -7 1607.74  119.09
  -2   1  -7 1546.85  118.49
   2   1   7 1666.33  118.49
  -3  -1  -7  338.17   27.60
   3  -1   7  335.17   27.30
  -3   1  -7  329.77   27.10
   3   1   7  354.46   27.00
   4  -1   7  901.41   65.49
  -4  -1  -7  852.21   65.69
  -4   1  -7  791.22   64.89
   4   1   7  936.81   64.89
  -5  -1  -7  482.65   37.10
   5  -1   7  441.76   35.00
  -5  -1  -7  433.06   35.30
  -5   1  -7  428.86   34.50
   5   1   7  420.46   34.20
  -6  -1  -7    1.70    7.00
   6  -1   7    5.10    5.50
  -6  -1  -7    5.00    4.90
  -6   1  -7    1.70    8.00
   6   1   7   -0.30    4.80
  -6   1  -7    8.90    5.90
   7  -1   7  818.42   57.39
  -7  -1  -7  712.13   58.79
  -7  -1  -7  682.73   56.49
  -7   1  -7  750.72   59.59
   7   1   7  713.43   55.89
  -7   1  -7  751.72   56.19
  -8  -1  -7   80.19   13.90
  -8  -1  -7   61.49   10.20
   8  -1   7   75.79   12.00
   8   1   7   66.89   10.80
  -8   1  -7   89.49   16.50
  -8   1  -7   64.29   10.00
   9  -1   7  220.68   22.00
  -9  -1  -7  210.58   24.20
   9   1   7  194.48   21.10
  -9   1  -7  259.87   26.70
 -10  -1  -7  382.56   30.40
  10  -1   7  306.27   29.20
 -10   1  -7  384.86   35.30
  10   1   7  282.07   32.70
  12  -2  -7   14.30    9.80
  12   2  -7   22.70   11.80
 -11  -2   7    4.90    7.00
  11  -2  -7   -3.20    6.60
  11  -2  -7    7.50   12.70
  11   2  -7   -8.40    7.30
 -11   2   7    6.90    6.90
  10  -2  -7   31.80   12.30
 -10  -2   7   16.30    8.20
  10  -2  -7    5.50    7.70
 -10   2   7   -0.40    7.40
  10   2  -7  -13.20    8.50
   9  -2  -7   28.00    8.80
  -9  -2   7   35.90    9.20
   9  -2  -7   49.90   12.70
   9   2  -7   21.00   10.80
  -9   2   7   23.10    9.30
  -8  -2   7   -0.30    6.30
   8  -2  -7    7.10    6.30
  -8   2   7    2.10    5.90
   8   2  -7   -6.00    7.50
  -7  -2   7  155.68   15.40
   7  -2  -7  141.89   15.00
   7   2  -7  121.79   15.80
  -7   2   7  100.89   12.80
   6  -2  -7  301.27   29.90
  -6  -2   7  415.06   30.70
  -6   2   7  380.86   29.20
   6   2  -7  325.87   29.90
  -5  -2   7   28.00   11.20
   5  -2  -7   14.30    6.40
   5   2  -7   28.20    7.90
  -5   2   7   22.00    8.30
   4  -2  -7 1351.66  100.59
  -4  -2   7 1331.67  100.49
   4   2  -7 1384.36  100.59
  -3  -2   7   20.10    6.00
   3  -2  -7   23.10   10.60
   3   2  -7   26.40   10.40
  -3   2   7   36.70    6.00
   2  -2  -7  368.96   30.00
  -2  -2   7  372.66   30.00
  -2   2   7  379.86   29.10
   2   2  -7  358.56   29.80
   1  -2  -7   20.20    6.10
  -1  -2   7   23.10    5.80
  -1   2   7   27.40    5.20
   1   2  -7   27.60    6.20
   0  -2   7   74.89    9.00
   0  -2  -7   67.59    8.90
   0   2   7   70.99    8.30
   0   2  -7   76.69    9.00
   1  -2   7   20.80    6.40
  -1  -2  -7   14.80    5.40
   1   2   7   28.50    5.40
  -1   2  -7   29.50    6.30
   2  -2   7  239.98   21.90
  -2  -2  -7  252.47   22.30
  -2   2  -7  252.27   21.60
   2   2   7  279.77   21.40
   3  -2   7  219.38   19.30
  -3  -2  -7  207.88   19.40
  -3   2  -7  215.08   18.50
   3   2   7  200.08   18.00
  -4  -2  -7 1469.15  104.39
   4  -2   7 1378.36  103.89
  -4  -2  -7 1382.16  104.19
  -4   2  -7 1372.36  102.89
   4   2   7 1388.06  102.69
   5  -2   7  214.18   20.00
  -5  -2  -7  235.88   20.80
  -5  -2  -7  195.68   19.50
  -5   2  -7  188.98   18.50
   5   2   7  211.38   18.30
  -6  -2  -7  115.59   13.90
   6  -2   7  108.09   14.30
  -6  -2  -7  145.59   15.60
  -6   2  -7   99.49   12.90
   6   2   7  125.99   12.60
  -6   2  -7  111.69   15.30
   7  -2   7   -8.30    6.60
  -7  -2  -7    4.40    6.30
  -7  -2  -7    1.40    8.30
  -7   2  -7   -0.60    7.90
   7   2   7   -4.50    6.20
  -7   2  -7    3.90    7.00
   8  -2   7   -1.90    7.80
  -8  -2  -7   -2.10    5.40
  -8  -2  -7    0.20    8.00
  -8   2  -7    6.00    6.30
   8   2   7    4.50    7.20
  -8   2  -7    6.00    9.50
   9  -2   7    2.10    7.90
  -9  -2  -7    3.90    5.40
  -9  -2  -7    0.50    8.90
  -9   2  -7    0.30    9.80
   9   2   7  -10.50    6.60
  10  -2   7    6.40    8.30
 -10   2  -7    2.40   11.40
  10   2   7   -1.60    7.20
  11  -3  -7   13.10   13.30
  11  -3  -7    1.40    8.20
 -11   3   7   -6.00    7.50
  11   3  -7   -5.50    9.30
  10  -3  -7   25.20   13.30
  10  -3  -7   10.20    8.90
 -10  -3   7   13.90    7.80
 -10   3   7   -1.50    7.90
  10   3  -7   -2.40   11.30
  -9  -3   7   18.50    8.00
   9  -3  -7    5.10    8.10
   9  -3  -7    9.30    9.80
  -9   3   7   -2.30    6.20
   9   3  -7    7.20    9.20
   8  -3  -7    1.10    8.50
  -8  -3   7   -1.40    6.40
   8  -3  -7    5.20    7.10
  -8   3   7   -7.20    5.40
   8   3  -7   -7.50    7.30
  -7  -3   7    2.60    5.90
   7  -3  -7  -14.70    5.80
   7   3  -7    0.30    6.70
  -7   3   7  -12.30    5.70
  -6  -3   7  354.16   31.60
   6  -3  -7  385.56   32.30
   6   3  -7  319.97   31.60
  -6   3   7  415.66   30.20
   5  -3  -7   46.20   11.00
  -5  -3   7   68.29   10.30
  -5   3   7   46.50    8.80
   5   3  -7   57.39   10.50
  -4  -3   7  149.19   15.40
   4  -3  -7  124.69   15.40
  -4   3   7  166.48   14.50
   4   3  -7  127.99   15.40
   3  -3  -7 1247.18   93.19
   3   3  -7 1230.38   92.69
   2  -3  -7  261.97   23.30
  -2  -3   7  246.18   22.70
  -2   3   7  266.27   21.90
   2   3  -7  252.77   22.70
  -1  -3   7 1200.98   92.59
   1  -3  -7 1335.87   94.49
  -1   3   7 1199.98   91.69
   0  -3  -7   67.29    9.90
   0  -3   7   77.29   10.30
   0   3  -7   57.19    8.80
   0   3   7   66.29    8.70
   1  -3   7  610.74   48.60
  -1  -3  -7  602.14   48.90
   1   3   7  667.63   47.80
  -1   3  -7  593.84   47.80
   2  -3   7 1302.27   98.19
  -2  -3  -7 1257.37   98.39
   2   3   7 1350.36   97.09
  -2   3  -7 1329.97   97.29
  -3  -3  -7   57.09    9.80
  -3  -3  -7   76.89   11.20
   3  -3   7   77.19   11.40
   3   3   7   69.69    9.40
  -3   3  -7   63.19    9.80
  -4  -3  -7  299.27   27.30
   4  -3   7  322.67   28.90
  -4  -3  -7  341.07   29.00
   4   3   7  325.57   26.90
  -4   3  -7  332.57   27.30
  -5  -3  -7  800.82   63.09
   5  -3   7  866.21   64.39
  -5  -3  -7  811.42   64.09
  -5   3  -7  807.72   62.39
   5   3   7  817.02   62.09
  -6  -3  -7  131.99   15.80
  -6  -3  -7  139.09   15.60
   6  -3   7  124.29   16.60
  -6   3  -7  147.79   15.00
  -6   3  -7  120.99   16.90
   6   3   7  134.49   13.90
  -7  -3  -7  304.67   28.70
   7  -3   7  354.26   30.50
  -7  -3  -7  331.77   29.20
  -7   3  -7  313.87   27.70
   7   3   7  324.17   27.30
  -7   3  -7  335.07   30.90
  -8  -3  -7   87.99   12.70
  -8  -3  -7   79.09   13.70
   8  -3   7   84.99   14.30
  -8   3  -7   61.19   12.00
   8   3   7   93.19   11.50
  -8   3  -7   91.79   18.40
  -9  -3  -7   68.09   11.60
   9  -3   7   40.60   11.80
  -9  -3  -7   86.09   14.80
  -9   3  -7   50.99   11.30
   9   3   7   62.49   11.20
  10  -4  -7    0.40    9.20
  10  -4  -7    7.20   12.80
 -10   4   7    0.20    7.40
  10   4  -7    2.60    9.30
  -9  -4   7   13.50    8.70
   9  -4  -7   20.80   10.50
   9  -4  -7   19.70   10.20
  -9   4   7    3.00    7.30
   9   4  -7   13.70    9.70
   8  -4  -7    1.60    7.30
   8  -4  -7   -6.50    8.30
  -8  -4   7    4.50    6.30
   8   4  -7    1.20    8.00
  -8   4   7   -1.70    6.00
   7  -4  -7  166.58   18.50
   7  -4  -7  212.38   21.60
  -7  -4   7  207.58   20.10
  -7   4   7  185.48   17.10
   7   4  -7  118.09   19.30
  -6  -4   7    5.60    6.50
   6  -4  -7   -0.60    6.30
  -6   4   7    8.10    4.60
   6   4  -7   10.40    7.80
   5  -4  -7   -1.30    5.40
  -5  -4   7    3.70    6.10
  -5   4   7   -1.40    4.80
   5   4  -7   -0.70    6.50
   4  -4  -7  131.99   17.20
  -4  -4   7  142.99   16.10
  -4   4   7  156.98   14.90
   4   4  -7  139.39   16.80
  -3  -4   7    0.80    4.70
   3  -4  -7    8.30    6.50
  -3   4   7    5.30    5.30
   3   4  -7    1.10    6.50
  -2  -4   7   -4.30    4.70
   2  -4  -7   11.30    6.50
   2   4  -7    8.50    6.50
  -2   4   7    1.50    4.90
  -1  -4   7   55.49   10.40
   1  -4  -7   40.20    9.90
   1   4  -7   70.69    9.90
  -1   4   7   58.39    9.00
   0  -4  -7    5.40    5.30
   0  -4   7    4.30    5.50
   0   4  -7    0.80    5.20
   0   4   7   19.70    7.20
  -1  -4  -7  364.66   33.20
   1  -4   7  396.66   33.10
  -1   4  -7  355.26   33.50
   1   4   7  420.16   32.60
   2  -4   7   44.60   11.20
  -2  -4  -7   30.70    9.60
   2   4   7   49.10    9.60
  -2   4  -7   39.90    8.90
  -3  -4  -7    4.70    6.40
   3  -4   7   21.50    8.40
  -3   4  -7    9.50    6.30
   3   4   7    6.10    5.60
  -4  -4  -7  117.29   16.00
   4  -4   7  176.88   18.20
  -4  -4  -7  140.09   17.00
  -4   4  -7  146.69   15.50
   4   4   7  135.19   14.90
  -5  -4  -7   11.00    7.70
  -5  -4  -7    3.90    6.70
   5  -4   7   10.30    8.20
   5   4   7   10.60    6.50
  -5   4  -7   -1.50    7.40
  -6  -4  -7  112.39   15.40
   6  -4   7  116.59   16.50
  -6  -4  -7  102.09   13.80
  -6   4  -7  101.59   13.90
   6   4   7  114.99   13.50
  -6   4  -7  119.89   17.10
  -7  -4  -7   31.90   10.90
  -7  -4  -7   33.20   10.40
   7  -4   7   18.00   10.10
  -7   4  -7   36.90   13.10
   7   4   7   28.60    9.40
  -7   4  -7   18.60    9.80
   8  -4   7   -4.20    9.30
  -8  -4  -7    4.40    9.70
  -8  -4  -7    7.10    7.30
  -8   4  -7   10.80   10.60
  -8   4  -7   -0.40    8.20
   8   4   7   -3.10    5.80
  -9  -4  -7   54.99   11.50
  -9  -4  -7   70.09   15.70
  -9   4  -7   56.79   12.10
   9   4   7   60.59   10.90
  -9   4  -7   67.19   17.00
 -10   5   7   11.50    9.10
   9  -5  -7   -4.40    9.80
   9  -5  -7   -0.30    9.90
   9   5  -7    0.00    9.50
  -9   5   7   -0.20    6.10
  -8  -5   7    3.20    8.70
   8  -5  -7   -3.70    8.20
   8   5  -7   11.80   10.50
  -7  -5   7    9.60    7.70
   7  -5  -7   -7.20    9.00
  -7   5   7   10.40    6.10
   7   5  -7    6.30    9.80
  -6  -5   7   46.10   11.20
   6  -5  -7   40.90   12.70
  -6   5   7   33.60    8.50
   6   5  -7   21.40   10.40
  -5  -5   7   86.59   13.60
   5  -5  -7   98.89   15.90
  -5   5   7   94.39   12.40
   5   5  -7   96.79   14.50
   4  -5  -7   23.20    8.50
  -4  -5   7   25.50    8.50
  -4   5   7   30.30    7.40
   4   5  -7   23.50    9.40
   3  -5  -7   -2.30    6.90
  -3  -5   7    2.20    6.30
  -3   5   7    0.30    5.70
   3   5  -7   -0.10    6.70
  -2  -5   7    1.90    5.50
   2  -5  -7   -8.00    7.00
  -2   5   7   -4.30    5.00
   2   5  -7   -3.80    6.50
  -1  -5   7    2.00    5.80
   1  -5  -7    4.10    6.10
  -1   5   7   -0.50    5.10
   1   5  -7    3.70    6.10
   0  -5   7   70.39   12.10
   0  -5  -7   73.99   12.90
   0   5  -7   76.69   12.10
   0   5   7   79.59   11.20
   1  -5   7  178.18   19.30
  -1  -5  -7  170.78   19.90
  -1   5  -7  150.38   18.00
   1   5   7  194.38   18.00
  -2  -5  -7  369.36   32.80
   2  -5   7  332.27   34.10
   2   5   7  379.76   30.40
  -2   5  -7  325.97   30.60
  -3  -5  -7  738.83   59.49
   3  -5   7  739.13   59.69
   3   5   7  750.02   57.19
  -3   5  -7  698.23   57.29
  -4  -5  -7  421.36   36.20
   4  -5   7  398.76   36.30
  -4   5  -7  405.46   36.30
   4   5   7  373.76   33.50
  -5  -5  -7  210.88   22.80
   5  -5   7  208.88   23.40
  -5   5  -7  180.88   20.00
   6  -5   7  127.39   20.00
  -6  -5  -7  185.58   30.90
  -6   5  -7  153.08   19.90
   6   5   7  135.49   16.20
  -6   5  -7  126.99   16.40
   7  -5   7  181.18   22.80
  -7  -5  -7  162.78   20.70
  -7   5  -7  194.58   23.50
   7   5   7  190.48   19.30
  -7   5  -7  168.18   19.70
  -8  -5  -7   45.00   11.90
  -8   5  -7   66.29   13.90
   8   5   7   61.09   11.90
   8  -6  -7   41.60   13.80
   8   6  -7   45.20   14.30
  -8   6   7   44.80   10.60
   7  -6  -7  223.28   25.80
  -7  -6   7  185.88   23.90
  -7   6   7  183.58   24.50
   7   6  -7  230.48   25.30
  -6  -6   7  102.89   17.70
   6  -6  -7  156.48   20.90
  -6   6   7  133.59   15.30
   6   6  -7  120.49   18.70
  -5  -6   7    5.50    7.60
   5  -6  -7   -6.30    6.30
  -5   6   7    7.80    6.40
   5   6  -7    2.20    8.60
   4  -6  -7   11.80    8.50
  -4  -6   7    8.70    7.60
  -4   6   7    8.10    6.60
   4   6  -7   10.90    9.60
  -3  -6   7   -1.60    6.30
   3  -6  -7   -3.30    6.10
   3   6  -7   10.00    9.10
  -3   6   7    0.80    5.30
  -2  -6   7  116.89   17.30
   2  -6  -7  146.29   19.00
  -2   6   7  177.38   17.00
   2   6  -7  145.79   18.50
  -1  -6   7   24.80    8.90
   1  -6  -7   37.70   10.90
   1   6  -7   46.80   11.80
  -1   6   7   54.29   10.00
   0  -6  -7  356.36   32.20
   0  -6   7  314.87   30.90
   0   6  -7  293.57   30.10
   0   6   7  361.96   29.70
   1  -6   7  225.88   25.00
  -1  -6  -7  244.08   26.00
  -1   6  -7  227.98   24.40
   1   6   7  281.77   24.00
   2  -6   7  475.95   44.30
  -2  -6  -7  536.65   45.50
  -2   6  -7  510.85   43.30
   2   6   7  534.95   42.70
   3  -6   7   29.90   11.40
  -3  -6  -7   32.70   10.80
  -3   6  -7   27.50   10.60
   3   6   7   46.10   10.90
   4  -6   7   35.70   12.00
  -4  -6  -7    8.50    9.20
   4   6   7    9.10    7.80
  -4   6  -7    8.60    8.70
   5  -6   7   32.90   12.80
  -5  -6  -7   24.00   10.20
   5   6   7   30.90    9.50
  -5   6  -7   35.70   11.80
   6  -6   7   76.99   18.40
  -6  -6  -7  130.79   18.80
  -6   6  -7  127.09   19.50
  -6   6  -7  113.19   21.60
   6   6   7  130.89   16.40
   7   6   7   27.70   10.70
   6  -7  -7    7.70   10.60
  -6   7   7   13.20    8.10
   6   7  -7   10.50   15.30
   5  -7  -7   -3.40    7.70
  -5  -7   7    5.80    8.40
   5   7  -7   -7.00    8.50
  -5   7   7   -1.10    7.20
   4  -7  -7   15.10    9.80
  -4  -7   7   10.90    9.10
   4   7  -7   11.30   10.60
  -4   7   7   28.60    8.70
   3  -7  -7   24.70   11.10
  -3  -7   7    8.40    8.50
  -3   7   7    4.20   10.60
   3   7  -7   16.80   10.70
  -2  -7   7  185.18   23.50
   2  -7  -7  234.08   25.60
   2   7  -7  212.18   23.90
   1  -7  -7  129.99   19.50
  -1  -7   7  136.79   18.70
  -1   7   7  124.49   16.10
   1   7  -7  119.59   17.70
   0  -7  -7  117.69   18.00
   0  -7   7  111.49   18.40
   0   7  -7  107.59   17.50
   0   7   7  143.99   16.60
   1  -7   7   26.70   10.90
  -1  -7  -7   24.30   10.50
  -1   7  -7   32.40   12.10
   1   7   7   43.30   11.00
   2  -7   7    0.70    9.80
  -2  -7  -7    6.20    9.20
  -2   7  -7   16.90   10.50
   2   7   7   10.60    7.80
   3  -7   7  141.09   22.20
  -3  -7  -7  156.28   21.20
   3   7   7  142.09   17.90
  -3   7  -7  139.99   19.10
   4  -7   7   76.19   18.50
  -4  -7  -7  105.39   17.20
   4   7   7   72.09   14.00
  -4   7  -7   81.29   18.10
  -5  -7  -7  293.07   30.70
   5   7   7  273.97   28.40
   3  -8  -7   54.59   18.40
   2  -8  -7   35.70   13.60
   2   8  -7   63.59   16.10
  -2   8   7   34.50   11.10
  -1  -8   7    8.20    9.50
   1  -8  -7   10.00   10.30
  -1   8   7   28.20   10.10
   1   8  -7   34.80   13.50
   0  -8   7   24.30   18.50
   0  -8  -7   13.50   10.80
   0   8   7   30.80   10.80
   0   8  -7   28.90   13.20
  -1  -8  -7   65.89   16.70
   1   8   7  111.49   16.40
  12   0  -8  327.87   29.50
 -11   0   8    4.10    7.10
  11   0  -8    1.40   12.30
  11   0  -8    1.90    8.40
 -10   0   8  316.27   28.90
  10   0  -8  308.77   27.50
  -9   0   8  -12.80    6.60
   9   0  -8  -18.00    7.10
  -8   0   8   11.10    7.50
   8   0  -8    7.70    6.60
  -7   0   8   -0.70    5.70
   7   0  -8    2.50    6.50
   6   0  -8  185.98   17.50
  -6   0   8  149.19   17.20
  -5   0   8    4.90    7.40
   4   0  -8 1429.96  109.59
  -4   0   8 1554.24  109.69
  -3   0   8    0.80    4.50
   3   0  -8   -8.20    4.40
   2   0  -8  341.47   28.10
  -2   0   8  360.36   28.10
   1   0  -8   -2.80    3.60
  -1   0   8   -5.20    3.70
   0   0  -8  221.58   18.60
   0   0   8  212.28   18.40
   1   0   8   -0.90    3.40
  -1   0  -8   -0.80    4.30
  -2   0  -8  311.17   26.20
   2   0   8  337.87   26.20
   3   0   8   10.80    5.40
  -3   0  -8    4.30    5.00
  -4   0  -8 2740.23  205.28
   4   0   8 2905.51  205.08
   5   0   8   -0.10    6.40
  -5   0  -8   -3.30    6.50
  -5   0  -8    7.90    6.00
  -6   0  -8  735.03   55.59
   6   0   8  685.43   55.09
  -6   0  -8  750.32   58.09
  -7   0  -8    6.00    6.40
   7   0   8   -8.50    7.30
  -7   0  -8   -7.90    8.00
   8   0   8  269.47   24.50
  -8   0  -8  298.17   28.60
  -8   0  -8  259.97   24.10
  -9   0  -8    2.30   10.00
  -9   0  -8    8.50    7.60
   9   0   8    3.30    7.30
  10   0   8   -1.80    8.40
  12   1  -8   18.20   10.50
  11  -1  -8   12.30    8.00
  11  -1  -8   12.00   13.40
 -11  -1   8    9.10    7.60
  11   1  -8    9.30    8.90
 -11   1   8   15.20    8.10
 -10  -1   8   11.10    8.30
  10  -1  -8  -15.30    8.30
  10   1  -8    0.40    9.20
 -10   1   8  -24.80    9.10
  -9  -1   8   96.89   14.20
   9  -1  -8   87.99   12.70
  -9   1   8   70.19   12.10
   9   1  -8   45.90   12.60
   8  -1  -8   21.70    8.20
  -8  -1   8   26.80    8.90
   8   1  -8   29.00    9.20
  -8   1   8    8.60    7.10
  -7  -1   8   32.10    8.40
   7  -1  -8   38.80    8.90
  -7   1   8   26.60    8.20
   7   1  -8   16.90    9.10
   6  -1  -8  330.97   26.70
  -6  -1   8  366.16   27.40
  -6   1   8  278.67   26.20
   6   1  -8  262.07   26.10
  -5  -1   8    9.70    6.20
   5  -1  -8    4.40    4.80
   5   1  -8   14.30    6.10
  -5   1   8   23.20    7.10
   4  -1  -8   83.59   11.40
  -4  -1   8  138.49   13.80
  -4   1   8   85.09   12.10
   4   1  -8  110.19   12.10
   3  -1  -8  157.68   15.00
  -3  -1   8  156.28   15.00
   3   1  -8  171.28   15.50
  -3   1   8  156.98   14.80
   2  -1  -8   72.79   11.70
  -2  -1   8   55.69    8.10
   2   1  -8   70.09   10.30
  -2   1   8   54.39    7.90
   1  -1  -8  547.95   45.90
  -1  -1   8  591.34   46.00
   1   1  -8  610.74   46.00
  -1   1   8  655.13   45.90
   0  -1   8   39.20    6.40
   0  -1  -8   37.20    6.50
   0   1  -8   23.40    6.10
   0   1   8   36.90    6.20
   1  -1   8  394.36   28.50
  -1  -1  -8  330.37   28.30
   1   1   8  368.06   28.00
  -1   1  -8  313.47   27.90
   2  -1   8  265.77   20.70
  -2  -1  -8  221.08   20.70
   2   1   8  245.78   20.10
  -2   1  -8  225.58   20.30
  -3  -1  -8    8.80    5.30
   3  -1   8    9.50    5.20
   3   1   8   13.40    5.60
  -3   1  -8   12.00    6.30
   4  -1   8  218.08   19.30
  -4  -1  -8  214.98   20.10
   4   1   8  211.88   19.00
  -4   1  -8  210.48   19.20
  -5  -1  -8  415.76   34.70
   5  -1   8  404.56   34.10
  -5  -1  -8  437.56   36.20
   5   1   8  426.46   33.60
  -5   1  -8  426.56   33.90
  -6  -1  -8   94.19   14.30
   6  -1   8  104.49   12.60
  -6  -1  -8   93.29   12.70
   6   1   8   85.49   11.30
  -6   1  -8   75.69   11.50
  -6   1  -8  103.99   15.40
   7  -1   8  805.92   60.19
  -7  -1  -8  774.52   59.99
  -7  -1  -8  747.83   61.69
  -7   1  -8  782.42   62.99
  -7   1  -8  744.43   59.19
   7   1   8  778.12   58.99
   8  -1   8   56.89   12.30
  -8  -1  -8   70.39   16.60
  -8  -1  -8   62.29   10.80
  -8   1  -8   54.29   14.90
  -8   1  -8   50.69   10.00
   8   1   8   43.40   10.90
   9  -1   8  348.77   32.00
  -9  -1  -8  409.36   36.40
  -9  -1  -8  378.06   30.90
   9   1   8  332.87   31.00
  10   1   8   44.40   11.10
 -10   1  -8   27.50    8.50
  11  -2  -8   26.20    9.60
 -11  -2   8   21.70    8.70
  11  -2  -8   25.70   15.30
 -11   2   8    3.00    8.40
  11   2  -8   17.20   10.50
 -10  -2   8   24.30    9.30
  10  -2  -8   27.10    9.20
  10  -2  -8   39.00   14.30
  10   2  -8   13.00    9.80
 -10   2   8   21.80    8.90
   9  -2  -8  176.98   17.80
  -9  -2   8  135.69   16.90
   9   2  -8  111.49   17.20
  -9   2   8  123.49   16.20
   8  -2  -8   20.60    7.90
  -8  -2   8   10.80    8.10
   8   2  -8   10.90    8.30
  -8   2   8   11.40    7.30
  -7  -2   8  500.65   40.10
   7  -2  -8  536.15   39.80
   7   2  -8  482.95   39.90
  -7   2   8  420.86   37.70
  -6  -2   8   95.29   12.60
   6  -2  -8   80.89   11.60
  -6   2   8   79.39   11.00
   6   2  -8   61.39   14.00
   5  -2  -8  804.82   61.59
  -5  -2   8  773.42   61.59
  -5   2   8  839.62   60.49
   5   2  -8  784.52   61.59
  -4  -2   8    3.40    5.50
   4  -2  -8   -0.40    5.10
  -4   2   8    7.10    5.30
   4   2  -8    5.30    7.10
  -3  -2   8   10.90    8.10
   3  -2  -8   26.00    6.30
  -3   2   8   12.80    8.20
   3   2  -8    9.60    6.70
   2  -2  -8   32.40    7.40
  -2  -2   8   40.10    7.90
  -2   2   8   47.10    7.10
   2   2  -8   31.60    8.00
  -1  -2   8  303.47   25.50
   1   2  -8  288.37   29.00
  -1   2   8  312.57   24.90
   0  -2  -8   29.80    6.60
   0  -2   8   23.50    6.70
   0   2   8   20.20    5.60
   0   2  -8   24.50    6.20
  -1  -2  -8  958.50   74.89
   1  -2   8  944.31   74.49
  -1   2  -8 1000.20   74.19
   1   2   8 1059.39   73.89
   2  -2   8  397.66   33.90
  -2  -2  -8  437.46   34.60
   2   2   8  401.56   32.90
  -2   2  -8  448.26   33.70
  -3  -2  -8  959.90   75.39
   3  -2   8  953.20   74.79
   3   2   8 1048.70   74.09
  -3   2  -8  999.40   74.29
  -4  -2  -8   13.30    7.80
   4  -2   8   17.60    7.80
  -4  -2  -8    6.80    6.00
  -4   2  -8   15.80    6.50
   4   2   8   20.40    6.90
  -5  -2  -8   -3.40    5.50
   5  -2   8   -3.10    6.50
  -5  -2  -8   -1.70    6.90
  -5   2  -8    3.20    6.70
   5   2   8   10.10    6.10
  -6  -2  -8   40.30   11.60
   6  -2   8   51.79   12.10
  -6  -2  -8   59.19   10.80
  -6   2  -8   42.20   12.70
  -6   2  -8   40.70    9.70
   6   2   8   46.30    9.00
   7  -2   8   -3.50    8.20
  -7  -2  -8   17.20    9.60
  -7  -2  -8    2.00    6.00
  -7   2  -8   -2.90    7.30
   7   2   8   -2.90    6.50
  -7   2  -8    5.10   10.50
  -8  -2  -8    0.40    6.30
  -8  -2  -8    3.00    8.80
   8  -2   8   -2.80    8.40
   8   2   8   -9.90    6.30
  -8   2  -8   -4.40    9.20
  -8   2  -8    9.80    6.40
  -9  -2  -8  120.59   13.80
   9  -2   8   83.89   15.70
  -9  -2  -8   88.59   16.50
  -9   2  -8   89.69   13.30
   9   2   8  122.99   14.30
  -9   2  -8   96.29   22.60
  11  -3  -8   -4.00   12.10
 -11  -3   8    5.10    8.20
  11  -3  -8   -5.50    8.60
  11   3  -8   -4.30    9.50
 -11   3   8    7.20    9.00
 -10  -3   8    8.30    9.00
  10  -3  -8    2.40   10.10
  10   3  -8    8.40   11.10
  -9  -3   8    1.40    7.10
   9  -3  -8    4.40    6.70
   9  -3  -8   -6.70   10.30
  -9   3   8   -7.60    5.80
   9   3  -8  -14.20    8.70
   8  -3  -8   -9.20    8.60
  -8  -3   8    5.20    6.60
   8   3  -8   -1.30    8.00
  -8   3   8  -14.80    8.20
  -7  -3   8   31.00    8.40
   7  -3  -8   17.10    8.20
   7   3  -8    8.30    9.00
  -7   3   8   10.50    6.90
   6  -3  -8  215.88   22.40
  -6  -3   8  233.68   22.00
   6   3  -8  191.48   22.00
  -6   3   8  232.98   20.20
  -5  -3   8  148.99   15.80
   5  -3  -8  118.89   15.60
  -5   3   8  146.09   14.10
   5   3  -8  113.39   15.80
  -4  -3   8 1464.85  113.29
   4  -3  -8 1503.15  113.79
   4   3  -8 1457.75  113.19
  -4   3   8 1646.04  112.09
  -3  -3   8  275.47   25.20
   3  -3  -8  284.37   25.70
   3   3  -8  280.47   25.30
  -3   3   8  299.47   24.10
   2  -3  -8  258.17   24.10
  -2  -3   8  283.27   24.00
  -2   3   8  270.47   22.70
   2   3  -8  245.18   23.30
   1  -3  -8  539.25   42.00
  -1  -3   8  550.74   42.30
   1   3  -8  549.95   41.20
  -1   3   8  409.56   42.70
   0  -3  -8    4.40    5.60
   0  -3   8   -5.10    4.70
   0   3   8    1.80    4.60
   0   3  -8    1.50    5.10
   1  -3   8   94.69   12.30
  -1  -3  -8  103.89   14.80
   1   3   8   96.29   10.60
  -1   3  -8   82.49   11.40
   2  -3   8  176.68   18.20
  -2  -3  -8  154.18   17.90
   2   3   8  204.18   16.90
  -2   3  -8  176.38   17.00
  -3  -3  -8  381.26   32.60
  -3  -3  -8  382.26   33.20
   3  -3   8  391.96   32.90
  -3   3  -8  384.66   31.80
   3   3   8  386.76   31.20
  -4  -3  -8 1245.28   91.29
   4  -3   8 1137.39   91.49
  -4  -3  -8 1201.98   92.19
   4   3   8 1267.47   90.19
  -4   3  -8 1190.28   90.39
  -5  -3  -8  233.78   21.70
  -5  -3  -8  200.18   20.60
   5  -3   8  209.98   21.90
   5   3   8  207.58   19.00
  -5   3  -8  182.08   19.30
   6  -3   8  151.58   18.90
  -6  -3  -8  130.69   17.80
  -6  -3  -8  186.48   19.20
   6   3   8  174.48   16.40
  -6   3  -8  152.58   16.90
  -6   3  -8  168.28   20.70
  -7  -3  -8  314.77   30.20
  -7  -3  -8  346.27   30.20
   7  -3   8  318.47   30.70
  -7   3  -8  290.47   28.20
   7   3   8  349.77   28.00
  -7   3  -8  360.76   33.40
  -8  -3  -8    4.90    7.00
  -8  -3  -8   -3.60    8.60
   8  -3   8    3.90    9.20
   8   3   8  -12.10    7.20
  -8   3  -8  -14.60    7.90
  -8   3  -8    3.10   10.00
   9  -3   8    1.30    8.30
  -9  -3  -8    5.40   10.70
  -9  -3  -8   16.30    8.40
  -9   3  -8    1.50    7.30
   9   3   8   -1.60    8.00
  -9   3  -8   25.20   12.80
 -10  -4   8  222.58   23.70
  10  -4  -8  171.88   22.50
 -10   4   8  133.09   18.40
  10   4  -8  156.08   22.40
   9  -4  -8   -4.30    7.50
  -9  -4   8    9.00    8.50
   9  -4  -8   -1.70    9.70
   9   4  -8   -2.20    8.90
  -9   4   8   -5.90    6.80
   8  -4  -8  123.89   20.40
   8  -4  -8  184.28   20.80
  -8  -4   8  173.28   19.60
   8   4  -8  125.09   18.90
  -8   4   8  141.89   16.00
   7  -4  -8   74.79   13.30
  -7  -4   8   78.59   13.80
   7  -4  -8   89.69   14.60
  -7   4   8   72.89   10.50
   7   4  -8   42.60   12.30
   6  -4  -8  393.46   33.80
  -6  -4   8  339.27   32.50
   6   4  -8  331.97   32.90
  -6   4   8  393.16   30.50
   5  -4  -8   10.40    7.20
  -5  -4   8    3.30    6.00
   5   4  -8   -2.70    6.80
  -5   4   8   11.40    5.50
   4  -4  -8  725.13   54.69
  -4  -4   8  614.44   52.99
   4   4  -8  618.04   52.99
  -4   4   8  719.83   51.79
  -3  -4   8   89.29   12.40
   3  -4  -8   72.09   12.80
   3   4  -8   71.59   12.50
  -3   4   8   92.09   11.00
   2  -4  -8 1040.90   78.19
  -2  -4   8  931.91   76.89
  -2   4   8 1131.89   76.19
   2   4  -8  919.11   76.49
  -1  -4   8   -2.60    5.70
   1  -4  -8    1.60    5.70
   1   4  -8   -2.50    5.80
  -1   4   8    3.00    5.00
   0  -4  -8  374.36   30.90
   0  -4   8  320.57   29.50
   0   4  -8  296.77   28.50
   0   4   8  363.26   28.50
  -1  -4  -8  262.37   24.90
  -1   4  -8  246.18   23.10
   1   4   8  257.07   22.70
  -2  -4  -8  326.87   29.80
   2  -4   8  321.27   29.50
  -2   4  -8  314.97   28.10
   2   4   8  333.67   28.90
  -3  -4  -8  346.27   28.70
   3  -4   8  322.07   28.20
  -3  -4  -8  260.57   24.90
  -3   4  -8  263.07   27.00
   3   4   8  293.17   27.10
  -4  -4  -8  390.06   32.00
   4  -4   8  376.86   34.50
  -4   4  -8  360.46   32.20
   4   4   8  403.46   32.10
  -5  -4  -8    2.60    7.40
   5  -4   8    0.80    8.10
  -5  -4  -8    7.50    7.90
   5   4   8   15.00    6.90
  -5   4  -8    4.20    8.80
   6  -4   8  357.76   34.20
  -6  -4  -8  366.06   33.40
  -6  -4  -8  336.27   31.50
   6   4   8  388.56   31.20
  -6   4  -8  356.76   31.60
  -6   4  -8  402.86   36.20
  -7  -4  -8   -5.40    6.80
  -7  -4  -8    3.50    7.80
   7  -4   8   -2.60    8.70
  -7   4  -8    1.30   10.00
  -7   4  -8   -8.30    8.80
   7   4   8   -3.30    6.20
  -8  -4  -8    5.10    7.60
  -8  -4  -8   11.10    9.80
   8  -4   8    7.60    9.50
  -8   4  -8   11.60    8.80
   8   4   8   10.60    7.40
   9  -5  -8  114.99   17.70
  -9  -5   8   88.09   17.90
   9  -5  -8  130.49   19.00
   9   5  -8   90.09   17.80
  -9   5   8  101.39   15.50
   8  -5  -8   20.00   11.20
  -8   5   8   20.40    7.90
   8   5  -8   22.00   11.90
  -7  -5   8   -3.90    7.30
   7  -5  -8    9.90    9.50
   7   5  -8   -6.60    7.90
   6  -5  -8    6.50    8.10
  -6  -5   8   -0.40    6.70
  -6   5   8    8.30    6.10
   6   5  -8    0.80    8.50
  -5  -5   8    7.40    7.70
   5  -5  -8   -1.50    7.80
  -5   5   8   10.60    6.80
   5   5  -8   10.40    8.40
   4  -5  -8    0.90    6.50
  -4  -5   8   -0.50    5.90
  -4   5   8    4.20    5.70
   4   5  -8   -1.80    6.80
  -3  -5   8   25.30    8.30
   3  -5  -8   22.80    9.40
  -3   5   8   60.59    9.40
   3   5  -8   30.80   10.60
  -2  -5   8  379.66   34.80
   2  -5  -8  414.16   36.50
  -2   5   8  437.36   33.60
   2   5  -8  363.56   34.40
   1  -5  -8  311.17   28.50
  -1  -5   8  286.87   26.90
   1   5  -8  252.07   25.90
  -1   5   8  293.77   25.30
   0  -5  -8  370.26   31.50
   0  -5   8  295.67   29.50
   0   5   8  332.57   28.30
   0   5  -8  322.07   29.20
   1  -5   8  149.88   19.30
  -1  -5  -8  186.88   20.50
  -1   5  -8  169.08   18.60
   1   5   8  192.98   18.10
  -2  -5  -8  316.07   30.00
   2  -5   8  302.87   29.40
  -2   5  -8  291.37   27.70
   2   5   8  323.67   27.20
   3  -5   8   61.29   13.20
  -3  -5  -8   32.50   11.10
   3   5   8   49.30   10.40
  -3   5  -8   36.90   10.40
  -4  -5  -8   56.59   12.50
   4   5   8   61.39   11.20
  -4   5  -8   57.29   11.50
  -5  -5  -8  111.39   17.40
   5  -5   8  136.89   19.00
  -5   5  -8  180.28   23.70
   5   5   8  124.69   15.30
  -6  -5  -8  195.78   22.60
   6  -5   8  250.97   27.40
  -6  -5  -8  273.47   26.70
   6   5   8  216.18   22.70
  -6   5  -8  302.57   29.20
  -6   5  -8  236.58   23.60
   7  -5   8  311.47   31.20
  -7  -5  -8  251.97   27.00
  -7   5  -8  343.57   33.60
  -7   5  -8  282.07   27.60
   8  -6  -8    3.20    9.80
  -8   6   8   -0.10    6.40
  -7  -6   8  164.38   23.50
   7  -6  -8  242.78   26.20
   7   6  -8  223.48   25.80
  -7   6   8  178.88   19.90
   6  -6  -8   35.40   11.80
  -6  -6   8   16.80    9.70
   6   6  -8   25.20   12.80
  -6   6   8   15.60   13.50
   5  -6  -8  142.69   19.40
  -5  -6   8  128.99   17.60
   5   6  -8  125.69   19.10
  -5   6   8  137.09   15.80
   4  -6  -8   15.20    8.90
  -4  -6   8    2.40    7.30
   4   6  -8    7.60    9.50
  -4   6   8   24.00    7.60
   3  -6  -8  290.37   28.90
  -3  -6   8  227.78   26.60
   3   6  -8  303.87   28.20
  -3   6   8  298.07   25.80
  -2  -6   8   66.89   13.20
   2  -6  -8   54.99   13.20
  -2   6   8   82.79   11.70
   2   6  -8   47.80   12.60
   1  -6  -8   54.59   13.70
  -1  -6   8   73.39   13.40
   1   6  -8   57.29   13.20
  -1   6   8   61.69   11.30
   0  -6  -8   38.80   11.50
   0  -6   8   26.70   10.80
   0   6   8   43.30   10.00
   0   6  -8   25.60   10.30
  -1  -6  -8  178.08   20.80
   1  -6   8  126.19   19.00
   1   6   8  180.08   17.90
  -1   6  -8  126.39   18.10
   2  -6   8   67.49   14.90
  -2  -6  -8   86.99   15.20
   2   6   8   97.79   13.10
  -2   6  -8   69.19   14.30
  -3  -6  -8  134.79   18.70
   3  -6   8  127.69   19.10
  -3   6  -8  107.09   16.10
   3   6   8  127.29   15.90
  -4  -6  -8   21.60   10.80
   4  -6   8   -2.40    9.60
   4   6   8    0.90    7.20
  -4   6  -8   18.20    9.60
   5  -6   8  154.98   23.00
  -5  -6  -8  152.08   22.10
  -5   6  -8  177.38   19.80
   5   6   8  168.58   19.20
  -6  -6  -8  137.29   20.70
   6   6   8  142.49   18.20
  -6   6  -8  162.48   19.10
   6  -7  -8   12.70   11.50
  -6   7   8   29.40    9.90
   5  -7  -8   81.99   18.50
  -5  -7   8   48.90   13.70
   5   7  -8  106.39   19.10
  -5   7   8   69.29   13.00
  -4  -7   8  115.29   19.70
   4  -7  -8  143.49   22.60
   4   7  -8  180.38   21.90
  -4   7   8  178.98   18.60
   3  -7  -8   92.69   18.10
   3   7  -8   89.69   16.10
  -3   7   8   78.49   13.90
   2  -7  -8  121.19   18.70
  -2  -7   8   93.39   18.10
  -2   7   8   98.99   19.10
   2   7  -8   84.69   16.10
  -1  -7   8   -5.80    7.40
   1  -7  -8   13.40    9.60
   1   7  -8    9.40    9.10
  -1   7   8   -1.40    7.50
   0  -7   8   21.50   10.20
   0  -7  -8   14.10    9.60
   0   7   8   23.50    9.20
   0   7  -8    7.70    9.60
   1  -7   8   23.90   10.80
  -1  -7  -8   16.30    9.80
  -1   7  -8   16.10   11.30
   1   7   8   15.10    8.20
   2  -7   8  148.69   22.50
  -2  -7  -8  209.98   24.20
   2   7   8  173.48   19.50
  -2   7  -8  169.48   21.50
   3  -7   8  154.48   23.40
  -3  -7  -8  181.18   23.30
  -3   7  -8  152.48   21.30
   3   7   8  183.28   20.20
  -4  -7  -8  448.26   40.90
   4   7   8  394.26   36.90
  11   0  -9   39.30   10.90
 -11   0   9   60.69   12.70
  10   0  -9    0.60    6.90
 -10   0   9  -10.80    7.50
   9   0  -9   37.50   10.70
  -9   0   9   45.60   11.50
  -8   0   9    3.00    7.00
   8   0  -9   -2.90    5.40
   7   0  -9   14.40    8.30
  -7   0   9   25.00    8.30
  -6   0   9   -5.90    4.90
   6   0  -9  -10.20    5.90
  -5   0   9  596.94   48.10
   5   0  -9  644.54   48.40
  -4   0   9   -3.80    5.40
   4   0  -9   -1.10    6.20
   3   0  -9   12.60    6.30
  -3   0   9   18.40    7.70
  -2   0   9   -4.80    4.50
   2   0  -9   -6.30    4.80
   1   0  -9  109.49   11.90
  -1   0   9  103.39   11.50
   0   0  -9   -8.20    4.60
   0   0   9    2.40    4.90
   1   0   9   -0.80    4.10
  -1   0  -9    4.20    4.20
   2   0   9    0.90    4.30
  -2   0  -9    7.80    4.90
   3   0   9  536.25   41.20
  -3   0  -9  514.05   41.40
  -4   0  -9   -0.90    4.90
   4   0   9    1.10    6.90
  -5   0  -9   39.80    9.60
   5   0   9   40.70   10.00
   6   0   9   -4.20    6.50
  -6   0  -9    6.20    9.70
  -6   0  -9    4.50    6.40
  -7   0  -9   -4.40    9.40
   7   0   9   -5.50    6.80
  -7   0  -9   -3.60    6.40
  -8   0  -9   -7.00    9.70
   8   0   9   -2.60    7.20
  -8   0  -9    8.80    6.70
   9   0   9   28.70   10.20
  -9   0  -9   33.90    8.80
  -9   0  -9   58.99   16.70
  11  -1  -9   -5.10    8.40
 -11  -1   9    3.40    8.70
  11  -1  -9   -0.10   12.10
 -11   1   9  -13.50    8.00
  11   1  -9   13.30   10.10
  10  -1  -9   10.20    9.10
 -10  -1   9    5.60    9.80
 -10   1   9   11.00    9.50
  10   1  -9  -11.80   11.00
  -9  -1   9   17.50    9.30
   9  -1  -9   -0.30    7.90
  -9   1   9    4.30    7.80
   9   1  -9  -13.30    8.90
  -8  -1   9   -2.10    7.10
   8  -1  -9    3.30    6.40
  -8   1   9   -1.40    5.90
   8   1  -9  -11.90    7.20
  -7  -1   9    8.70    7.60
   7  -1  -9   23.30    7.90
   7   1  -9   11.60    8.60
  -7   1   9    5.60    7.40
   6  -1  -9    9.00    5.90
  -6  -1   9    9.80    6.90
  -6   1   9   17.60    8.00
   6   1  -9    6.50    7.20
   5  -1  -9    3.40    5.70
  -5  -1   9    2.90    6.00
   5   1  -9    0.60    6.70
  -5   1   9    0.10    6.60
  -4  -1   9  200.88   18.80
   4  -1  -9  185.28   18.50
   4   1  -9  199.18   19.10
  -4   1   9  213.08   18.60
  -3  -1   9   11.90    5.60
   3  -1  -9   23.20    6.00
   3   1  -9   12.60    5.90
  -3   1   9   24.00    6.20
  -2  -1   9  260.57   21.00
   2  -1  -9  185.78   19.10
   2   1  -9  213.68   19.50
  -2   1   9  223.88   20.70
   1  -1  -9    6.40    4.30
  -1  -1   9   12.60    5.10
   1   1  -9    8.80    5.00
  -1   1   9    8.60    4.50
   0  -1   9  188.48   17.30
   0   1  -9  196.18   20.00
   0   1   9  189.78   17.10
  -1  -1  -9    7.00    5.40
   1  -1   9    2.00    4.30
   1   1   9    6.90    4.30
  -1   1  -9    6.40    5.10
   2  -1   9    9.30    5.10
  -2  -1  -9   11.90    6.50
  -2   1  -9   11.60    6.60
   2   1   9   13.00    4.90
   3  -1   9   -2.60    4.60
  -3  -1  -9   -0.80    5.40
  -3   1  -9    0.50    6.10
   3   1   9   -1.10    4.30
   4  -1   9  793.22   61.59
  -4  -1  -9  827.02   62.29
   4   1   9  853.51   61.19
  -4   1  -9  750.42   61.19
   5  -1   9   13.60    6.80
  -5  -1  -9    8.90    8.50
  -5  -1  -9    6.10    6.40
  -5   1  -9    9.10    6.60
   5   1   9   12.20    6.30
  -6  -1  -9  292.37   26.20
   6  -1   9  323.87   26.20
  -6  -1  -9  306.47   28.80
  -6   1  -9  293.67   28.90
   6   1   9  275.67   24.90
  -6   1  -9  238.08   24.80
   7  -1   9    9.50    8.80
  -7  -1  -9    7.20    9.80
  -7  -1  -9   15.70    7.60
  -7   1  -9    3.10    9.50
   7   1   9    3.40    6.90
  -7   1  -9   16.20    8.80
  -8  -1  -9   26.40   12.00
  -8  -1  -9   26.90    9.10
   8  -1   9   26.20   10.40
  -8   1  -9   34.80    9.00
   8   1   9   23.10   10.70
  -8   1  -9    8.30   11.10
  -9  -1  -9    1.80    6.60
   9  -1   9    2.30    9.40
   9   1   9  -10.40    8.90
  -9   1  -9    7.40   12.40
  -9   1  -9   -4.20    6.90
 -11  -2   9   12.50    9.20
  11  -2  -9   13.60   10.70
  11  -2  -9   16.30   15.30
 -11   2   9   -1.40    8.20
  11   2  -9   -3.00   10.30
  10  -2  -9  490.15   36.70
 -10  -2   9  426.36   35.80
  10   2  -9  369.76   34.70
 -10   2   9  294.37   33.10
  -9  -2   9   15.60    8.60
   9  -2  -9    7.50    6.90
  -9   2   9    4.70    9.10
   9   2  -9    6.50    8.20
   8  -2  -9  361.66   29.90
  -8  -2   9  332.17   29.90
   8   2  -9  309.87   29.50
  -8   2   9  276.77   27.80
   7  -2  -9    2.40    6.50
  -7  -2   9   14.50    7.40
   7   2  -9   -2.30    7.90
  -7   2   9   -2.10    5.60
  -6  -2   9  152.88   16.90
   6  -2  -9  197.78   17.40
   6   2  -9  110.39   16.80
  -6   2   9  133.69   15.00
   5  -2  -9   90.19   12.40
  -5  -2   9   83.79   12.40
  -5   2   9   67.49   10.40
   5   2  -9   75.29   12.90
  -4  -2   9  444.06   40.00
   4  -2  -9  482.45   40.00
   4   2  -9  550.44   40.60
  -4   2   9  506.85   39.00
  -3  -2   9    4.10    5.70
   3  -2  -9   18.20    6.30
   3   2  -9   13.40    7.00
  -3   2   9   12.70    5.50
   2  -2  -9 1487.85  109.09
  -2  -2   9 1401.96  108.79
   2   2  -9 1442.56  108.79
  -2   2   9 1536.85  108.09
  -1  -2   9   14.70    7.40
   1  -2  -9   26.90    7.20
   1   2  -9   27.80    7.40
  -1   2   9   25.50    9.30
   0  -2   9 1145.69   90.99
   0  -2  -9 1240.98   91.59
   0   2  -9 1198.78   90.89
   0   2   9 1295.27   90.59
   1  -2   9    1.40    5.20
  -1  -2  -9   -1.10    6.60
   1   2   9    3.20    5.00
  -1   2  -9    2.10    7.20
  -2  -2  -9   51.59    9.40
   2  -2   9   54.29    9.70
  -2   2  -9   52.59    8.50
   2   2   9   41.70    8.10
  -3  -2  -9  336.47   29.40
   3  -2   9  330.07   28.90
   3   2   9  358.86   27.90
  -3   2  -9  319.07   28.00
  -4  -2  -9   67.99   12.10
  -4  -2  -9   78.29   12.70
   4  -2   9   87.19   12.40
  -4   2  -9   77.49   11.50
   4   2   9   71.49   10.50
  -5  -2  -9   69.39   12.80
  -5  -2  -9   53.69   12.90
   5  -2   9   77.09   14.00
  -5   2  -9   61.89   10.90
   5   2   9   55.09    9.90
   6  -2   9  183.68   19.20
  -6  -2  -9  186.68   20.00
  -6  -2  -9  164.28   18.30
  -6   2  -9  167.38   21.10
  -6   2  -9  151.88   17.40
   6   2   9  139.79   16.00
  -7  -2  -9   83.39   13.40
  -7  -2  -9   76.19   16.00
   7  -2   9   71.69   14.50
  -7   2  -9   60.79   11.60
   7   2   9   65.59   11.50
  -7   2  -9   69.09   16.80
   8  -2   9   35.80   12.00
  -8  -2  -9   43.20   14.50
  -8  -2  -9   35.70   10.30
  -8   2  -9   21.70    8.30
   8   2   9   24.70    8.90
  -9  -2  -9   27.30    9.40
   9   2   9   38.70   11.20
  -9   2  -9   27.30    9.40
  10  -3  -9   31.40   11.30
 -10  -3   9   25.10   10.60
  10  -3  -9   49.90   16.20
  10   3  -9   28.80   13.10
 -10   3   9   18.40   10.20
  -9  -3   9   42.70   11.30
   9  -3  -9   77.89   14.00
  -9   3   9   24.60    9.70
   9   3  -9   43.40   13.40
  -8  -3   9   15.20    8.90
   8  -3  -9   21.00    8.80
  -8   3   9   10.60    7.30
   8   3  -9   19.40   11.80
   7  -3  -9  119.99   16.20
  -7  -3   9  135.19   16.80
   7   3  -9   87.79   16.60
  -7   3   9  119.89   13.80
   6  -3  -9   66.29   11.30
  -6  -3   9   33.40    9.30
   6   3  -9   26.30   10.70
  -6   3   9   58.59    9.70
  -5  -3   9   13.90    7.50
   5  -3  -9   -1.40    6.80
   5   3  -9    5.40    8.10
   4  -3  -9    3.10    5.30
  -4  -3   9    4.60    7.50
  -4   3   9    4.20    5.90
   4   3  -9   -2.20    7.00
  -3  -3   9   83.69   11.40
   3  -3  -9   61.69   11.00
   3   3  -9   44.90   10.70
  -3   3   9   69.09    9.70
   2  -3  -9  382.56   33.40
  -2  -3   9  400.56   33.00
   2   3  -9  372.66   32.60
  -2   3   9  404.56   31.60
   1  -3  -9  149.29   16.30
  -1  -3   9  143.99   16.00
   1   3  -9  137.79   15.70
  -1   3   9  164.28   14.90
   0  -3   9   75.09   12.10
   0  -3  -9   86.49   12.00
   0   3   9   95.29   10.90
   0   3  -9   81.69   11.40
  -1  -3  -9  770.62   59.89
   1  -3   9  729.43   59.39
  -1   3  -9  767.52   58.39
   1   3   9  766.72   58.89
  -2  -3  -9   59.79   11.30
   2  -3   9   56.09   10.80
  -2   3  -9   64.99   12.90
   2   3   9   59.89   10.20
   3  -3   9   23.80    8.50
  -3  -3  -9    6.50    7.90
  -3   3  -9   17.40    7.70
   3   3   9   19.30    7.30
  -4  -3  -9   30.60   10.10
   4  -3   9   11.30    8.30
  -4  -3  -9    9.70    7.10
  -4   3  -9   11.60    7.70
   4   3   9   14.60    6.40
  -5  -3  -9   23.00    9.50
   5  -3   9   51.09   12.40
  -5  -3  -9   31.00   11.30
   5   3   9   38.50    9.10
  -5   3  -9   39.90   10.10
  -6  -3  -9   29.30   10.20
  -6  -3  -9   33.50   11.70
   6  -3   9   32.90   12.20
   6   3   9   34.60    9.20
  -6   3  -9   30.80   12.60
  -6   3  -9   37.20   10.80
  -7  -3  -9  125.59   16.20
  -7  -3  -9   79.19   15.10
   7  -3   9   82.79   16.50
  -7   3  -9   76.99   13.80
   7   3   9   80.99   12.70
  -7   3  -9  106.39   18.10
  -8  -3  -9   -0.60    7.10
   8  -3   9   -4.30    9.50
  -8  -3  -9   12.00   10.60
   8   3   9    1.00    8.80
  -8   3  -9    3.80   11.10
  -8   3  -9    2.10    9.20
  10  -4  -9   54.09   13.70
 -10   4   9   15.90    9.10
  10   4  -9   24.80   14.00
  -9  -4   9   87.19   23.10
   9  -4  -9   87.89   16.30
   9  -4  -9   45.00   12.90
  -9   4   9   39.10   11.50
   9   4  -9   60.29   14.80
   8  -4  -9   -8.90    9.50
  -8  -4   9   -2.50    7.90
   8  -4  -9    6.90    8.80
   8   4  -9   -6.30    8.80
  -8   4   9   11.70    7.50
  -7  -4   9  295.17   27.70
   7  -4  -9  299.37   28.80
  -7   4   9  260.97   24.50
   7   4  -9  256.47   27.60
  -6  -4   9  129.39   16.50
   6  -4  -9  111.09   17.00
  -6   4   9  134.19   14.00
   6   4  -9  123.09   17.40
   5  -4  -9  357.86   33.20
  -5  -4   9  340.57   32.00
   5   4  -9  334.97   32.20
  -5   4   9  399.26   30.40
  -4  -4   9    8.20    7.30
   4  -4  -9  -14.50    6.60
  -4   4   9   -2.60    6.10
   4   4  -9    5.50    7.50
   3  -4  -9  409.16   34.50
  -3  -4   9  374.56   33.40
  -3   4   9  371.66   31.40
   3   4  -9  385.76   33.40
   2  -4  -9  319.97   30.90
  -2  -4   9  329.97   29.80
  -2   4   9  354.46   28.60
   2   4  -9  329.97   29.50
  -1  -4   9   27.20    8.10
   1  -4  -9   21.80    8.30
  -1   4   9   21.00    6.60
   1   4  -9   18.00    7.80
   0  -4   9   15.80    7.80
   0  -4  -9   19.80    8.10
   0   4   9   21.00    6.90
   0   4  -9   18.00    7.30
  -1  -4  -9  112.79   14.90
   1  -4   9   98.59   14.40
   1   4   9  109.39   12.50
  -1   4  -9   91.79   13.00
  -2  -4  -9   55.79   12.40
   2  -4   9   54.99   11.80
   2   4   9   51.19    9.20
  -2   4  -9   33.50    9.70
  -3  -4  -9  102.19   15.60
  -3  -4  -9  100.39   14.30
   3  -4   9  125.59   22.00
   3   4   9  118.19   13.30
  -3   4  -9  118.19   14.40
  -4  -4  -9   44.90   10.70
   4  -4   9   37.30   11.60
  -4  -4  -9   24.50   10.40
   4   4   9   57.29   10.50
  -4   4  -9   73.69   18.40
   5  -4   9   49.00   13.30
  -5  -4  -9   11.90    9.30
  -5  -4  -9   17.60    9.90
  -5   4  -9   34.50   10.50
  -6  -4  -9   33.90   13.40
   6  -4   9   35.60   13.40
  -6  -4  -9   16.90   10.30
   6   4   9   35.50    9.80
  -6   4  -9   34.00   11.60
  -7  -4  -9   91.99   15.30
   7  -4   9   71.59   16.50
  -7  -4  -9   81.09   14.40
  -7   4  -9   71.69   14.10
   7   4   9   77.79   12.50
   9  -5  -9   22.70   12.60
  -8  -5   9   -2.10    8.10
   8  -5  -9    0.70    9.70
   8   5  -9   -8.30    8.70
  -8   5   9    2.50   10.60
   7  -5  -9    2.40    8.90
  -7   5   9    3.20    6.80
   7   5  -9   -7.00    9.00
  -6  -5   9    9.10    8.10
   6  -5  -9    0.30    7.70
   6   5  -9   -9.70    7.30
  -6   5   9    9.60    6.80
  -5  -5   9   -1.00    7.20
   5  -5  -9    0.40    7.70
   5   5  -9   -6.30    7.50
  -5   5   9    0.30    4.90
   4  -5  -9  246.78   24.40
  -4  -5   9  187.58   21.70
  -4   5   9  227.68   20.30
   4   5  -9  179.98   21.90
   3  -5  -9   70.79   14.10
  -3  -5   9   72.79   13.10
   3   5  -9   69.59   12.90
  -3   5   9   81.49   11.50
   2  -5  -9   92.89   15.10
  -2  -5   9   91.89   13.90
   2   5  -9   98.49   14.30
  -2   5   9  100.69   12.70
   1  -5  -9   29.20   10.20
  -1  -5   9   22.90    8.30
   1   5  -9   16.20    8.00
  -1   5   9   19.30    7.50
   0  -5   9    7.40    7.30
   0  -5  -9   16.00    8.50
   0   5   9   16.30    7.10
   0   5  -9    6.40    6.90
  -1  -5  -9   -1.80    6.30
   1  -5   9    8.40    8.90
  -1   5  -9    2.20    7.20
   1   5   9    6.50    6.50
  -2  -5  -9   39.60   11.90
   2  -5   9   31.70   11.10
  -2   5  -9   33.00   10.00
   2   5   9   36.50    9.80
   3  -5   9   22.20   10.30
  -3  -5  -9   12.70    9.70
   3   5   9   16.10    8.00
  -3   5  -9   20.60    8.60
  -4  -5  -9  141.99   19.40
   4  -5   9  146.39   19.30
  -4   5  -9  124.19   16.30
   4   5   9  126.09   15.70
  -5  -5  -9   18.60    9.60
   5  -5   9   26.70   12.30
  -5  -5  -9   44.10   12.10
   5   5   9   37.50   10.50
  -5   5  -9   27.00   11.20
  -6  -5  -9  145.59   19.10
   6  -5   9  171.98   24.40
  -6  -5  -9  229.48   24.00
  -6   5  -9  233.08   26.40
   6   5   9  192.28   20.20
  -7  -6   9    6.40    9.50
   7  -6  -9    2.80    9.50
   7   6  -9   -3.30   14.90
  -7   6   9    8.50    7.10
   6  -6  -9   20.90   11.50
  -6  -6   9   10.40    8.70
   6   6  -9   27.90   12.40
  -6   6   9   31.00    8.50
   5  -6  -9    4.90    8.60
  -5  -6   9    2.00    8.20
   5   6  -9   12.10    9.80
  -5   6   9   20.20    9.30
  -4  -6   9  140.19   20.70
   4  -6  -9  153.08   20.80
   4   6  -9  124.39   19.10
  -4   6   9  160.28   20.90
   3  -6  -9    5.40    8.50
  -3  -6   9    0.10    7.10
  -3   6   9    5.60    7.10
   3   6  -9   -4.30    8.00
  -2  -6   9  190.88   21.60
   2  -6  -9  182.38   22.80
   2   6  -9  153.38   20.20
  -2   6   9  185.08   18.90
  -1  -6   9  106.89   16.70
   1  -6  -9  139.89   19.00
  -1   6   9  127.99   15.40
   1   6  -9  111.99   16.40
   0  -6   9    0.30    8.00
   0  -6  -9    3.30    8.80
   0   6   9    5.20    7.20
   0   6  -9    1.60    7.00
   1  -6   9   12.00    9.60
  -1  -6  -9   12.80    8.70
   1   6   9   19.70    8.20
  -1   6  -9   26.30   10.00
   2  -6   9   20.70   10.70
  -2  -6  -9   28.70   11.10
   2   6   9   32.30    9.70
  -2   6  -9   30.80   10.70
   3  -6   9   50.79   15.50
  -3  -6  -9   74.89   16.20
   3   6   9   90.39   13.20
  -3   6  -9   77.99   14.20
   4  -6   9   58.49   16.70
  -4  -6  -9   60.19   15.40
   4   6   9   84.79   13.50
  -4   6  -9   71.69   14.70
  -5  -6  -9   15.00   11.20
  -5   6  -9   12.10   10.00
   5   6   9   15.60    9.50
   5  -7  -9    3.90    9.80
  -5   7   9   20.20   12.40
  -4  -7   9   -2.70    7.80
   4  -7  -9   -8.70   11.20
  -4   7   9   -1.70    7.20
   4   7  -9   -2.60   10.20
  -3  -7   9    4.70    8.60
   3  -7  -9    4.50    9.80
  -3   7   9    8.10    8.00
   3   7  -9    0.80    9.20
  -2  -7   9   14.40    9.80
   2  -7  -9    1.50    9.90
   2   7  -9   14.70   11.30
  -2   7   9   12.80    8.60
   1  -7  -9  100.39   18.50
   1   7  -9   87.89   17.60
  -1   7   9  126.99   16.00
   0  -7   9   -1.00    7.60
   0  -7  -9   11.80    9.80
   0   7   9   26.50   16.60
   0   7  -9   22.70   11.60
   1  -7   9  163.88   23.70
  -1  -7  -9  202.48   25.60
  -1   7  -9  203.58   23.00
   1   7   9  238.98   26.60
   2  -7   9    2.90    9.40
  -2  -7  -9   -7.10   10.20
   2   7   9   -1.10    8.20
  -2   7  -9   -3.50    8.70
  11   0 -10  -16.40    8.10
 -11   0  10  -16.00    9.90
 -10   0  10   58.29   14.90
  10   0 -10   87.89   15.10
  -9   0  10   -1.60    9.00
   9   0 -10   -5.10    7.90
   8   0 -10  207.58   21.10
  -8   0  10  191.68   21.50
   7   0 -10    4.50    6.30
  -7   0  10   -4.20    6.00
   6   0 -10    0.90    6.90
  -6   0  10    1.30    5.70
  -5   0  10  -11.00    4.90
   5   0 -10  -12.30    6.00
  -4   0  10  328.97   28.80
   4   0 -10  361.76   29.20
   3   0 -10   -4.60    5.60
  -3   0  10   -1.70    5.20
   2   0 -10    5.50    5.50
  -2   0  10   -3.30    5.40
   1   0 -10   -3.70    5.50
  -1   0  10   -1.30    5.40
   0   0  10  188.68   18.00
   0   0 -10  152.08   15.60
   1   0  10   -2.20    5.50
  -1   0 -10    1.20    5.00
   2   0  10  224.18   19.40
  -2   0 -10  190.68   20.60
   3   0  10   -3.60    6.60
  -3   0 -10    8.10    5.60
  -4   0 -10  795.52   60.99
   4   0  10  778.42   60.29
   5   0  10   -0.10    6.50
  -5   0 -10    2.90    7.30
   6   0  10  123.59   15.30
  -6   0 -10  133.89   16.10
  -6   0 -10  118.29   18.10
  -7   0 -10    0.10    9.80
  -7   0 -10   11.80    8.30
   7   0  10   -3.00    7.20
   8   0  10    4.80    8.30
  -8   0 -10   -2.90    7.00
 -11  -1  10  102.29   17.30
  11   1 -10   52.49   13.00
 -11   1  10   47.00   14.40
 -10  -1  10   46.50   14.50
  10  -1 -10   42.30   12.80
  10   1 -10   26.20   14.20
 -10   1  10    3.60   11.70
  -9  -1  10   14.00    9.60
   9  -1 -10   13.90    8.80
   9   1 -10    9.40   10.50
  -9   1  10    6.10    8.60
   8  -1 -10  -15.80    7.90
  -8  -1  10   -9.10    7.50
  -8   1  10  -13.70    8.00
   8   1 -10  -18.90    8.40
  -7  -1  10   26.60    9.40
   7  -1 -10   11.60    7.30
   7   1 -10   30.00    9.80
  -7   1  10    3.90    7.80
   6  -1 -10    2.80    5.50
  -6  -1  10    4.40    6.80
   6   1 -10    8.60    7.30
  -6   1  10    3.60    7.20
   5  -1 -10   65.99   10.70
  -5  -1  10   71.79   11.30
   5   1 -10   79.99   11.70
  -5   1  10   62.49   10.90
  -4  -1  10   -0.60    5.20
   4  -1 -10    2.30    4.90
  -4   1  10   -1.10    6.10
   4   1 -10    1.70    6.30
  -3  -1  10   57.79    9.80
   3  -1 -10   63.49    9.70
   3   1 -10   67.29   10.20
  -3   1  10   60.39    9.60
  -2  -1  10  120.59   13.00
   2  -1 -10   99.69   12.30
  -2   1  10  105.79   12.40
   2   1 -10  123.09   13.10
   1  -1 -10    3.10    4.90
  -1  -1  10    7.50    5.10
   1   1 -10    5.80    5.80
  -1   1  10   11.10    5.10
   0  -1 -10    5.00    5.00
   0  -1  10    6.30    7.90
   0   1  10    9.90    8.10
   0   1 -10   15.70    6.40
   1  -1  10  303.67   25.40
  -1  -1 -10  280.87   25.60
  -1   1 -10  274.67   25.00
   1   1  10  329.17   25.50
  -2  -1 -10   86.49   20.40
   2  -1  10   82.99   10.90
   2   1  10   74.59   10.50
  -2   1 -10  110.19   16.80
  -3  -1 -10  394.36   31.60
   3  -1  10  352.96   30.50
  -3   1 -10  340.17   30.40
   3   1  10  380.96   30.20
  -4  -1 -10   18.70    8.80
   4  -1  10   17.40    7.30
  -4   1 -10   26.10    9.30
   4   1  10   23.70    8.00
  -5  -1 -10   88.99   15.70
   5  -1  10  106.39   13.70
  -5  -1 -10  127.59   15.10
   5   1  10  114.79   13.40
  -5   1 -10   94.89   13.70
  -6  -1 -10    5.70   11.30
   6  -1  10    7.70    7.70
  -6  -1 -10   18.50    8.30
  -6   1 -10   10.40    7.30
  -6   1 -10    7.40   10.00
   6   1  10   11.30    7.90
   7  -1  10  100.89   15.70
  -7  -1 -10   98.19   19.50
  -7  -1 -10  125.69   15.50
  -7   1 -10  101.59   18.30
   7   1  10   89.09   13.80
  -7   1 -10   66.69   14.00
   8  -1  10   -3.60    9.10
  -8  -1 -10   12.40    8.40
  -8  -1 -10    1.50   11.70
  -8   1 -10    1.10   10.80
   8   1  10    6.00   10.10
  -8   1 -10    8.70    8.70
 -10  -2  10   -6.30    9.70
  10  -2 -10    0.40    8.80
  10   2 -10    8.00   12.10
 -10   2  10   -3.50    8.90
  -9  -2  10   23.30   10.70
   9  -2 -10   19.80    9.90
   9   2 -10   11.20    9.50
  -9   2  10   12.80   10.70
  -8  -2  10   -3.20    8.40
   8  -2 -10   -0.70    7.20
   8   2 -10    5.90    9.10
  -8   2  10   -5.40    6.90
  -7  -2  10   -3.90    7.60
   7  -2 -10   -1.50    7.20
   7   2 -10  -15.70    7.10
  -7   2  10    2.60    7.40
   6  -2 -10    9.40    6.90
  -6  -2  10   17.70    8.20
  -6   2  10   18.80    7.00
   6   2 -10   -6.60    7.30
   5  -2 -10  215.68   20.90
  -5  -2  10  229.18   21.30
   5   2 -10  242.38   21.90
  -5   2  10  179.38   19.40
   4  -2 -10    5.50    5.90
  -4  -2  10    4.90    6.20
   4   2 -10   13.60    8.10
  -4   2  10    3.00    5.70
   3  -2 -10  126.59   15.10
  -3  -2  10  141.99   15.60
  -3   2  10  149.79   14.60
   3   2 -10  137.99   15.60
  -2  -2  10   58.49   10.70
   2  -2 -10   60.49   10.30
  -2   2  10   69.29    9.50
   2   2 -10   75.49   11.30
   1  -2 -10    5.30    6.00
  -1  -2  10   11.80    6.40
  -1   2  10   10.90    5.90
   1   2 -10    6.70    6.70
   0  -2 -10   12.50    6.50
   0  -2  10   16.20    7.00
   0   2  10   21.10    7.00
   0   2 -10    5.00    6.00
  -1  -2 -10  518.55   42.50
   1  -2  10  621.54   49.10
  -1   2 -10  462.55   41.30
   1   2  10  555.04   42.00
  -2  -2 -10   14.00    7.10
   2  -2  10   19.70    7.90
   2   2  10   12.00    8.10
  -2   2 -10   11.60    6.20
   3  -2  10  114.69   14.60
  -3  -2 -10  131.69   18.00
  -3   2 -10  101.89   15.40
   3   2  10  112.49   13.10
   4  -2  10  121.59   15.20
  -4  -2 -10  115.49   15.50
  -4   2 -10  103.09   13.60
   4   2  10  117.89   13.40
   5  -2  10   78.29   14.10
  -5  -2 -10  101.49   14.90
  -5  -2 -10  105.59   16.40
  -5   2 -10  105.79   13.90
   5   2  10   99.99   12.80
   6  -2  10    6.70    9.50
  -6  -2 -10   -6.80    6.60
  -6  -2 -10    3.20    9.40
  -6   2 -10   10.60    9.50
  -6   2 -10    0.50    9.60
   6   2  10    4.90    7.60
   7  -2  10  453.45   40.60
  -7  -2 -10  482.15   42.70
  -7  -2 -10  512.85   40.90
   7   2  10  464.85   38.20
  -7   2 -10  411.76   38.30
  -7   2 -10  470.55   45.30
  -8  -2 -10   -1.60   12.20
   8  -2  10    6.90   10.80
  -8  -2 -10   11.30    8.60
  -8   2 -10    6.30    8.00
   8   2  10    8.50    8.40
  -8   2 -10   15.00   12.40
  10  -3 -10    1.00    9.40
  10  -3 -10    1.10   12.50
 -10  -3  10   -1.80   11.20
 -10   3  10    3.30    9.70
  10   3 -10  -19.10   12.10
  -9  -3  10    6.90    9.20
   9  -3 -10    5.00    9.00
  -9   3  10   10.60    9.20
   9   3 -10   17.40   13.00
  -8  -3  10    3.50    9.00
   8  -3 -10    6.80    7.50
   8   3 -10  -11.10    8.70
  -8   3  10    1.80    6.80
  -7  -3  10   -6.90    7.50
   7  -3 -10   -1.80    6.90
   7   3 -10  -12.10   10.10
  -7   3  10   -0.70    6.20
   6  -3 -10    6.60    7.20
  -6  -3  10   14.10    8.40
  -6   3  10   12.90    7.30
   6   3 -10    2.10   10.20
  -5  -3  10   -0.80    7.40
   5  -3 -10    7.20    6.90
  -5   3  10    3.20    6.70
   5   3 -10   -5.50    8.20
   4  -3 -10   22.10    8.30
  -4  -3  10   34.40    9.20
   4   3 -10   31.40   10.50
  -4   3  10   29.20    9.00
  -3  -3  10   20.30    8.40
   3  -3 -10   33.20    9.10
   3   3 -10   30.60   10.30
  -3   3  10   24.60    7.40
   2  -3 -10  159.78   18.10
  -2  -3  10  164.68   17.50
   2   3 -10  177.78   17.70
  -2   3  10  146.79   16.20
   1  -3 -10   98.89   13.50
  -1  -3  10   83.89   12.50
   1   3 -10   81.69   12.30
  -1   3  10   95.79   11.50
   0  -3  10  128.59   14.90
   0  -3 -10  123.99   15.20
   0   3  10  114.59   13.40
   0   3 -10  118.49   14.40
  -1  -3 -10   23.30    8.30
   1  -3  10   15.80    7.70
   1   3  10   19.30    7.00
  -1   3 -10   12.40    7.80
  -2  -3 -10   12.70    7.00
   2  -3  10    7.40    7.60
   2   3  10   10.50    6.90
  -2   3 -10    5.00    6.80
  -3  -3 -10    4.60    6.90
   3  -3  10   -3.90    7.10
   3   3  10    1.40    5.90
  -3   3 -10    2.70    6.90
   4  -3  10   36.00   11.70
  -4  -3 -10   18.10    9.80
  -4  -3 -10   18.90    9.40
   4   3  10   28.10   12.80
  -5  -3 -10   28.70   12.10
   5  -3  10   38.80   11.90
  -5   3 -10   14.60    7.90
   5   3  10   41.20   11.50
  -6  -3 -10  108.09   17.50
  -6  -3 -10  135.59   18.20
   6  -3  10  115.19   18.40
   6   3  10  124.89   15.20
  -6   3 -10  108.69   15.80
   7  -3  10   12.00   12.40
  -7  -3 -10   31.60   12.10
  -7  -3 -10   29.90   13.20
  -7   3 -10   36.20   18.40
  -7   3 -10   39.30   13.00
   7   3  10   20.10   10.40
   9  -4 -10   10.80   12.70
   9  -4 -10    3.20    9.80
  -9  -4  10    8.00   10.20
   9   4 -10    4.00   12.60
  -9   4  10   -1.00   11.90
   8  -4 -10  101.19   16.90
  -8  -4  10   31.70   17.80
  -8   4  10   64.49   12.90
   8   4 -10   59.09   15.30
   7  -4 -10   -2.20    9.30
  -7  -4  10   -2.00    6.90
  -7   4  10   -2.90    7.80
   7   4 -10   11.80   10.30
  -6  -4  10   -5.90    6.70
   6  -4 -10   -1.90    6.90
  -6   4  10    2.60    6.50
   6   4 -10   -7.80    7.90
  -5  -4  10  104.69   14.60
   5  -4 -10   80.29   15.40
  -5   4  10   83.59   12.40
   5   4 -10  101.69   15.30
  -4  -4  10   -3.60    6.50
   4  -4 -10    1.30    6.30
   4   4 -10    0.10    7.00
  -4   4  10   -4.50    5.10
  -3  -4  10    4.20    6.80
   3  -4 -10    3.20    6.90
   3   4 -10    8.30    7.50
  -3   4  10   -2.90    5.80
  -2  -4  10   17.20    8.80
   2  -4 -10    9.00    6.60
   2   4 -10    5.80    7.70
  -2   4  10   22.50    7.20
  -1  -4  10   71.49   12.10
   1  -4 -10   66.49   12.80
  -1   4  10   78.39   11.20
   1   4 -10   85.29   12.50
   0  -4 -10   52.69   11.40
   0  -4  10   58.09   11.70
   0   4 -10   28.90    9.70
   0   4  10   45.60    9.00
   1  -4  10   70.09   13.60
  -1  -4 -10   68.59   12.80
  -1   4 -10   56.99   11.20
   1   4  10   72.99   10.50
  -2  -4 -10   73.49   14.20
   2  -4  10   60.09   12.80
  -2   4 -10   38.70   11.10
   2   4  10   61.69   10.10
  -3  -4 -10   10.20    8.40
  -3  -4 -10    0.30    7.10
   3  -4  10   16.10    9.70
  -3   4 -10   10.60    8.20
   3   4  10    5.10    6.90
   4  -4  10  182.68   22.80
  -4  -4 -10  226.58   23.70
  -4  -4 -10  185.98   21.30
   4   4  10  224.48   20.20
  -4   4 -10  186.38   20.50
  -5  -4 -10   72.09   15.30
  -5  -4 -10   69.19   14.30
   5  -4  10   78.09   23.60
   5   4  10   84.29   12.20
  -5   4 -10   59.59   13.20
  -6  -4 -10  109.59   17.30
  -6  -4 -10  103.79   17.10
   6  -4  10  100.99   19.00
  -6   4 -10   90.39   15.30
   6   4  10  105.69   13.90
  -7  -4 -10   96.39   27.60
  -7   4 -10   47.30   13.40
   7   4  10   63.59   15.50
   8  -5 -10  -14.20    9.30
  -8  -5  10    9.30   10.90
   8   5 -10  -10.20   12.80
  -8   5  10   -0.80    8.70
   7  -5 -10  163.58   20.80
  -7  -5  10  114.29   19.00
   7   5 -10   96.79   18.20
  -7   5  10  117.39   15.50
  -6  -5  10   12.90    9.90
   6  -5 -10   36.70   13.00
  -6   5  10   12.80   12.00
   6   5 -10   28.10   11.40
  -5  -5  10   -1.30    6.40
   5  -5 -10    0.30    7.80
   5   5 -10   -1.90    8.40
  -5   5  10    9.60    7.60
  -4  -5  10   -0.20    7.10
   4  -5 -10    0.90    7.40
   4   5 -10    4.70    7.90
  -4   5  10    2.20    5.10
   3  -5 -10    5.90    7.80
  -3  -5  10    0.20    7.60
   3   5 -10   11.50    8.50
  -3   5  10    8.70    5.70
  -2  -5  10    6.40    7.00
   2  -5 -10    2.70    7.00
  -2   5  10    1.70    5.70
   2   5 -10    1.20    7.40
  -1  -5  10    4.40    7.10
   1  -5 -10   -5.60    7.00
   1   5 -10   -5.40    6.90
  -1   5  10   -2.60    5.80
   0  -5 -10    5.40    7.90
   0  -5  10   -3.60    7.10
   0   5  10    4.60    6.50
   0   5 -10   -5.00    6.40
   1  -5  10  210.88   25.10
  -1  -5 -10  278.17   27.30
   1   5  10  275.77   23.50
  -1   5 -10  222.88   23.80
  -2  -5 -10   69.29   15.90
   2  -5  10   66.89   15.10
  -2   5 -10   78.29   13.40
   2   5  10   82.39   12.10
   3  -5  10    5.20    8.90
  -3  -5 -10   -4.20    8.40
  -3   5 -10   -3.50    7.60
   3   5  10   -3.20    6.10
  -4  -5 -10    2.10    8.80
   4  -5  10   16.80   11.20
  -4   5 -10   17.30   10.60
   4   5  10   25.60    8.80
  -5  -5 -10   42.30   11.40
   5  -5  10   38.70   14.50
  -5  -5 -10   29.90   12.20
  -5   5 -10   49.00   14.30
   5   5  10   45.90   10.80
  -6  -6  10    7.10    9.80
  -6   6  10    2.20    6.00
   5  -6 -10    6.20    9.10
  -5  -6  10   15.10   10.20
  -5   6  10   16.40    7.40
   5   6 -10    8.10   10.30
  -4  -6  10   27.90   11.10
   4  -6 -10   20.50   10.90
   4   6 -10   18.70   11.10
  -4   6  10   22.50    8.70
   3  -6 -10   37.60   13.40
  -3   6  10   31.60   11.40
   3   6 -10   25.80   10.80
  -2  -6  10   -2.00    7.30
   2  -6 -10    3.80    8.90
  -2   6  10    2.40    8.60
   2   6 -10    1.30    8.90
   1  -6 -10   45.70   13.00
  -1  -6  10   38.90   11.60
  -1   6  10   77.49   11.60
   1   6 -10   41.10   11.40
   0  -6  10   36.00   11.80
   0  -6 -10   37.20   12.50
   0   6 -10   41.30   11.70
   0   6  10   55.89   11.20
  -1  -6 -10   -1.20    8.30
   1  -6  10   16.30   10.00
  -1   6 -10   -1.30    8.30
   1   6  10    9.10    7.70
   2  -6  10    8.20   10.10
  -2  -6 -10   31.50   12.00
  -2   6 -10   23.60   10.40
   2   6  10   23.40    9.40
   3  -6  10   92.59   19.40
  -3  -6 -10  111.99   18.40
  -3   6 -10   92.59   16.20
   3   6  10  113.79   15.20
  -4  -6 -10  214.88   25.30
  -4   6 -10  178.78   22.30
   4   6  10  191.68   21.40
  -3   7  10   -2.90    8.50
   2  -7 -10   58.69   15.40
   2   7 -10   44.10   13.60
  -2   7  10   36.70   11.30
   1  -7 -10   -1.50    9.10
   1   7 -10   10.90   11.40
  -1   7  10   15.20    9.80
   0  -7 -10   26.50   11.70
   0   7  10   34.90   11.00
   0   7 -10   32.60   12.90
  10   0 -11   -1.80    8.30
 -10   0  11    1.30   11.50
   9   0 -11    2.70    8.50
  -9   0  11   20.90   11.40
   8   0 -11   -3.00    8.00
  -8   0  11   -6.50    8.40
   7   0 -11  304.87   26.40
  -7   0  11  252.87   26.30
   6   0 -11    1.90    6.40
  -6   0  11   -6.20    6.00
  -5   0  11   16.50    8.10
   5   0 -11   22.40    8.90
   4   0 -11   -3.10    6.80
  -4   0  11   -0.80    6.30
  -3   0  11  121.59   14.20
   3   0 -11  129.69   14.30
   2   0 -11   -4.00    6.30
  -2   0  11   -3.70    6.00
  -1   0  11  861.31   62.59
   1   0 -11  776.12   62.39
   0   0 -11    8.40    6.00
   0   0  11    9.30    6.90
   1   0  11 2163.08  148.69
  -1   0 -11 1883.21  148.49
   2   0  11    1.60    9.50
  -2   0 -11   -0.70    5.60
  -3   0 -11  553.44   43.90
   3   0  11  535.65   43.70
  -4   0 -11    0.80    6.80
   4   0  11   -1.80    6.80
  -5   0 -11  275.17   24.90
   5   0  11  231.38   23.40
   6   0  11    1.20    7.80
  -6   0 -11   -8.00    7.90
  -6   0 -11    7.80   11.10
   7   0  11  398.16   35.90
  -7   0 -11  462.25   44.60
  -7   0 -11  413.66   36.80
  -8   0 -11    1.30    8.20
  10  -1 -11   42.00   12.40
 -10  -1  11   48.10   14.10
 -10   1  11   26.50   12.40
  10   1 -11   29.80   12.50
  -9  -1  11   10.40   10.30
   9  -1 -11   -7.50    8.50
   9   1 -11    2.80   10.90
  -9   1  11    8.40    8.90
  -8  -1  11   56.99   12.90
   8  -1 -11  110.59   14.80
  -8   1  11   37.50   11.50
   8   1 -11   55.39   13.80
  -7  -1  11   29.00   10.10
   7  -1 -11   13.40    9.30
   7   1 -11   40.90   11.60
  -7   1  11  -13.50    9.70
  -6  -1  11   14.00    8.40
   6  -1 -11   11.40    6.60
   6   1 -11    7.40    7.90
  -6   1  11    5.10    7.80
   5  -1 -11  187.88   18.90
  -5  -1  11  195.78   19.30
  -5   1  11  151.88   18.70
   5   1 -11  170.58   18.80
   4  -1 -11   58.39   10.20
  -4  -1  11   61.29   11.10
  -4   1  11   69.49   10.70
   4   1 -11   59.19   11.40
   3  -1 -11    5.60    5.80
  -3  -1  11   13.90    6.70
   3   1 -11   10.70    7.00
  -3   1  11    9.10    7.40
  -2  -1  11  211.48   21.10
   2  -1 -11  214.28   21.20
  -2   1  11  257.17   21.40
   2   1 -11  229.48   21.40
  -1  -1  11   79.49   10.90
   1  -1 -11   65.79   11.20
  -1   1  11   66.29   11.00
   1   1 -11   77.79   11.00
   0  -1  11  254.77   23.80
   0  -1 -11  261.77   24.20
   0   1 -11  280.27   24.00
   0   1  11  280.67   23.70
   1  -1  11    3.40    5.60
  -1  -1 -11   -2.00    6.10
   1   1  11   -9.60    5.70
  -1   1 -11    1.20    6.00
   2  -1  11    2.00    7.00
  -2  -1 -11   12.60    7.50
   2   1  11   13.80    7.20
  -2   1 -11   11.50    8.30
  -3  -1 -11   29.00    9.70
   3  -1  11   39.50   10.10
  -3   1 -11   51.49   10.60
  -4  -1 -11   68.79   21.20
   4  -1  11   36.00    9.50
   4   1  11   20.00    9.00
  -4   1 -11   34.50   13.10
  -5  -1 -11  103.29   17.90
  -5  -1 -11  110.39   15.70
   5  -1  11  110.39   14.50
   5   1  11   97.69   13.80
  -5   1 -11   90.89   14.50
  -6  -1 -11   -6.00    7.80
   6  -1  11   -9.70    8.40
  -6  -1 -11   13.50   12.00
   6   1  11   -3.30    7.80
  -6   1 -11   -4.20    7.50
  -6   1 -11    4.60   10.20
  -7  -1 -11  152.18   22.50
  -7  -1 -11  163.08   20.00
   7  -1  11  134.09   19.00
   7   1  11  130.19   18.60
  -7   1 -11  143.79   18.90
 -10  -2  11    4.10   11.80
  10  -2 -11    3.20   10.70
  10   2 -11   12.40   12.50
 -10   2  11    8.70   11.40
  -9  -2  11    7.10   10.60
   9  -2 -11    4.80    8.00
   9   2 -11   -3.50   10.50
  -9   2  11   -1.10    8.80
   8  -2 -11   -8.90    7.40
  -8  -2  11    4.10    9.00
  -8   2  11   -4.90    9.30
   8   2 -11   13.70    9.50
  -7  -2  11    4.30    8.50
   7  -2 -11    0.20    7.60
  -7   2  11   -1.70    7.20
   7   2 -11   -6.60    7.20
   6  -2 -11   10.90    8.20
  -6  -2  11   14.40    9.10
  -6   2  11    0.30    6.80
   6   2 -11   -1.80    7.60
   5  -2 -11    1.20    6.90
  -5  -2  11    1.00    6.90
   5   2 -11   -2.30    7.20
  -5   2  11    0.40    5.90
   4  -2 -11  527.75   41.80
  -4  -2  11  513.65   41.60
  -4   2  11  475.45   40.30
   3  -2 -11   13.30    7.20
  -3  -2  11    8.50    7.30
   3   2 -11   -0.80    6.30
  -3   2  11   12.30    6.90
  -2  -2  11  716.83   57.39
   2  -2 -11  783.12   58.09
   2   2 -11  728.53   57.39
  -2   2  11  721.53   56.59
  -1  -2  11   29.10    8.50
   1  -2 -11   61.49   10.40
   1   2 -11   25.90    7.80
  -1   2  11   39.70    8.80
   0  -2  11  175.48   17.80
   0  -2 -11  177.78   18.40
   0   2 -11  156.68   17.10
   0   2  11  176.68   17.20
  -1  -2 -11   24.10    8.80
   1  -2  11    8.50    7.40
  -1   2 -11   14.20    6.80
   1   2  11   18.50    7.50
  -2  -2 -11  238.78   22.40
   2  -2  11  220.28   21.50
  -2   2 -11  192.18   20.50
   2   2  11  235.18   20.50
   3  -2  11    6.20    9.30
  -3  -2 -11    1.30    7.20
  -3   2 -11    3.80    7.10
   3   2  11    6.40    6.50
  -4  -2 -11 1103.99   74.49
   4  -2  11  815.02   72.29
   4   2  11  982.00   72.79
  -4   2 -11  864.51   71.39
  -5  -2 -11   12.40   11.40
   5  -2  11    9.90    9.50
  -5  -2 -11   20.20   14.10
   5   2  11   10.90    9.20
  -5   2 -11   10.80   10.10
  -6  -2 -11 1005.60   79.39
   6  -2  11  996.90   78.59
  -6  -2 -11 1114.79   82.19
   6   2  11  982.50   76.49
  -6   2 -11  962.80   76.99
  -7  -2 -11   81.79   16.70
  -7  -2 -11   99.39   20.20
   7  -2  11   69.99   16.50
   7   2  11   89.29   15.00
  -7   2 -11   69.19   14.70
  -7   2 -11   59.99   17.70
   9  -3 -11    4.00    9.40
  -9  -3  11    6.80   10.40
  -9   3  11    4.30   14.50
   9   3 -11    4.30   10.70
   8  -3 -11   -1.30    7.70
   8   3 -11   -3.50   11.60
  -8   3  11   -9.90    7.50
  -7  -3  11   -0.40    8.60
   7  -3 -11   -6.50    8.80
  -7   3  11   -5.80    6.90
   7   3 -11    2.50    9.00
   6  -3 -11    2.70    7.60
  -6  -3  11    4.60    8.30
  -6   3  11    6.40    7.20
   6   3 -11    3.90    8.10
  -5  -3  11  137.39   16.70
   5  -3 -11  126.39   17.60
   5   3 -11  144.29   17.70
  -5   3  11  114.79   15.10
  -4  -3  11   -4.60    6.70
   4  -3 -11    4.60    6.50
   4   3 -11   12.30    8.20
  -4   3  11   -4.70    6.40
  -3  -3  11    9.20    7.90
   3  -3 -11    2.50    6.70
  -3   3  11   -0.10    6.90
   3   3 -11    9.60    8.00
   2  -3 -11    1.80    7.00
  -2  -3  11   -3.50    5.90
   2   3 -11    4.20    7.50
  -2   3  11   -3.50    6.10
  -1  -3  11   73.99   12.10
   1  -3 -11  106.89   14.30
  -1   3  11   65.39   11.20
   1   3 -11   84.69   12.10
   0  -3 -11  -10.60    5.60
   0  -3  11   -1.60    6.30
   0   3 -11   -5.40    6.50
  -1  -3 -11   11.10    7.40
   1  -3  11    7.80    7.10
  -1   3 -11   14.50    8.10
   1   3  11   20.60    7.90
  -2  -3 -11   30.70    9.90
   2  -3  11   16.40    8.60
   2   3  11   46.90   10.00
  -2   3 -11   25.80    9.10
  -3  -3 -11  127.49   17.90
   3  -3  11  162.68   18.30
  -3   3 -11  136.89   16.40
   3   3  11  151.48   16.00
   4  -3  11   -1.20    8.40
  -4  -3 -11    2.40   10.30
  -4   3 -11   -0.50    6.30
   4   3  11    2.20    8.10
   5  -3  11    3.70   14.80
  -5  -3 -11   11.20   10.70
  -5  -3 -11    7.70    8.70
   5   3  11    9.90    8.80
  -5   3 -11    9.60    9.70
  -6  -3 -11   12.00    9.70
  -6  -3 -11   18.80   12.50
   6  -3  11   21.60   12.60
   6   3  11    8.80    9.50
  -6   3 -11    2.30   11.30
  -7   3 -11   74.19   16.40
   8  -4 -11   -1.90   11.40
  -8  -4  11   44.20   13.10
  -8   4  11   27.20   11.30
   8   4 -11   20.40   13.90
   7  -4 -11    5.60    8.80
  -7  -4  11    8.10   10.00
   7   4 -11    4.90   12.10
  -7   4  11   16.50   12.90
  -6  -4  11   48.20   12.80
   6  -4 -11   71.19   14.70
   6   4 -11   39.80   13.00
  -6   4  11   54.09   11.90
  -5  -4  11   72.59   13.50
   5  -4 -11   38.40   11.10
  -5   4  11   68.19   10.80
   5   4 -11   29.20   11.80
  -4  -4  11  107.49   16.20
   4  -4 -11  125.39   17.30
  -4   4  11  123.99   14.20
   4   4 -11  110.69   16.30
   3  -4 -11   84.59   14.50
  -3  -4  11   85.29   14.40
  -3   4  11   90.89   12.00
   3   4 -11   89.29   14.20
   2  -4 -11  110.49   16.00
  -2  -4  11   95.19   14.50
  -2   4  11  109.59   12.80
   2   4 -11   98.89   14.50
   1  -4 -11  180.98   21.00
  -1  -4  11  185.98   20.60
  -1   4  11  193.08   18.40
   1   4 -11  174.48   19.60
   0  -4 -11   27.80   10.10
   0  -4  11   39.30   10.80
   0   4  11   34.50    9.00
   0   4 -11   46.60   11.20
  -1  -4 -11  399.26   35.10
   1  -4  11  355.36   33.90
  -1   4 -11  348.17   32.60
   1   4  11  406.86   31.90
  -2  -4 -11    8.30    8.00
   2  -4  11   -3.60    8.40
  -2   4 -11   11.20    8.90
   2   4  11    1.40    5.80
  -3  -4 -11  572.94   45.70
   3  -4  11  476.95   43.90
  -3  -4 -11  537.75   44.00
  -3   4 -11  444.96   41.70
   3   4  11  537.95   41.50
   4  -4  11  199.08   24.30
  -4  -4 -11  258.77   25.70
  -4  -4 -11  209.08   23.80
  -4   4 -11  208.58   22.00
   4   4  11  202.08   20.60
  -5  -4 -11  266.77   28.60
   5  -4  11  239.08   29.70
  -5  -4 -11  312.47   30.90
   5   4  11  312.37   26.30
  -5   4 -11  274.27   26.90
  -6  -4 -11   39.00   13.70
  -6   4 -11   50.29   13.00
   6   4  11   80.49   14.50
   7  -5 -11    0.60   10.00
  -7  -5  11   -2.40    9.20
  -7   5  11    5.50    9.10
   6  -5 -11   27.50   11.00
  -6  -5  11   15.30    9.40
   6   5 -11   16.70   10.90
  -6   5  11   12.80    8.40
  -5  -5  11   34.00   11.40
   5  -5 -11   40.80   12.40
   5   5 -11   38.20   12.90
  -5   5  11   21.90    8.20
  -4  -5  11   35.00   15.70
   4  -5 -11   17.30   10.00
  -4   5  11    2.50   13.10
   4   5 -11    9.00    9.50
   3  -5 -11   -0.30    8.00
  -3  -5  11   -4.40    8.10
   3   5 -11   -2.50    8.80
  -3   5  11   -2.00    6.50
   2  -5 -11  150.48   20.20
  -2  -5  11  127.59   18.30
  -2   5  11  139.19   16.30
   2   5 -11  149.88   18.40
   1  -5 -11    0.20    7.30
  -1  -5  11    1.40    8.40
  -1   5  11    2.80    6.10
   1   5 -11   -0.70    7.80
   0  -5 -11   58.39   14.30
   0  -5  11   47.20   13.00
   0   5  11   92.79   11.90
   0   5 -11   69.79   13.50
  -1  -5 -11    2.80    8.50
   1  -5  11    9.30    8.60
   1   5  11    0.00    5.70
  -1   5 -11    5.00    8.60
   2  -5  11    1.70    9.00
  -2  -5 -11   -7.80    7.10
   2   5  11   -5.50    5.00
  -2   5 -11   -8.40    7.40
  -3  -5 -11    2.80    9.50
   3  -5  11    9.80   10.20
   3   5  11   17.50    8.60
  -3   5 -11    6.50    9.90
  -4  -5 -11   19.30   12.20
   4  -5  11   24.40   12.10
  -4   5 -11   23.50   12.30
   4   5  11   20.70    9.80
   5  -6 -11    0.60   12.10
   5   6 -11   12.80   14.50
  -5   6  11    3.80    8.60
   4  -6 -11  193.28   23.70
  -4  -6  11   94.39   18.00
   4   6 -11  128.29   19.70
  -4   6  11  124.49   15.60
   3  -6 -11   16.40   11.30
  -3  -6  11   16.10    9.30
  -3   6  11   17.40    8.10
   3   6 -11   22.80   11.20
   2  -6 -11  222.68   25.60
  -2  -6  11  137.19   22.30
   2   6 -11  206.48   23.10
  -2   6  11  226.58   21.30
  -1  -6  11    8.00   10.00
   1  -6 -11   10.70   10.30
   1   6 -11   -0.90    8.10
  -1   6  11    9.40    7.90
   0  -6  11  120.59   18.40
   0  -6 -11  161.58   20.80
   0   6 -11   94.89   16.80
   0   6  11  125.79   22.70
  -1  -6 -11  123.69   19.70
   1  -6  11   83.99   18.50
  -1   6 -11  111.49   17.60
   1   6  11  135.99   16.80
  -2  -6 -11  313.87   31.40
  -2   6 -11  241.88   26.90
   2   6  11  279.27   26.50
  10   0 -12  233.08   26.00
  -9   0  12  -11.60   20.40
  -8   0  12  222.68   26.60
   8   0 -12  270.27   26.60
   7   0 -12   -6.80    7.20
  -7   0  12   -1.90    6.90
   6   0 -12   31.40    9.60
  -6   0  12   19.20    9.20
   5   0 -12    0.10    7.40
  -5   0  12   -6.90    7.40
  -4   0  12  443.26   37.10
   4   0 -12  447.46   37.00
   3   0 -12   -1.40    6.70
  -3   0  12    5.30    7.40
  -2   0  12 1119.39   82.49
   2   0 -12 1061.29   82.39
  -1   0  12    2.00    7.20
   1   0 -12   -0.50    6.30
   0   0  12  726.03   52.69
   0   0 -12  616.64   52.39
   1   0  12   -2.50    6.40
  -1   0 -12    6.00    7.60
   2   0  12   46.80    9.80
  -2   0 -12   34.60    8.70
   3   0  12  -10.00    6.50
  -3   0 -12   -8.90    5.90
   4   0  12  396.06   33.20
  -4   0 -12  375.06   33.90
  -5   0 -12    5.10    8.30
   5   0  12   -3.60   14.80
   6   0  12  570.44   45.50
  -6   0 -12  460.55   45.60
  -6   0 -12  643.44   51.99
  -7   0 -12    5.60   10.10
  -9  -1  12   31.70   15.60
   9  -1 -12   21.20   11.10
   9   1 -12    2.30   11.50
  -9   1  12   20.80   18.70
  -8  -1  12   49.10   13.80
   8  -1 -12   61.29   14.60
   8   1 -12  103.29   16.40
  -8   1  12   13.00   12.40
  -7  -1  12    7.40    9.70
   7  -1 -12    1.20    7.90
   7   1 -12    0.80    9.50
  -7   1  12    0.10    8.00
   6  -1 -12   86.89   13.40
  -6  -1  12   84.89   14.10
   6   1 -12  101.29   14.60
  -6   1  12   42.90   13.10
   5  -1 -12  178.18   19.90
  -5  -1  12  187.58   20.20
   5   1 -12  195.58   20.50
  -5   1  12  162.58   19.60
   4  -1 -12   24.70    8.20
  -4  -1  12   22.40    8.20
   4   1 -12   51.29   10.70
  -4   1  12   19.10    9.70
   3  -1 -12   79.59   11.60
  -3  -1  12   31.10    9.50
  -3   1  12   62.89   10.80
   3   1 -12   63.69   11.50
   2  -1 -12  114.49   14.60
  -2  -1  12  114.69   13.90
   2   1 -12  125.59   14.70
  -2   1  12   96.79   14.60
  -1  -1  12   -6.30    5.50
   1  -1 -12  -11.30    5.50
   1   1 -12    1.50    7.40
  -1   1  12    2.50    7.10
   0  -1  12  149.59   16.10
   0  -1 -12  142.09   16.70
   0   1  12  142.69   16.30
   0   1 -12  156.38   16.40
   1  -1  12  158.48   16.80
  -1  -1 -12  144.49   17.10
   1   1  12  173.18   17.00
  -1   1 -12  154.38   17.00
   2  -1  12   17.10    7.30
  -2  -1 -12   22.50    8.60
   2   1  12    6.90    7.30
  -2   1 -12   14.60    8.10
  -3  -1 -12   42.40   10.80
   3  -1  12   40.00   10.40
  -3   1 -12   31.40    9.60
   3   1  12   45.20   10.40
   4  -1  12   -0.60    6.40
  -4  -1 -12   10.60    9.80
   4   1  12   -0.80    8.10
  -4   1 -12   -0.80    7.50
   5  -1  12   25.80   15.50
  -5  -1 -12   28.20   10.60
   5   1  12   23.40   10.80
  -5   1 -12   21.70    9.40
  -6  -1 -12   27.70   16.30
   6  -1  12   64.59   15.50
  -6  -1 -12   28.90   14.40
  -6   1 -12   31.50   11.60
   6   1  12   26.20   21.20
   9  -2 -12   30.60   12.20
  -9  -2  12   30.60   14.20
  -9   2  12   12.70   11.00
   9   2 -12   20.80   12.90
  -8  -2  12    3.50   17.70
   8  -2 -12   -2.30    9.60
  -8   2  12    5.70   15.20
   8   2 -12  -11.40   10.50
   7  -2 -12  279.27   25.90
  -7  -2  12  264.57   26.10
  -7   2  12  170.28   23.10
   7   2 -12  258.67   25.60
  -6  -2  12   25.70   10.70
   6  -2 -12   33.10   10.10
  -6   2  12   22.30    9.00
   6   2 -12   21.40   10.10
   5  -2 -12  243.88   23.20
  -5  -2  12  226.48   23.30
  -5   2  12  211.78   21.60
   5   2 -12  209.78   22.80
  -4  -2  12    3.10    7.70
   4  -2 -12    7.60    7.20
  -4   2  12    3.80    6.40
   4   2 -12    2.10    7.10
  -3  -2  12  242.18   22.90
   3  -2 -12  247.28   22.60
   3   2 -12  215.38   22.10
  -3   2  12  210.58   21.10
  -2  -2  12   -0.50    6.30
   2  -2 -12   -3.50    6.50
  -2   2  12    5.20    6.20
   2   2 -12    1.70    6.20
  -1  -2  12  254.97   25.50
   1  -2 -12  342.87   27.10
  -1   2  12  274.97   25.10
   1   2 -12  268.57   25.60
   0  -2  12   -5.50    6.40
   0  -2 -12   14.90    8.10
   0   2  12   12.20    6.40
   0   2 -12   14.10    7.70
  -1  -2 -12  518.05   41.40
   1  -2  12  492.75   40.50
   1   2  12  493.05   39.60
  -1   2 -12  453.65   39.70
  -2  -2 -12  232.58   22.60
   2  -2  12  218.58   21.90
  -2   2 -12  185.18   20.70
   2   2  12  224.28   20.50
  -3  -2 -12  564.84   43.60
   3  -2  12  512.15   42.20
  -3   2 -12  426.96   40.60
   3   2  12  519.55   40.80
   4  -2  12   58.79   13.50
  -4  -2 -12   48.50   12.90
   4   2  12   39.10   10.10
  -4   2 -12   52.19   12.30
  -5  -2 -12  227.18   23.20
   5  -2  12  158.38   21.30
  -5  -2 -12  217.38   25.90
   5   2  12  169.68   19.20
  -5   2 -12  171.58   20.40
   6  -2  12    0.70   15.50
  -6  -2 -12   -5.00   11.90
  -6  -2 -12   10.20   10.00
   6   2  12    8.90    9.00
  -6   2 -12   -4.40   13.50
  -8  -3  12  143.19   20.60
   8  -3 -12  105.19   19.80
  -8   3  12   53.39   15.20
   8   3 -12   94.79   17.60
   7  -3 -12   26.00   10.60
  -7  -3  12   23.10   12.10
  -7   3  12    7.00   12.00
   7   3 -12    6.30   13.00
   6  -3 -12    1.90    8.50
  -6  -3  12    9.30    9.80
   6   3 -12   15.50   11.20
  -6   3  12    1.30    7.50
   5  -3 -12    0.90    7.50
  -5  -3  12    3.00    7.80
  -5   3  12   -2.30    6.80
   5   3 -12  -18.80    7.80
  -4  -3  12   -0.60    7.70
   4  -3 -12    2.30    6.80
  -4   3  12    2.50    6.70
   4   3 -12   -1.10    9.20
   3  -3 -12    5.60    8.00
  -3  -3  12    8.60    8.20
  -3   3  12   -4.60    6.60
   3   3 -12    3.80    7.80
   2  -3 -12    6.80    6.50
  -2  -3  12    9.60    7.50
  -2   3  12   -4.60    6.50
   2   3 -12    5.80    8.20
   1  -3 -12   -0.80    6.80
  -1  -3  12   13.60    8.50
  -1   3  12    4.70    7.60
   1   3 -12   18.40    9.10
   0  -3 -12  138.69   17.40
   0  -3  12  128.19   16.60
   0   3  12  130.19   15.20
   0   3 -12  123.79   15.70
  -1  -3 -12   46.10   11.70
   1  -3  12   38.50   10.90
   1   3  12   37.40    9.60
  -1   3 -12   25.70    8.70
  -2  -3 -12   52.89   12.40
   2  -3  12   69.99   13.40
   2   3  12   64.69   11.20
  -2   3 -12   34.70    9.60
   3  -3  12   -4.90    7.80
  -3  -3 -12   -7.40    7.10
   3   3  12   -4.20    7.30
  -3   3 -12    5.20    8.30
  -4  -3 -12   28.90   11.80
   4  -3  12    8.90   10.10
  -4  -3 -12    0.70   10.90
   4   3  12   11.50    8.70
  -4   3 -12    7.40    8.90
  -5  -3 -12    9.10   10.70
  -5  -3 -12   18.60   12.40
   5  -3  12   20.30   12.00
  -5   3 -12   10.40   10.50
   5   3  12   20.20   10.30
   7  -4 -12   37.40   12.90
  -7  -4  12   38.00   12.60
   7   4 -12   32.10   14.70
  -7   4  12   32.80   10.60
  -6  -4  12   82.19   15.80
   6  -4 -12   85.89   16.10
   6   4 -12   71.69   16.40
  -6   4  12   71.89   13.20
  -5  -4  12   72.49   20.60
   5  -4 -12  154.88   18.80
   5   4 -12  111.09   17.80
  -5   4  12  116.09   20.50
  -4  -4  12  149.29   19.20
   4  -4 -12  157.78   19.60
  -4   4  12  161.38   18.00
   4   4 -12  144.79   19.50
   3  -4 -12    6.10    7.90
  -3  -4  12   -3.20    7.20
  -3   4  12    7.70    8.00
   3   4 -12    0.80    9.70
  -2  -4  12  579.74   50.99
   2  -4 -12  652.53   52.49
   2   4 -12  585.64   50.59
  -2   4  12  666.73   49.50
  -1  -4  12    7.30    9.00
   1  -4 -12   19.30    9.00
   1   4 -12   27.10    9.90
  -1   4  12   29.40    9.30
   0  -4  12  284.87   30.30
   0  -4 -12  336.97   31.60
   0   4  12  350.86   28.50
   0   4 -12  319.57   29.80
   1  -4  12  170.28   20.40
  -1  -4 -12  184.48   21.00
   1   4  12  142.49   17.10
  -1   4 -12  164.78   18.70
  -2  -4 -12  172.68   22.00
   2  -4  12  157.38   21.80
  -2   4 -12  184.98   20.20
   2   4  12  200.08   19.20
  -3  -4 -12  123.49   20.10
   3  -4  12  140.29   19.80
  -3  -4 -12  124.19   19.10
   3   4  12  115.19   15.60
  -3   4 -12  119.49   17.10
   4  -4  12   95.49   18.10
  -4  -4 -12   92.19   18.90
  -4  -4 -12  103.49   18.00
   4   4  12   86.79   14.20
  -4   4 -12   93.79   15.30
   6  -5 -12   16.30   15.20
  -6   5  12   16.50    9.90
   6   5 -12   -8.30   12.60
  -5  -5  12  114.89   19.20
   5  -5 -12  174.98   21.70
  -5   5  12  130.59   16.60
   5   5 -12  157.28   20.70
   4  -5 -12  141.99   19.30
  -4  -5  12  112.39   18.20
  -4   5  12  143.99   16.10
   4   5 -12   99.29   18.90
  -3  -5  12  255.07   29.90
   3  -5 -12  361.06   32.30
  -3   5  12  307.87   27.80
   3   5 -12  307.97   30.30
  -2  -5  12   71.09   16.80
   2  -5 -12  105.39   16.80
  -2   5  12   63.09   16.00
   2   5 -12   90.19   15.40
   1  -5 -12   22.00   11.30
  -1  -5  12   17.80   10.30
  -1   5  12   27.90   10.30
   1   5 -12   15.80   10.20
   0  -5 -12    1.60    8.40
   0  -5  12   -0.50    9.10
   0   5  12   -2.50    7.20
   0   5 -12    6.20    9.90
  -1  -5 -12   20.00   10.40
   1  -5  12   13.00   11.40
  -1   5 -12    8.40   10.30
   1   5  12   13.10    8.90
   2  -5  12   10.50   10.90
  -2  -5 -12   30.20   12.10
   2   5  12   20.70    8.80
  -2   5 -12   20.00   11.80
  -3  -5 -12   14.40   11.80
   3   5  12   35.40   10.00
  -3   5 -12   21.20   11.10
  -3   6  12  121.59   17.90
   2  -6 -12   72.89   16.70
   2   6 -12   48.20   13.70
  -2   6  12   95.29   13.90
   1  -6 -12  176.08   23.30
   1   6 -12  137.89   20.80
  -1   6  12  180.58   19.20
   0   6  12   16.70    8.30
   9   0 -13  -12.10    9.00
  -9   0  13  -19.70   12.50
   8   0 -13  -13.10    7.90
  -8   0  13  -12.90   10.90
   7   0 -13   -4.10    8.20
  -7   0  13   -5.10   14.50
  -6   0  13  -18.40    6.80
   6   0 -13   -8.90    7.50
   5   0 -13  155.78   17.60
  -5   0  13  139.19   17.20
  -4   0  13    0.70    6.50
   4   0 -13    1.40    7.00
   3   0 -13   13.00    7.90
  -3   0  13    6.70    8.00
   2   0 -13   -3.80    6.60
  -2   0  13   -3.30    6.90
  -1   0  13   10.40    8.40
   1   0 -13   19.10    8.40
   0   0  13   -7.00    7.10
   0   0 -13   -4.80    6.30
   1   0  13    0.40    7.60
  -1   0 -13    0.20    6.10
   2   0  13   -3.10    7.30
  -2   0 -13    0.90    6.30
   3   0  13  367.76   31.10
  -3   0 -13  332.17   31.30
   4   0  13   -5.40    8.40
  -4   0 -13   -5.90    8.00
   5   0  13  100.59   15.90
  -5   0 -13  122.39   17.60
  -6   0 -13    0.70    9.70
   9  -1 -13  151.78   22.60
   9   1 -13   95.29   23.30
   8  -1 -13   58.99   14.30
  -8  -1  13   39.50   14.90
  -8   1  13   42.00   13.70
   8   1 -13   47.60   15.70
  -7  -1  13   -6.60   11.10
   7  -1 -13   -1.00    8.70
  -7   1  13   -2.90   14.60
   7   1 -13    7.70   10.30
   6  -1 -13  101.49   15.00
  -6  -1  13   76.89   15.10
  -6   1  13   53.59   13.90
   6   1 -13   97.89   15.40
  -5  -1  13    7.70    7.90
   5  -1 -13   -0.40    7.50
  -5   1  13  -14.90    8.10
   5   1 -13    6.30    8.60
  -4  -1  13    6.20    7.60
   4  -1 -13    2.70    6.40
   4   1 -13   -3.90    7.60
  -4   1  13    2.10    8.30
  -3  -1  13   93.89   14.00
   3  -1 -13  132.99   15.40
   3   1 -13  109.59   14.90
  -3   1  13  121.19   15.10
  -2  -1  13   -0.20    6.30
   2  -1 -13    6.30    7.10
  -2   1  13    6.60    7.30
   2   1 -13    5.70    7.70
  -1  -1  13  164.28   17.90
   1  -1 -13  176.08   18.90
  -1   1  13  165.58   17.90
   0  -1  13   23.30    8.70
   0  -1 -13   16.20    8.90
   0   1  13   33.90    9.80
   0   1 -13   37.60   10.60
  -1  -1 -13   -3.60    6.10
   1  -1  13   -0.30    6.50
   1   1  13  -10.50    6.30
  -1   1 -13    4.30    7.50
  -2  -1 -13  119.19   15.40
   2  -1  13   92.49   13.80
  -2   1 -13   87.29   13.70
   2   1  13  112.49   14.30
   3  -1  13   -2.50    7.10
  -3  -1 -13    0.40    8.20
   3   1  13   -9.10    7.90
  -3   1 -13    0.40    8.20
  -4  -1 -13    5.10    8.70
   4  -1  13  -12.30    6.80
  -4   1 -13   16.80    9.50
   4   1  13   -7.80    7.40
   5  -1  13   49.50   12.60
  -5  -1 -13   29.60   11.70
   5   1  13   41.10   13.80
  -5   1 -13   31.80   11.40
   8  -2 -13  320.27   28.80
  -8  -2  13  238.48   28.90
  -8   2  13  179.78   25.80
   8   2 -13  258.57   28.60
  -7  -2  13    2.40    9.80
   7  -2 -13    6.80    9.10
  -7   2  13    0.00    9.60
   7   2 -13   -0.70   10.80
   6  -2 -13   97.89   14.90
  -6   2  13   27.40   18.60
   6   2 -13   56.49   14.30
  -5  -2  13   17.80    8.90
   5  -2 -13    8.20    8.10
  -5   2  13   11.40    7.90
   5   2 -13    1.90    9.10
   4  -2 -13   15.70    8.10
  -4  -2  13   11.90    8.70
   4   2 -13    8.40    8.40
  -4   2  13   15.50    8.10
  -3  -2  13    7.30    8.10
   3  -2 -13   11.60    7.60
   3   2 -13    2.40    8.30
  -3   2  13   17.50    7.40
  -2  -2  13  128.99   16.60
   2  -2 -13  146.99   16.80
  -2   2  13  127.39   15.40
   2   2 -13  139.39   16.40
   1  -2 -13   24.80    9.20
  -1  -2  13   24.40    9.50
   1   2 -13   23.00    9.90
  -1   2  13   16.50    8.10
   0  -2  13  346.37   30.90
   0  -2 -13  379.86   31.80
   0   2  13  346.97   29.80
   0   2 -13  311.47   30.00
  -1  -2 -13   23.70    9.20
   1  -2  13    6.70    8.00
   1   2  13    5.60    6.30
  -1   2 -13    9.50    8.70
   2  -2  13   62.69   13.30
  -2  -2 -13   52.89   12.00
  -2   2 -13   56.99   12.50
   2   2  13   48.40   10.90
  -3  -2 -13    9.00    8.80
   3  -2  13    0.10    8.50
   3   2  13    6.10    7.50
  -3   2 -13    8.70    9.70
  -4  -2 -13    2.20    8.10
   4  -2  13   -3.90   10.00
  -4   2 -13   11.00   10.60
   4   2  13    4.20    8.00
   5  -2  13   12.10   11.10
  -5  -2 -13   11.50   11.00
  -5  -2 -13   -4.40   11.40
  -5   2 -13    0.10    8.50
   5   2  13   -6.90    9.40
  -7  -3  13    7.30   11.30
   7  -3 -13   23.80   11.00
  -7   3  13    7.40    8.70
   7   3 -13    5.80   11.10
  -6  -3  13    2.70    9.40
   6  -3 -13    8.40    8.30
   6   3 -13   -1.10    9.40
  -6   3  13   -2.50    7.30
   5  -3 -13    0.40    7.80
  -5  -3  13    2.90   11.30
  -5   3  13    2.70    8.50
   5   3 -13   -5.90    8.70
   4  -3 -13   49.60   11.70
  -4  -3  13   41.70   11.80
   4   3 -13   31.00   11.60
  -4   3  13   28.90   10.20
  -3  -3  13   50.59   12.00
   3  -3 -13   89.59   14.30
   3   3 -13   50.79   12.40
  -3   3  13   58.29   11.10
  -2  -3  13   13.90    8.60
   2  -3 -13   43.30   10.80
  -2   3  13   20.90    8.90
   2   3 -13   16.60    9.30
   1  -3 -13   30.30    9.60
  -1  -3  13   22.00    9.90
  -1   3  13   37.20    9.90
   1   3 -13   16.60    8.40
   0  -3 -13   20.80    8.70
   0  -3  13    4.50    9.10
   0   3 -13   13.80    8.40
   0   3  13   22.40    8.40
  -1  -3 -13   41.30   11.40
   1  -3  13   27.60   11.20
   1   3  13   36.10   10.50
  -1   3 -13   34.40   10.50
   2  -3  13   -8.70    8.50
  -2  -3 -13   -4.00    7.00
   2   3  13  -10.40    7.40
  -2   3 -13   -8.80    7.90
  -3  -3 -13    5.10    9.40
   3  -3  13   -1.50    9.40
   3   3  13    8.30    9.00
  -3   3 -13   -4.40    8.20
  -4  -3 -13   42.70   15.60
  -4  -3 -13   53.39   15.10
   4  -3  13   66.69   16.00
  -4   3 -13   54.19   14.10
   4   3  13   55.59   13.30
  -6  -4  13    1.90   10.60
  -6   4  13   -2.10    9.00
   5  -4 -13   57.29   13.40
  -5  -4  13   42.20   12.80
   5   4 -13   52.89   13.90
  -5   4  13   62.79   11.80
  -4  -4  13   -6.40    8.90
   4  -4 -13    4.60    8.40
  -4   4  13   12.40    8.60
   4   4 -13  -17.00    8.90
   3  -4 -13   28.60    9.90
  -3  -4  13    2.60   14.40
  -3   4  13   31.40   11.60
   3   4 -13   30.20   12.30
   2  -4 -13   17.20   10.20
  -2  -4  13    9.00    9.80
   2   4 -13   19.20   10.50
  -2   4  13   16.20   12.50
   1  -4 -13   -5.80    6.90
  -1  -4  13    2.70    9.80
   1   4 -13   -1.10    8.30
  -1   4  13    4.50    7.80
   0  -4  13  108.49   18.10
   0  -4 -13  144.79   19.20
   0   4  13  133.59   16.10
   0   4 -13  129.09   17.40
   1  -4  13   42.70   13.40
  -1  -4 -13   75.99   14.70
   1   4  13   63.59   12.80
  -1   4 -13   49.90   12.10
   2  -4  13    8.50   10.60
  -2  -4 -13   17.70   10.20
  -2   4 -13   26.80   10.80
   2   4  13   25.50   10.10
  -3  -4 -13   38.70   15.80
  -3  -4 -13   36.80   12.60
   3   4  13   39.30   11.80
  -3   4 -13   22.60   11.40
  -4   5  13    6.00    8.50
   3  -5 -13   -1.50    8.20
  -3  -5  13   -0.30    9.20
  -3   5  13    0.10    9.00
   3   5 -13    2.20   11.50
  -2  -5  13    0.10    9.10
   2  -5 -13   -3.70    8.20
  -2   5  13  -10.80    7.60
   2   5 -13   -3.10   11.00
  -1  -5  13    3.30    9.80
   1  -5 -13   -8.60    6.90
   1   5 -13   -1.60   10.20
  -1   5  13   -4.90    7.40
   0  -5 -13  113.69   19.00
   0  -5  13  134.19   31.00
   0   5  13  130.29   16.60
   0   5 -13  103.09   17.30
  -1  -5 -13   17.70   11.10
  -1   5 -13    9.40   12.00
   1   5  13   13.40   13.60
   8   0 -14   10.30   14.60
  -7   0  14   -9.40    7.50
   7   0 -14   -6.60    7.50
  -6   0  14   -3.40    8.30
   6   0 -14    5.00    9.70
  -5   0  14   -6.00   13.90
   5   0 -14   -7.30    7.50
  -4   0  14   40.40   11.40
   4   0 -14   75.09   12.60
   3   0 -14   -1.30    6.90
  -3   0  14    3.30    6.60
   2   0 -14   38.20   10.50
  -2   0  14   17.60    8.60
  -1   0  14   -2.40    7.20
   1   0 -14    0.90    7.80
   0   0  14  184.48   19.30
   0   0 -14  174.58   19.30
   1   0  14    7.30    8.30
  -1   0 -14    2.40    6.50
   2   0  14  127.29   16.20
  -2   0 -14  108.99   15.90
   3   0  14   -1.30    7.90
  -3   0 -14    1.10    7.60
   4   0  14   21.20   10.30
  -4   0 -14   30.20   11.80
   7  -1 -14   -1.20   10.00
  -7  -1  14   -4.30   10.20
   7   1 -14   -5.00   11.00
  -7   1  14   -0.60    8.30
   6  -1 -14   44.20   12.40
  -6  -1  14   32.70   11.60
  -6   1  14    3.40   10.80
   6   1 -14   45.40   13.00
  -5  -1  14    7.50   10.20
   5  -1 -14   13.90    8.30
  -5   1  14   11.90   11.90
   5   1 -14   19.70   11.00
   4  -1 -14   10.30    8.20
  -4  -1  14    6.10    8.50
   4   1 -14    0.70    8.90
  -4   1  14   -7.90    9.70
   3  -1 -14    0.60    6.80
  -3  -1  14    2.70    6.60
   3   1 -14    4.10    8.20
  -3   1  14    1.50    8.30
   2  -1 -14   19.80    9.60
  -2  -1  14    8.30    7.10
   2   1 -14   14.90    9.30
  -2   1  14   12.30    9.40
  -1  -1  14   10.50    7.00
   1  -1 -14   11.20    9.30
  -1   1  14   22.10    9.80
   1   1 -14   17.10    9.80
   0  -1 -14   17.40    9.60
   0  -1  14   -1.70    6.50
   0   1  14    1.80    7.60
   0   1 -14    6.10    8.20
   1  -1  14   47.40   11.40
  -1  -1 -14   79.19   13.20
  -1   1 -14   65.99   11.90
   1   1  14   67.39   12.60
   2  -1  14   30.90   10.10
   2   1  14   77.59   13.70
  -2   1 -14   62.49   12.10
  -3  -1 -14  229.28   23.80
   3  -1  14  181.48   21.70
  -3   1 -14  239.88   23.00
   3   1  14  197.68   22.40
   4  -1  14    1.30    9.00
  -4  -1 -14   12.10   10.30
  -4   1 -14    4.60    8.00
   4   1  14   -7.80   10.00
  -7  -2  14   -7.50    9.60
  -7   2  14   -4.20    9.70
   7   2 -14    4.90   19.70
  -6  -2  14  -15.10    8.80
   6  -2 -14    5.30    9.70
   6   2 -14    6.00    9.90
  -6   2  14    0.60    9.00
  -5  -2  14   17.60   10.20
   5  -2 -14   23.20    9.20
  -5   2  14   15.10    9.30
   5   2 -14   17.10   11.00
   4  -2 -14    5.90    7.70
  -4  -2  14   13.60   14.30
  -4   2  14   -1.60    8.80
   4   2 -14   -5.60    7.80
  -3  -2  14    1.10    8.30
   3  -2 -14    6.60    7.70
   3   2 -14    9.60    8.90
  -3   2  14   10.70    8.80
   2  -2 -14   -3.40    6.80
  -2  -2  14   -9.80    7.10
   2   2 -14   -0.70    7.70
  -2   2  14    3.30    7.40
   1  -2 -14   46.70   11.30
  -1  -2  14   16.80    9.40
   1   2 -14   30.60   10.50
  -1   2  14   30.20    9.20
   0  -2  14    9.00    8.90
   0  -2 -14   23.80    9.70
   0   2 -14   28.60   10.40
   0   2  14    5.40    7.80
  -1  -2 -14   89.19   15.20
   1  -2  14   87.59   14.80
   1   2  14   80.19   13.70
  -1   2 -14   90.59   14.10
   2  -2  14    1.50    9.50
  -2  -2 -14    1.20    8.30
   2   2  14   -5.70    7.50
  -2   2 -14    6.80    9.10
   3  -2  14   -8.10    8.30
  -3  -2 -14    4.80    9.80
   3   2  14   -1.30    8.70
  -3   2 -14   -4.70    9.40
   6  -3 -14   38.10   19.70
   6   3 -14   23.70   15.90
  -6   3  14   18.80   10.50
   5  -3 -14    4.10    8.40
  -5  -3  14   -4.50    9.40
  -5   3  14  -11.00    7.20
   5   3 -14   -5.40    8.40
   4  -3 -14   -3.00    7.20
  -4  -3  14    2.90    9.50
  -4   3  14    0.00    6.50
   4   3 -14   -7.40    7.90
   3  -3 -14   10.00    8.70
  -3  -3  14   -1.00    8.50
   3   3 -14   -6.50    7.90
  -3   3  14    8.10    7.90
  -2  -3  14   13.90   12.50
   2  -3 -14   24.80   10.20
   2   3 -14   12.80    8.20
  -1  -3  14    0.00    9.40
   1  -3 -14    7.60    8.30
   1   3 -14   17.30   10.00
  -1   3  14   16.90    8.50
   0  -3 -14    2.90    8.80
   0  -3  14    7.60    9.80
   0   3  14    4.90    9.50
   0   3 -14   12.00    9.50
   1  -3  14    3.70    9.90
  -1  -3 -14   16.30    9.90
  -1   3 -14    0.10    8.60
   1   3  14   -5.10    8.30
  -2  -3 -14    8.30    9.50
   2  -3  14  -15.50    8.60
  -2   3 -14   14.30    9.80
   2   3  14    0.30    8.30
   3   3  14   28.30    9.90
  -3   3 -14   41.50   13.00
   4   4 -14   -2.50   15.70
  -4   4  14   -8.60    8.70
   3  -4 -14   34.90   11.80
  -3  -4  14   24.30   12.40
   3   4 -14   32.70   12.30
  -3   4  14   38.20   10.90
   2  -4 -14    7.00    9.50
  -2  -4  14   -5.50    9.20
   2   4 -14    1.10   10.10
  -2   4  14   -0.10    9.20
   1  -4 -14   14.10   10.00
  -1  -4  14    4.40   10.70
   1   4 -14   -5.00    9.50
  -1   4  14    2.30    9.10
   0  -4 -14    5.70    9.40
   0  -4  14   -7.60   11.20
   0   4 -14    0.70    8.90
   0   4  14   -2.60    9.20
  -1  -4 -14   -0.70    9.50
  -1   4 -14  -14.20    7.60
   1   4  14   20.60   16.40
  -6   0  15   -7.30    7.90
   6   0 -15    3.70   13.90
  -5   0  15   -2.80    8.80
   5   0 -15    2.30    8.40
   4   0 -15    1.80    7.80
  -4   0  15  -12.00    7.40
  -3   0  15   -4.30    8.50
   3   0 -15    9.10    8.00
   2   0 -15    1.80    7.70
  -2   0  15  -10.60   10.60
   1   0 -15    8.60    7.90
  -1   0  15    0.10    7.20
   0   0  15  -18.20    8.00
   0   0 -15    8.00    7.30
   1   0  15  211.08   21.50
  -1   0 -15  179.48   21.20
   2   0  15    5.80    8.60
  -2   0 -15   -1.60    7.80
   6  -1 -15   -3.30   13.40
   6   1 -15    3.40   13.10
  -6   1  15   -5.30    9.40
  -5  -1  15    3.90   10.30
   5  -1 -15   21.50   10.80
  -5   1  15   10.60   10.70
   5   1 -15   14.90   10.70
   4  -1 -15    9.80    9.50
  -4  -1  15   17.50    9.70
  -4   1  15   14.50   10.00
   4   1 -15   17.40   10.40
   3  -1 -15   50.99   12.30
  -3  -1  15   36.80   10.80
   3   1 -15   72.09   13.40
  -3   1  15   34.60   12.60
   2  -1 -15  147.99   18.50
   2   1 -15  156.88   18.00
  -2   1  15   91.59   24.70
   1  -1 -15   40.00   11.30
  -1  -1  15   14.20    8.70
  -1   1  15   15.60   10.90
   1   1 -15   32.00   11.40
   0  -1  15  392.66   36.40
   0  -1 -15  482.85   38.20
   0   1 -15  388.16   36.00
   0   1  15  429.66   37.20
   1  -1  15   26.10   10.30
  -1  -1 -15   25.70   10.70
   1   1  15   35.50   12.40
  -1   1 -15   55.09   12.30
   2  -1  15   52.79   13.10
  -2  -1 -15   97.79   16.10
  -2   1 -15   77.19   14.30
   2   1  15   82.59   15.40
  -5  -2  15   14.70   10.20
  -5   2  15   -2.00    8.80
   5   2 -15   -6.60   17.30
   4  -2 -15    5.10    8.50
  -4  -2  15   -3.70    9.20
  -4   2  15   -6.10    7.70
   4   2 -15   -1.00    9.40
   3  -2 -15   28.90   10.70
  -3  -2  15   14.30   10.30
  -3   2  15   29.40   10.60
   3   2 -15   28.90   11.50
   2  -2 -15   -2.40    7.90
  -2  -2  15   -5.50    8.70
   2   2 -15   -2.40    9.50
  -2   2  15   -2.20    8.70
   1  -2 -15   38.80   12.20
  -1  -2  15   48.20   21.10
  -1   2  15   65.29   18.20
   1   2 -15   50.99   14.00
   0  -2  15   -4.60    8.90
   0  -2 -15   -3.40    8.60
   0   2 -15   -5.30    8.80
   0   2  15   -9.20    9.70
  -1  -2 -15    1.40    8.40
   1  -2  15    1.80    9.80
  -1   2 -15    1.00    9.60
   1   2  15   -3.10    9.10
   3  -3 -15  123.99   18.70
  -3   3  15   86.19   15.30
   3   3 -15  121.79   17.90
   2  -3 -15  156.58   20.10
  -2   3  15  118.59   17.00
   2   3 -15  139.09   18.40
   1  -3 -15   17.90   10.70
   1   3 -15   33.30   11.80
  -1   3  15    5.90    8.80
   0  -3 -15   18.40   11.00
   0   3 -15   14.20   11.10
   0   3  15    5.40    8.90
   3   0 -16   -4.70    7.30
   2   0 -16   -7.10    7.60
  -2   0  16  -13.50    8.10
   1   0 -16   -6.80    7.70
   2  -1 -16   37.20   12.40
   2   1 -16   44.70   11.70
   0   0   0    0.00    0.00

_computing_structure_solution     'SHELXT 2018/2 (Sheldrick, 2018)'
;
_shelx_hkl_checksum                79980
_olex2_submission_special_instructions  'No special instructions were received'
