# Supplementary material for: Antiosteolytic Bisphosphonate Metallodrug Coordination Networks: Dissolution Profiles and In Vitro/In Vivo Toxicity toward Controlled Release
Source: ACS Appl Bio Mater. 2025 Nov 18;8(12):11206–23. doi: 10.1021/acsabm.5c01890 (PMC12709581; doi:10.1021/acsabm.5c01890)
Supplement: Supplementary file 4 [file mt5c01890_si_004.cif]

data_EC1
_audit_creation_date               2024-03-11
_audit_creation_method
;
Olex2 1.5
(compiled 2023.08.24 svn.re1ec1418 for OlexSys, GUI svn.r6817)
;
_shelx_SHELXL_version_number       '2019/1'
_audit_contact_author_address      ?
_audit_contact_author_email        ?
_audit_contact_author_name         ''
_audit_contact_author_phone        ?
_publ_contact_author_id_orcid      ?
_publ_section_references
;
Dolomanov, O.V., Bourhis, L.J., Gildea, R.J, Howard, J.A.K. & Puschmann, H.
 (2009), J. Appl. Cryst. 42, 339-341.

Sheldrick, G.M. (2008). Acta Cryst. A64, 112-122.
;
_chemical_name_common              ?
_chemical_name_systematic          ?
_chemical_formula_moiety           'C H14 Cl2 Mg2 O13 P2, 6(H2 O)'
_chemical_formula_sum              'C H26 Cl2 Mg2 O19 P2'
_chemical_formula_weight           523.68
_chemical_melting_point            ?
loop_
  _atom_type_symbol
  _atom_type_description
  _atom_type_scat_dispersion_real
  _atom_type_scat_dispersion_imag
  _atom_type_scat_source
 'C' 'C' 0.0181 0.0091 'International Tables Vol C Tables 4.2.6.8 and 6.1.1.4'
 'H' 'H' 0.0000 0.0000 'International Tables Vol C Tables 4.2.6.8 and 6.1.1.4'
 'Cl' 'Cl' 0.3639 0.7018 'International Tables Vol C Tables 4.2.6.8 and 6.1.1.4'
 'Mg' 'Mg' 0.1719 0.1771 'International Tables Vol C Tables 4.2.6.8 and 6.1.1.4'
 'O' 'O' 0.0492 0.0322 'International Tables Vol C Tables 4.2.6.8 and 6.1.1.4'
 'P' 'P' 0.2955 0.4335 'International Tables Vol C Tables 4.2.6.8 and 6.1.1.4'

_shelx_space_group_comment
;
The symmetry employed for this shelxl refinement is uniquely defined
by the following loop, which should always be used as a source of
symmetry information in preference to the above space-group names.
They are only intended as comments.
;
_space_group_crystal_system        'monoclinic'
_space_group_IT_number             15
_space_group_name_H-M_alt          'C2/c'
_space_group_name_Hall             '-C 2yc'
loop_
  _space_group_symop_operation_xyz
 'x, y, z'
 '-x, y, -z+1/2'
 'x+1/2, y+1/2, z'
 '-x+1/2, y+1/2, -z+1/2'
 '-x, -y, -z'
 'x, -y, z-1/2'
 '-x+1/2, -y+1/2, -z'
 'x+1/2, -y+1/2, z-1/2'

_cell_length_a                     13.5126(4)
_cell_length_b                     16.5209(5)
_cell_length_c                     10.3783(5)
_cell_angle_alpha                  90
_cell_angle_beta                   119.6670(10)
_cell_angle_gamma                  90
_cell_volume                       2013.15(13)
_cell_formula_units_Z              4
_cell_measurement_reflns_used      5944
_cell_measurement_temperature      298(2)
_cell_measurement_theta_max        66.844
_cell_measurement_theta_min        5.207
_shelx_estimated_absorpt_T_max     0.593
_shelx_estimated_absorpt_T_min     0.541
_exptl_absorpt_coefficient_mu      5.830
_exptl_absorpt_correction_T_max    0.7528
_exptl_absorpt_correction_T_min    0.4944
_exptl_absorpt_correction_type     multi-scan
_exptl_absorpt_process_details
;
SADABS-2016/2 (Bruker,2016/2) was used for absorption correction.
wR2(int) was 0.1188 before and 0.0511 after correction.
The Ratio of minimum to maximum transmission is 0.6567.
The \l/2 correction factor is Not present.
;
_exptl_absorpt_special_details     ?
_exptl_crystal_colour              colourless
_exptl_crystal_colour_primary      colourless
_exptl_crystal_density_diffrn      1.728
_exptl_crystal_density_meas        ?
_exptl_crystal_density_method      ?
_exptl_crystal_description         prism
_exptl_crystal_F_000               1088
_exptl_crystal_size_max            0.12
_exptl_crystal_size_mid            0.1
_exptl_crystal_size_min            0.1
_exptl_transmission_factor_max     ?
_exptl_transmission_factor_min     ?
_diffrn_reflns_av_R_equivalents    0.0327
_diffrn_reflns_av_unetI/netI       0.0258
_diffrn_reflns_Laue_measured_fraction_full  0.992
_diffrn_reflns_Laue_measured_fraction_max  0.992
_diffrn_reflns_limit_h_max         16
_diffrn_reflns_limit_h_min         -15
_diffrn_reflns_limit_k_max         19
_diffrn_reflns_limit_k_min         -19
_diffrn_reflns_limit_l_max         12
_diffrn_reflns_limit_l_min         -12
_diffrn_reflns_number              8152
_diffrn_reflns_point_group_measured_fraction_full  0.992
_diffrn_reflns_point_group_measured_fraction_max  0.992
_diffrn_reflns_theta_full          66.820
_diffrn_reflns_theta_max           66.820
_diffrn_reflns_theta_min           5.208
_diffrn_ambient_temperature        298(2)
_diffrn_detector_area_resol_mean   ?
_diffrn_measured_fraction_theta_full  0.992
_diffrn_measured_fraction_theta_max  0.992
_diffrn_measurement_device_type    'Bruker D8 Venture'
_diffrn_measurement_method         '\f and \w scans'
_diffrn_radiation_monochromator    'multilayer'
_diffrn_radiation_type             'CuK\a'
_diffrn_radiation_wavelength       1.54178
_diffrn_source                     'high brilliance microfocus sealed tube'
_diffrn_source_current             1.0
_diffrn_source_power               0.05
_diffrn_source_voltage             50.0
_reflns_Friedel_coverage           0.000
_reflns_Friedel_fraction_full      .
_reflns_Friedel_fraction_max       .
_reflns_number_gt                  1687
_reflns_number_total               1785
_reflns_special_details
;
 Reflections were merged by SHELXL according to the crystal
 class for the calculation of statistics and refinement.
 
 _reflns_Friedel_fraction is defined as the number of unique
 Friedel pairs measured divided by the number that would be
 possible theoretically, ignoring centric projections and
 systematic absences.
;
_reflns_threshold_expression       'I > 2\s(I)'
_computing_cell_refinement         'SAINT V8.40B (Bruker, 2016)'
_computing_data_collection         'Bruker Apex4, 2021'
_computing_data_reduction          'SAINT V8.40B (Bruker, 2016)'
_computing_molecular_graphics      'Olex2 1.5 (Dolomanov et al., 2009)'
_computing_publication_material    'Olex2 1.5 (Dolomanov et al., 2009)'
_computing_structure_refinement    'XL  (Sheldrick, 2008)'
_computing_structure_solution      'XT (Sheldrick, 2015)'
_refine_diff_density_max           0.564
_refine_diff_density_min           -0.476
_refine_diff_density_rms           0.070
_refine_ls_extinction_coef         .
_refine_ls_extinction_method       none
_refine_ls_goodness_of_fit_ref     1.103
_refine_ls_hydrogen_treatment      constr
_refine_ls_matrix_type             full
_refine_ls_number_parameters       128
_refine_ls_number_reflns           1785
_refine_ls_number_restraints       1
_refine_ls_R_factor_all            0.0344
_refine_ls_R_factor_gt             0.0329
_refine_ls_restrained_S_all        1.103
_refine_ls_shift/su_max            0.000
_refine_ls_shift/su_mean           0.000
_refine_ls_structure_factor_coef   Fsqd
_refine_ls_weighting_details      
 'w=1/[\s^2^(Fo^2^)+(0.0533P)^2^+3.4061P] where P=(Fo^2^+2Fc^2^)/3'
_refine_ls_weighting_scheme        calc
_refine_ls_wR_factor_gt            0.0964
_refine_ls_wR_factor_ref           0.0976
_refine_special_details            ?
_olex2_refinement_description
;
1. Fixed Uiso
 At 1.5 times of:
  All O(H) groups, All O(H,H) groups
2. Restrained distances
 Mg1-H4A \\sim Mg1-H4B
 with sigma of 0.02
3. Others
 Fixed Sof: H10A(0.5) H10B(0.5) O9(0.5) H9A(0.5) H9B(0.5)
4.a Riding coordinates:
 O5(H5A,H5B), O7(H7), O8(H8A,H8B), O10(H10A,H10B), O9(H9A,H9B), O11(H11A,H11B)
4.b Free rotating group:
 O4(H4A,H4B)
4.c Rotating group:
 O6(H6A,H6B)
;
_atom_sites_solution_hydrogens     difmap
_atom_sites_solution_primary       ?
_atom_sites_solution_secondary     ?
loop_
  _atom_site_label
  _atom_site_type_symbol
  _atom_site_fract_x
  _atom_site_fract_y
  _atom_site_fract_z
  _atom_site_U_iso_or_equiv
  _atom_site_adp_type
  _atom_site_occupancy
  _atom_site_site_symmetry_order
  _atom_site_calc_flag
  _atom_site_refinement_flags_posn
  _atom_site_refinement_flags_adp
  _atom_site_refinement_flags_occupancy
  _atom_site_disorder_assembly
  _atom_site_disorder_group
 Cl1 Cl 0.37648(5) 0.25321(4) 0.16241(6) 0.0325(2) Uani 1 1 d . . . . .
 P1 P 0.49499(4) 0.37882(3) 0.39643(5) 0.01632(18) Uani 1 1 d . . . . .
 Mg1 Mg 0.67435(6) 0.49732(4) 0.36568(8) 0.0228(2) Uani 1 1 d D . . . .
 O1 O 0.60243(13) 0.42974(9) 0.45930(16) 0.0225(3) Uani 1 1 d . . . . .
 O2 O 0.38595(13) 0.42757(9) 0.31380(16) 0.0222(3) Uani 1 1 d . . . . .
 O3 O 0.49217(13) 0.32357(9) 0.51082(16) 0.0221(4) Uani 1 1 d . . . . .
 O4 O 0.82740(17) 0.43515(13) 0.4621(2) 0.0451(5) Uani 1 1 d G . . . .
 H4A H 0.840950 0.390548 0.432967 0.068 Uiso 1 1 d DG U . . .
 H4B H 0.887502 0.444871 0.543774 0.068 Uiso 1 1 d DG U . . .
 O5 O 0.73224(15) 0.57834(10) 0.26333(18) 0.0317(4) Uani 1 1 d . . . . .
 H5A H 0.755001 0.621811 0.314215 0.048 Uiso 1 1 d R U . . .
 H5B H 0.680761 0.583901 0.172835 0.048 Uiso 1 1 d R U . . .
 O6 O 0.73633(14) 0.57341(10) 0.54359(18) 0.0303(4) Uani 1 1 d . . . . .
 H6A H 0.698986 0.566240 0.588748 0.045 Uiso 1 1 d R U . . .
 H6B H 0.808695 0.572355 0.587849 0.045 Uiso 1 1 d R U . . .
 O7 O 0.500000 0.57600(14) 0.250000 0.0330(6) Uani 1 2 d S T P . .
 H7 H 0.500000 0.611647 0.325820 0.049 Uiso 1 1 d R U . . .
 C1 C 0.500000 0.31665(17) 0.250000 0.0180(6) Uani 1 2 d S T P . .
 O8 O 0.87813(18) 0.30437(13) 0.3394(2) 0.0472(5) Uani 1 1 d . . . . .
 H8A H 0.919258 0.268093 0.400704 0.071 Uiso 1 1 d R U . . .
 H8B H 0.825178 0.278243 0.268044 0.071 Uiso 1 1 d R U . . .
 O10 O 1.000000 0.6068(3) 0.750000 0.125(2) Uani 1 2 d S T P . .
 H10A H 1.055710 0.616789 0.736060 0.187 Uiso 0.5 1 d R U P . .
 H10B H 0.991040 0.652259 0.780320 0.187 Uiso 0.5 1 d R U P . .
 O9 O 0.9554(4) 0.4478(4) 0.7877(7) 0.0838(18) Uani 0.5 1 d . . P A -1
 H9A H 0.971423 0.504306 0.774177 0.126 Uiso 0.5 1 d R U P A -1
 H9B H 0.880573 0.438865 0.779347 0.126 Uiso 0.5 1 d R U P A -1
 O11 O 0.79502(19) 0.72898(13) 0.4110(2) 0.0500(6) Uani 1 1 d . . . . .
 H11A H 0.813257 0.707220 0.494083 0.075 Uiso 1 1 d R U . . .
 H11B H 0.846377 0.764300 0.431053 0.075 Uiso 1 1 d R U . . .

loop_
  _atom_site_aniso_label
  _atom_site_aniso_U_11
  _atom_site_aniso_U_22
  _atom_site_aniso_U_33
  _atom_site_aniso_U_23
  _atom_site_aniso_U_13
  _atom_site_aniso_U_12
 Cl1 0.0369(3) 0.0321(3) 0.0336(3) -0.0112(2) 0.0214(3) -0.0171(2)
 P1 0.0196(3) 0.0164(3) 0.0145(3) 0.00052(18) 0.0096(2) 0.00030(19)
 Mg1 0.0271(4) 0.0238(4) 0.0200(4) -0.0050(3) 0.0135(3) -0.0081(3)
 O1 0.0266(8) 0.0240(8) 0.0181(7) -0.0032(6) 0.0120(6) -0.0067(6)
 O2 0.0265(8) 0.0237(8) 0.0199(8) 0.0035(6) 0.0141(7) 0.0066(6)
 O3 0.0263(8) 0.0230(8) 0.0201(7) 0.0050(6) 0.0139(6) 0.0020(6)
 O4 0.0357(10) 0.0434(11) 0.0425(11) -0.0072(9) 0.0090(9) 0.0094(9)
 O5 0.0399(10) 0.0288(9) 0.0231(8) -0.0014(7) 0.0130(7) -0.0089(7)
 O6 0.0303(9) 0.0353(10) 0.0300(9) -0.0105(7) 0.0185(7) -0.0092(7)
 O7 0.0502(15) 0.0246(12) 0.0293(12) 0.000 0.0235(12) 0.000
 C1 0.0168(13) 0.0163(14) 0.0204(14) 0.000 0.0088(12) 0.000
 O8 0.0493(12) 0.0423(11) 0.0493(12) 0.0167(9) 0.0240(10) 0.0175(9)
 O10 0.171(5) 0.072(3) 0.225(7) 0.000 0.170(6) 0.000
 O9 0.038(3) 0.097(4) 0.091(4) 0.007(3) 0.012(3) 0.002(3)
 O11 0.0616(14) 0.0452(12) 0.0614(14) -0.0163(10) 0.0442(12) -0.0246(10)

_geom_special_details
;
 All esds (except the esd in the dihedral angle between two l.s. planes)
 are estimated using the full covariance matrix.  The cell esds are taken
 into account individually in the estimation of esds in distances, angles
 and torsion angles; correlations between esds in cell parameters are only
 used when they are defined by crystal symmetry.  An approximate (isotropic)
 treatment of cell esds is used for estimating esds involving l.s. planes.
;
loop_
  _geom_bond_atom_site_label_1
  _geom_bond_atom_site_label_2
  _geom_bond_distance
  _geom_bond_site_symmetry_2
  _geom_bond_publ_flag
 Cl1 C1 1.7912(18) . ?
 P1 O1 1.5176(15) . ?
 P1 O2 1.5180(15) . ?
 P1 O3 1.5130(15) . ?
 P1 C1 1.8630(17) . ?
 Mg1 O1 2.0173(16) . ?
 Mg1 O2 1.9897(16) 2_655 ?
 Mg1 O4 2.070(2) . ?
 Mg1 O5 2.0867(18) . ?
 Mg1 O6 2.0397(17) . ?
 Mg1 O7 2.4251(15) . ?
 O4 H4A 0.8501 . ?
 O4 H4B 0.8501 . ?
 O5 H5A 0.8535 . ?
 O5 H5B 0.8531 . ?
 O6 H6A 0.8500 . ?
 O6 H6B 0.8501 . ?
 O7 H7 0.9829 . ?
 O8 H8A 0.8501 . ?
 O8 H8B 0.8500 . ?
 O10 H10A 0.8500 . ?
 O10 H10A 0.8500 2_756 ?
 O10 H10B 0.8452 2_756 ?
 O10 H10B 0.8453 . ?
 O9 H9A 0.9831 . ?
 O9 H9A 0.9831 . ?
 O9 H9B 0.9831 . ?
 O9 H9B 0.9831 . ?
 O11 H11A 0.8501 . ?
 O11 H11B 0.8500 . ?

loop_
  _geom_angle_atom_site_label_1
  _geom_angle_atom_site_label_2
  _geom_angle_atom_site_label_3
  _geom_angle
  _geom_angle_site_symmetry_1
  _geom_angle_site_symmetry_3
  _geom_angle_publ_flag
 O1 P1 O2 113.79(9) . . ?
 O1 P1 C1 104.07(7) . . ?
 O2 P1 C1 104.40(7) . . ?
 O3 P1 O1 112.79(9) . . ?
 O3 P1 O2 111.65(9) . . ?
 O3 P1 C1 109.43(10) . . ?
 O1 Mg1 O4 95.56(9) . . ?
 O1 Mg1 O5 172.52(8) . . ?
 O1 Mg1 O6 89.14(7) . . ?
 O1 Mg1 O7 87.34(6) . . ?
 O2 Mg1 O1 93.36(7) 2_655 . ?
 O2 Mg1 O4 90.76(8) 2_655 . ?
 O2 Mg1 O5 88.74(7) 2_655 . ?
 O2 Mg1 O6 177.21(8) 2_655 . ?
 O2 Mg1 O7 89.98(6) 2_655 . ?
 O4 Mg1 O5 91.59(9) . . ?
 O4 Mg1 O7 176.96(8) . . ?
 O5 Mg1 O7 85.49(6) . . ?
 O6 Mg1 O4 90.22(8) . . ?
 O6 Mg1 O5 88.62(7) . . ?
 O6 Mg1 O7 88.90(7) . . ?
 P1 O1 Mg1 133.32(9) . . ?
 P1 O2 Mg1 132.01(9) . 2_655 ?
 Mg1 O4 H4A 126.7 . . ?
 Mg1 O4 H4B 128.4 . . ?
 H4A O4 H4B 104.5 . . ?
 Mg1 O5 H5A 109.6 . . ?
 Mg1 O5 H5B 108.8 . . ?
 H5A O5 H5B 116.0 . . ?
 Mg1 O6 H6A 108.9 . . ?
 Mg1 O6 H6B 108.9 . . ?
 H6A O6 H6B 122.5 . . ?
 Mg1 O7 Mg1 115.18(10) 2_655 . ?
 Mg1 O7 H7 109.4 2_655 . ?
 Mg1 O7 H7 108.0 . . ?
 Cl1 C1 Cl1 108.38(15) 2_655 . ?
 Cl1 C1 P1 109.61(2) 2_655 2_655 ?
 Cl1 C1 P1 108.03(2) . 2_655 ?
 Cl1 C1 P1 108.03(2) 2_655 . ?
 Cl1 C1 P1 109.61(2) . . ?
 P1 C1 P1 113.08(15) . 2_655 ?
 H8A O8 H8B 104.5 . . ?
 H10A O10 H10A 157.7 . 2_756 ?
 H10A O10 H10B 57.5 . 2_756 ?
 H10A O10 H10B 101.2 . . ?
 H10A O10 H10B 101.2 2_756 2_756 ?
 H10B O10 H10A 57.5 . 2_756 ?
 H10B O10 H10B 54.8 . 2_756 ?
 H9A O9 H9A 0.0 . . ?
 H9A O9 H9B 114.8 . . ?
 H9A O9 H9B 114.8 . . ?
 H9A O9 H9B 114.8 . . ?
 H9B O9 H9A 114.8 . . ?
 H9B O9 H9B 0.0 . . ?
 H11A O11 H11B 104.5 . . ?

loop_
  _geom_torsion_atom_site_label_1
  _geom_torsion_atom_site_label_2
  _geom_torsion_atom_site_label_3
  _geom_torsion_atom_site_label_4
  _geom_torsion
  _geom_torsion_site_symmetry_1
  _geom_torsion_site_symmetry_2
  _geom_torsion_site_symmetry_3
  _geom_torsion_site_symmetry_4
  _geom_torsion_publ_flag
 O1 P1 O2 Mg1 61.24(15) . . . 2_655 ?
 O1 P1 C1 Cl1 -179.31(10) . . . . ?
 O1 P1 C1 Cl1 62.78(13) . . . 2_655 ?
 O1 P1 C1 P1 -58.71(6) . . . 2_655 ?
 O2 P1 O1 Mg1 -65.31(15) . . . . ?
 O2 P1 C1 Cl1 -59.73(13) . . . . ?
 O2 P1 C1 Cl1 -177.64(10) . . . 2_655 ?
 O2 P1 C1 P1 60.87(7) . . . 2_655 ?
 O3 P1 O1 Mg1 166.19(11) . . . . ?
 O3 P1 O2 Mg1 -169.68(11) . . . 2_655 ?
 O3 P1 C1 Cl1 -58.01(11) . . . 2_655 ?
 O3 P1 C1 Cl1 59.90(12) . . . . ?
 O3 P1 C1 P1 -179.50(7) . . . 2_655 ?
 C1 P1 O1 Mg1 47.69(15) . . . . ?
 C1 P1 O2 Mg1 -51.56(15) . . . 2_655 ?

_shelx_res_file
;
TITL cu_KD_EC1_0ma_a.res in C2/c
    cu_kd_ec1_0ma_a.res
    created by SHELXL-2019/1 at 11:47:04 on 11-Mar-2024
REM Old TITL __TMP__ in C2/c
REM SHELXT solution in C2/c: R1 0.087, Rweak 0.005, Alpha 0.033
REM <I/s> 0.664 for 42 systematic absences, Orientation as input
REM Formula found by SHELXT: C3 Cl2 Mg2 O18 P2
CELL 1.54178 13.5126 16.5209 10.3783 90 119.667 90
ZERR 4 0.0004 0.0005 0.0005 0 0.001 0
LATT 7
SYMM -X,+Y,0.5-Z
SFAC C H Cl Mg O P
UNIT 4 104 8 8 76 8
SADI Mg1 H4a Mg1 H4b

L.S. 10
PLAN  4
SIZE 0.12 0.1 0.1
TEMP 25(2)
CONF
BIND H9a O9
BIND H9b O9
BOND
LIST 4
MORE -1
BOND $H
fmap 2
acta
REM <olex2.extras>
REM <HklSrc "%.\\cu_KD_EC1_0ma.hkl">
REM </olex2.extras>

WGHT    0.053300    3.406100
FVAR       0.10895
CL1   3    0.376482    0.253210    0.162412    11.00000    0.03689    0.03212 =
         0.03361   -0.01121    0.02141   -0.01706
P1    6    0.494994    0.378824    0.396428    11.00000    0.01962    0.01637 =
         0.01450    0.00052    0.00963    0.00030
MG1   4    0.674348    0.497320    0.365677    11.00000    0.02712    0.02378 =
         0.01998   -0.00502    0.01351   -0.00806
O1    5    0.602434    0.429737    0.459297    11.00000    0.02665    0.02403 =
         0.01814   -0.00323    0.01199   -0.00665
O2    5    0.385947    0.427574    0.313801    11.00000    0.02652    0.02367 =
         0.01985    0.00347    0.01408    0.00659
O3    5    0.492168    0.323571    0.510824    11.00000    0.02632    0.02297 =
         0.02008    0.00498    0.01394    0.00201
AFIX   6
O4    5    0.827395    0.435155    0.462069    11.00000    0.03574    0.04343 =
         0.04248   -0.00722    0.00903    0.00943
H4A   2    0.840950    0.390548    0.432967    11.00000   -1.50000
H4B   2    0.887502    0.444871    0.543774    11.00000   -1.50000
AFIX   0
O5    5    0.732241    0.578341    0.263335    11.00000    0.03988    0.02884 =
         0.02306   -0.00138    0.01303   -0.00893
AFIX   3
H5A   2    0.755001    0.621811    0.314215    11.00000   -1.50000
H5B   2    0.680761    0.583901    0.172835    11.00000   -1.50000
AFIX   0
O6    5    0.736335    0.573413    0.543589    11.00000    0.03033    0.03528 =
         0.03000   -0.01051    0.01855   -0.00919
AFIX   7
H6A   2    0.698986    0.566240    0.588748    11.00000   -1.50000
H6B   2    0.808695    0.572355    0.587849    11.00000   -1.50000
AFIX   0
O7    5    0.500000    0.575997    0.250000    10.50000    0.05018    0.02457 =
         0.02926    0.00000    0.02349    0.00000
AFIX   3  0.9830
H7    2    0.500000    0.611647    0.325820    11.00000   -1.50000
AFIX   0
C1    1    0.500000    0.316647    0.250000    10.50000    0.01679    0.01632 =
         0.02042    0.00000    0.00876    0.00000

O8    5    0.878128    0.304373    0.339434    11.00000    0.04929    0.04231 =
         0.04932    0.01668    0.02397    0.01746
AFIX   3
H8A   2    0.919258    0.268093    0.400704    11.00000   -1.50000
H8B   2    0.825178    0.278243    0.268044    11.00000   -1.50000
AFIX   0

O10   5    1.000000    0.606839    0.750000    10.50000    0.17144    0.07206 =
         0.22473    0.00000    0.17000    0.00000
AFIX   3
H10A  2    1.055710    0.616789    0.736060    10.50000   -1.50000
H10B  2    0.991040    0.652259    0.780320    10.50000   -1.50000
AFIX   0

PART -1
O9    5    0.955443    0.447835    0.787657    10.50000    0.03763    0.09654 =
         0.09086    0.00713    0.01165    0.00173
AFIX   3
H9A   2    0.971423    0.504306    0.774177    10.50000   -1.50000
H9B   2    0.880573    0.438865    0.779347    10.50000   -1.50000
AFIX   0

PART 0
O11   5    0.795017    0.728980    0.411023    11.00000    0.06159    0.04523 =
         0.06138   -0.01627    0.04425   -0.02463
AFIX   3
H11A  2    0.813257    0.707220    0.494083    11.00000   -1.50000
H11B  2    0.846377    0.764300    0.431053    11.00000   -1.50000
AFIX   0
HKLF 4


REM  cu_KD_EC1_0ma_a.res in C2/c
REM wR2 = 0.0976, GooF = S = 1.103, Restrained GooF = 1.103 for all data
REM R1 = 0.0329 for 1687 Fo > 4sig(Fo) and 0.0344 for all 1785 data
REM 128 parameters refined using 1 restraints

END

WGHT      0.0533      3.4143

REM Highest difference peak  0.564,  deepest hole -0.476,  1-sigma level  0.070
Q1    1   0.9613  0.4779  0.8783  11.00000  0.05    0.56
Q2    1   1.0000  0.5437  0.7500  10.50000  0.05    0.53
Q3    1   0.9551  0.6171  0.6984  11.00000  0.05    0.46
Q4    1   0.5032  0.3452  0.1820  11.00000  0.05    0.35
;
_shelx_res_checksum                68960
_shelx_hkl_file
;
  -2   0   2   61.83    2.68
  -2   0   2   65.91    2.71
   4   0  -4    1.32    0.19
  -4   0   4    1.59    0.27
  -4   0   4    1.56    0.23
   6   0  -6    4.81    0.29
  -6   0   6    4.76    0.30
  -6   0   6    6.28    0.58
   6   0  -6    5.12    0.40
  -6   0   6    5.99    0.52
  -8   0   8    1.99    0.49
   8   0  -8    2.23    0.20
  -8   0   8    2.64    0.22
   8   0  -8    2.42    0.32
  -8   0   8    1.16    0.52
  10   0 -10   61.47    2.78
  -1   1   1  136.39    5.54
  -1   1   1  134.20    5.53
   1  -1  -1  132.67    5.54
  -1  -1   1  138.70    5.55
   3   1  -3   47.86    2.11
  -3   1   3   50.97    2.18
  -3   1   3   49.22    2.14
   3  -1  -3   46.46    2.09
  -3  -1   3   50.60    2.18
  -3  -1   3   50.17    2.16
  -5   1   5   11.02    0.68
  -5   1   5   10.85    0.74
   5   1  -5   10.34    0.50
   5   1  -5   11.28    0.67
  -5  -1   5   10.53    0.52
  -5  -1   5   10.54    0.70
   5  -1  -5   10.89    0.64
  -5  -1   5   10.68    0.72
   5  -1  -5    9.84    0.50
  -7   1   7   52.32    2.64
  -7   1   7   51.16    2.56
   7   1  -7   54.77    2.23
  -7   1   7   53.40    2.25
   7  -1  -7   50.88    2.32
  -7  -1   7   51.81    2.61
  -7  -1   7   51.85    2.57
  -7  -1   7   52.66    2.24
   9   1  -9   40.56    1.74
  -9   1   9   41.44    2.33
   9   1  -9   40.89    1.97
   9  -1  -9   37.87    1.72
  -9  -1   9   41.45    2.30
  -9  -1   9   46.30    3.13
   9  -1  -9   40.36    1.95
  11   1 -11    0.44    0.15
  11  -1 -11    0.24    0.13
   0   2   0   25.43    1.06
   0   2   0   25.37    1.07
  -2   2   2   21.19    0.93
  -2  -2   2   20.01    0.93
  -2  -2   2   20.59    0.94
   2  -2  -2   18.50    0.92
   4   2  -4  101.25    4.24
  -4   2   4  100.99    4.34
  -4   2   4   97.31    4.26
  -4  -2   4  102.08    4.32
  -4  -2   4  101.03    4.32
  -6   2   6   30.29    1.60
   6   2  -6   30.91    1.37
   6   2  -6   32.52    1.54
  -6   2   6   31.85    1.39
  -6   2   6   31.72    1.72
   6  -2  -6   30.56    1.35
   6  -2  -6   33.42    1.51
  -6  -2   6   32.23    1.67
  -6  -2   6   32.21    1.67
  -6  -2   6   31.61    1.38
  -8   2   8   27.27    2.57
  -8   2   8   27.90    1.30
  -8   2   8   27.08    1.77
   8   2  -8   29.04    1.27
   8   2  -8   28.91    1.48
   8  -2  -8   27.50    1.23
   8  -2  -8   29.50    1.45
  -8  -2   8   27.67    1.67
  -8  -2   8   28.69    1.28
  -8  -2   8   34.06    2.16
  10   2 -10    0.39    0.19
  10   2 -10    0.55    0.12
  10  -2 -10    0.53    0.16
  -1   3   1    3.09    0.20
   1   3  -1    3.24    0.22
  -1   3   1    3.38    0.20
  -1  -3   1    3.15    0.20
   1  -3  -1    3.39    0.21
  -5   3   5  138.02    5.75
  -5   3   5  136.73    5.91
  -5   3   5  143.69    6.05
  -5  -3   5  137.10    5.74
  -5  -3   5  144.27    6.00
  -5  -3   5  139.59    5.98
   7   3  -7   46.06    1.92
  -7   3   7   46.36    1.95
   7   3  -7   46.73    2.14
  -7   3   7   42.91    2.26
  -7   3   7   43.48    2.38
   7  -3  -7   47.17    2.08
   7  -3  -7   42.71    1.88
  -7  -3   7   45.11    2.31
  -7  -3   7   44.35    1.92
  -7  -3   7   42.68    2.26
   9   3  -9   -0.12    0.07
  -9   3   9    0.07    0.55
   9   3  -9   -0.07    0.14
  -9  -3   9   -0.24    1.10
  -9  -3   9   -0.43    0.37
  11   3 -11    4.73    0.39
  11  -3 -11    4.75    0.32
   0   4   0   19.45    0.85
   0   4   0   18.83    0.85
   0  -4   0   19.37    0.86
  -2   4   2  264.73   10.85
   2   4  -2  275.29   10.90
  -2   4   2  260.52   10.89
   2  -4  -2  249.62   10.87
  -2  -4   2  276.57   10.87
  -4   4   4   33.59    1.73
   4   4  -4   35.19    1.51
  -4   4   4   34.83    1.64
   4   4  -4   37.00    1.64
   4  -4  -4   37.08    1.59
  -4  -4   4   37.55    1.70
  -4  -4   4   34.96    1.71
   6   4  -6   46.19    2.11
  -6   4   6   46.24    2.41
   6   4  -6   48.41    2.21
  -6   4   6   47.08    2.04
  -6   4   6   46.08    2.27
  -6  -4   6   50.94    2.37
  -6  -4   6   45.39    2.01
  -6  -4   6   48.29    2.31
   6  -4  -6   49.08    2.14
   8   4  -8   32.41    1.46
   8   4  -8   32.92    1.69
  -8   4   8   34.67    2.23
  -8   4   8   32.55    1.51
  -8  -4   8   33.88    1.94
   8  -4  -8   33.68    1.63
  -8  -4   8   33.52    1.98
  10   4 -10    1.94    0.32
  10   4 -10    1.90    0.19
  10  -4 -10    2.14    0.23
  -1   5   1  101.74    4.17
  -1   5   1  101.19    4.19
  -1  -5   1  100.64    4.22
  -1  -5   1   99.32    4.17
  -3   5   3   22.99    1.18
  -3   5   3   23.65    1.10
   3   5  -3   22.21    1.10
  -3  -5   3   24.20    1.12
   3  -5  -3   21.82    1.16
  -3  -5   3   23.75    1.16
  -5   5   5    0.18    0.22
   5   5  -5    0.18    0.14
  -5   5   5    0.30    0.25
   5   5  -5    0.19    0.08
  -5   5   5    0.33    0.08
   5  -5  -5    0.21    0.10
  -5  -5   5    0.07    0.18
  -5  -5   5    0.14    0.14
   7   5  -7   23.66    1.27
   7   5  -7   22.63    1.04
  -7   5   7   23.75    1.08
  -7   5   7   21.87    1.57
  -7  -5   7   22.65    1.41
  -7  -5   7   22.35    1.33
   7  -5  -7   22.98    1.17
   9   5  -9    1.44    0.18
   9   5  -9    0.89    0.54
   9   5  -9    1.28    0.27
  -9   5   9    0.06    0.84
  -9  -5   9    1.07    0.62
   9  -5  -9    1.09    0.18
  11   5 -11    0.09    0.15
  11   5 -11    0.00    0.15
  11  -5 -11    0.03    0.08
   0   6   0  695.93   29.08
   0   6   0  741.90   29.09
   0  -6   0  708.19   29.09
   2   6  -2   68.86    2.98
  -2   6   2   65.48    2.98
  -2   6   2   68.51    2.90
  -2  -6   2   72.02    2.91
   2  -6  -2   67.05    2.95
   4   6  -4   18.35    0.95
  -4   6   4   17.65    0.96
  -4   6   4   17.58    0.80
   4   6  -4   17.34    0.79
  -4   6   4   18.04    1.09
  -4  -6   4   18.21    1.01
  -4  -6   4   17.36    0.90
   4  -6  -4   17.91    0.83
  -4  -6   4   17.02    0.93
  -6   6   6   41.23    2.30
  -6   6   6   42.27    1.83
   6   6  -6   43.87    2.06
   6   6  -6   40.11    1.80
  -6  -6   6   42.84    2.15
  -6  -6   6   42.13    2.05
   8   6  -8    3.97    0.45
   8   6  -8    3.64    0.28
  -8   6   8    5.65    0.99
  -8   6   8    3.96    0.30
  -8  -6   8    2.98    0.69
  -8  -6   8    4.73    0.64
   8  -6  -8    4.37    0.33
  10   6 -10    0.31    0.29
  10   6 -10    0.28    0.09
  10  -6 -10    0.35    0.11
  -1   7   1   22.15    1.05
   1   7  -1   21.21    1.12
  -1   7   1   21.05    1.02
   1   7  -1   22.14    1.05
  -1  -7   1   21.06    1.04
   3   7  -3    8.32    0.42
   3   7  -3    9.30    0.57
  -3   7   3    7.15    0.64
  -3   7   3    9.01    0.58
  -3  -7   3    9.56    0.53
  -3  -7   3    9.29    0.61
  -3  -7   3    8.05    0.53
   3  -7  -3    8.44    0.71
   3  -7  -3    8.80    0.49
  -5   7   5   26.53    1.20
  -5   7   5   25.92    1.63
   5   7  -5   27.96    1.40
  -5  -7   5   26.15    1.48
   5  -7  -5   27.84    1.24
  -7   7   7    0.90    0.15
  -7   7   7    1.91    0.74
   7   7  -7    0.72    0.14
   7   7  -7    0.66    0.22
  -7  -7   7    0.23    0.40
   7  -7  -7    0.62    0.14
  -7  -7   7    0.54    0.26
   9   7  -9   11.76    0.61
   9   7  -9   11.74    0.81
   9  -7  -9   12.55    0.67
   0   8   0    4.63    0.42
   0   8   0    4.51    0.35
   0  -8   0    4.85    0.32
   0  -8   0    4.43    0.42
   2   8  -2  162.61    7.07
   2   8  -2  184.51    7.32
  -2   8   2  169.54    7.32
  -2   8   2  177.30    7.21
   4   8  -4    6.81    0.37
   4   8  -4    7.87    0.56
  -4   8   4    5.60    0.72
  -4   8   4    7.84    0.39
   4  -8  -4    7.85    0.43
  -4  -8   4    6.73    0.59
  -4  -8   4    6.45    0.48
  -4  -8   4    6.89    0.51
  -6   8   6   38.15    2.34
  -6   8   6   37.81    1.67
   6   8  -6   38.09    1.91
   6   8  -6   36.49    1.65
  -6  -8   6   40.03    2.40
  -6  -8   6   38.74    1.86
   6  -8  -6   37.00    1.70
   8   8  -8   11.98    0.61
   8   8  -8   10.81    1.04
  -8   8   8    9.57    2.16
   8   8  -8   11.60    0.82
  -8  -8   8   11.50    0.91
   8  -8  -8   12.32    0.67
  10   8 -10   93.04    3.51
  10  -8 -10   75.79    3.54
  -1   9   1  110.00    4.54
   1   9  -1  101.61    4.45
   1   9  -1   95.34    4.27
  -1   9   1  107.08    4.48
   1  -9  -1  106.12    4.36
  -1  -9   1  106.61    4.40
   3   9  -3   23.25    1.00
   3   9  -3   24.36    1.24
   3  -9  -3   19.62    1.04
  -3  -9   3   24.28    1.25
   5   9  -5   56.78    2.66
  -5   9   5   54.97    2.97
  -5   9   5   54.00    2.34
   5   9  -5   53.90    2.32
   5   9  -5   55.52    2.58
  -5  -9   5   55.10    2.49
   5  -9  -5   49.21    2.37
  -5  -9   5   58.43    2.69
   7   9  -7    3.64    0.59
   7   9  -7    4.45    0.31
  -7   9   7    5.05    1.23
   7   9  -7    5.06    0.52
   7  -9  -7    4.06    0.34
  -7  -9   7    3.66    0.49
  -7  -9   7    4.93    0.82
   9   9  -9    6.62    0.55
   9   9  -9    6.99    0.38
   9  -9  -9    5.56    0.40
   0  10   0    0.31    0.31
   0 -10   0    0.46    0.13
  -2  10   2   16.36    0.75
   2  10  -2   16.30    0.77
  -2  10   2   18.99    1.12
   2  10  -2   17.79    1.00
   2 -10  -2   18.02    0.85
  -2 -10   2   16.95    0.91
   4  10  -4    1.21    0.33
   4  10  -4    0.71    0.12
  -4  10   4    0.95    0.57
   4  10  -4    0.87    0.24
  -4 -10   4    0.88    0.29
   4 -10  -4    0.93    0.17
  -4 -10   4    0.40    0.19
   6  10  -6    1.50    0.32
   6  10  -6    1.34    0.54
  -6  10   6    1.01    0.95
  -6 -10   6    1.85    0.50
   8  10  -8    4.35    0.29
   8  10  -8    4.50    0.47
   8 -10  -8    3.94    0.36
  10  10 -10    0.18    0.07
 -10  10  10    0.23    0.06
   1  11  -1   15.21    0.71
  -1  11   1   16.14    0.70
   1  11  -1   14.57    0.93
  -1  11   1   16.61    1.00
  -1 -11   1   15.36    0.83
   1 -11  -1   16.55    0.80
   3  11  -3   17.20    1.02
   3  11  -3   16.39    0.78
  -3  11   3   18.93    1.40
  -3 -11   3   16.44    0.96
   3 -11  -3   17.47    0.86
  -3 -11   3   17.12    1.06
   5  11  -5   -0.01    0.15
   5  11  -5   -0.13    0.39
   5  11  -5    0.07    0.08
  -5  11   5    0.26    0.09
   5 -11  -5   -0.04    0.09
  -5 -11   5    0.31    0.34
   7  11  -7    4.61    0.30
   7  11  -7    3.27    0.65
   7  11  -7    4.35    0.49
  -7  11   7    4.18    0.26
   7 -11  -7    3.96    0.33
   9  11  -9    3.07    0.36
  -9  11   9    3.90    0.22
   9  11  -9    3.61    0.24
   9 -11  -9    3.62    0.27
   0  12   0  148.26    6.54
   0 -12   0  156.64    6.38
   2  12  -2   70.71    3.09
  -2  12   2   73.12    3.07
  -2 -12   2   74.89    3.27
  -2 -12   2   78.00    3.37
   2 -12  -2   74.89    3.18
   4  12  -4   77.74    3.76
  -4  12   4   82.20    3.34
   4  12  -4   81.46    3.39
   4  12  -4   83.65    3.70
  -4 -12   4   80.12    3.72
   4 -12  -4   85.20    3.47
  -4 -12   4   74.67    3.59
   6  12  -6   34.00    1.52
   6  12  -6   39.22    2.34
   6  12  -6   34.61    1.81
  -6  12   6   32.27    1.46
   6 -12  -6   33.90    1.57
  -8  12   8   16.65    0.73
   8  12  -8   16.55    0.77
   8  12  -8   16.05    0.97
   8 -12  -8   16.14    0.80
  -1  13   1    5.90    0.32
   1  13  -1    5.58    0.33
   1  13  -1    6.62    0.82
  -1 -13   1    5.29    0.43
   1 -13  -1    6.09    0.42
   3  13  -3   73.93    3.14
   3  13  -3   70.06    3.52
   3  13  -3   76.46    3.43
  -3  13   3   75.36    3.10
   3 -13  -3   80.21    3.24
  -3 -13   3   70.91    3.41
  -3 -13   3   75.71    3.54
   5  13  -5    2.66    0.74
  -5  13   5    3.30    0.21
   5  13  -5    3.40    0.27
   5  13  -5    3.49    0.50
   5 -13  -5    3.42    0.30
  -7  13   7    3.01    0.19
   7  13  -7    2.97    0.24
   7  13  -7    2.96    0.39
   7 -13  -7    3.00    0.26
   0  14   0   10.31    0.51
   0 -14   0   10.30    0.70
   2  14  -2    0.07    0.10
  -2 -14   2    0.38    0.34
  -2 -14   2    0.16    0.15
   2 -14  -2    0.22    0.11
   4  14  -4   18.89    0.86
  -4  14   4   17.94    0.80
   4  14  -4   18.27    1.11
   4 -14  -4   18.59    0.92
  -4 -14   4   16.19    1.00
  -6  14   6   12.89    0.60
   6  14  -6   13.22    0.68
   6  14  -6   12.73    0.86
   6 -14  -6   13.99    0.70
   8  14  -8    8.48    0.42
  -1  15   1   53.47    2.18
   1  15  -1   50.20    2.19
   1 -15  -1   51.26    2.31
  -1 -15   1   51.57    2.34
   3  15  -3    0.05    0.08
  -3  15   3    0.10    0.07
   3  15  -3   -0.02    0.14
  -3 -15   3    0.02    0.13
   3 -15  -3    0.02    0.09
  -5  15   5    4.89    0.27
   5  15  -5    4.63    0.48
   5  15  -5    5.21    0.32
   5 -15  -5    4.85    0.35
  -7  15   7   17.69    0.85
   7  15  -7   21.00    0.96
   7 -15  -7   20.43    0.91
   0  16   0  239.16    9.78
  -2  16   2   13.21    0.64
   2  16  -2   12.73    0.85
   2  16  -2   13.18    0.64
   2 -16  -2   13.18    0.73
  -2 -16   2   12.52    0.76
   4  16  -4    0.29    0.10
  -4  16   4    0.46    0.08
   4  16  -4    0.60    0.21
   4 -16  -4    0.64    0.15
   6  16  -6    2.62    0.21
   6  16  -6    2.90    0.36
   6 -16  -6    2.52    0.22
  -1  17   1   29.90    1.34
   1  17  -1   30.93    1.35
   1 -17  -1   32.82    1.54
   3  17  -3    0.19    0.08
  -3  17   3    0.27    0.14
  -3 -17   3    0.19    0.12
   3 -17  -3    0.08    0.09
   5  17  -5    0.26    0.09
   5  17  -5    0.11    0.19
   5 -17  -5    0.18    0.09
   0 -18   0    0.02    0.10
   2  18  -2    0.83    0.21
   2 -18  -2    1.16    0.19
  -2 -18   2    1.17    0.21
   4  18  -4   14.56    0.86
   4  18  -4   16.69    0.71
   4 -18  -4   15.14    0.75
   1  19  -1    0.51    0.20
   1 -19  -1    0.44    0.12
  -1 -19   1    0.39    0.12
   3 -19  -3   32.93    1.51
  12   0 -11   -0.02    0.08
  10   0  -9   -0.08    0.07
 -10   0   9   -0.97    0.47
  10   0  -9    0.00    0.12
   8   0  -7    0.05    0.08
  -8   0   7    0.02    0.07
   8   0  -7   -0.02    0.11
  -8   0   7    0.04    0.26
  -8   0   7   -0.08    0.31
   6   0  -5    0.06    0.06
  -6   0   5    0.06    0.15
  -6   0   5    0.00    0.16
  -6   0   5    0.05    0.06
   6   0  -5    0.12    0.11
   4   0  -3    0.08    0.08
  -4   0   3    0.06    0.08
  -4   0   3    0.00    0.10
  -2   0   1    0.01    0.05
  -2   0   1    0.05    0.05
   0   0  -1    0.01    0.02
   0   0  -1    0.17    0.04
   0   0   1   -0.01    0.03
   0   0   1    0.07    0.04
  -2   0   3   -0.04    0.09
  -2   0   3   -0.11    0.07
  -4   0   5    0.06    0.14
  -4   0   5    0.23    0.17
   4   0  -5   -0.08    0.08
  -4   0   5    0.01    0.05
   4   0  -5    0.11    0.08
   6   0  -7   -0.04    0.07
  -6   0   7   -0.01    0.22
  -6   0   7    0.37    0.31
   6   0  -7    0.00    0.11
  -6   0   7    0.04    0.07
   8   0  -9    0.06    0.13
  -8   0   9   -0.02    0.07
  -8   0   9    0.14    0.40
   8   0  -9    0.23    0.09
  10   0 -11    0.12    0.10
  11   1 -10    6.47    0.49
  11   1 -10    6.30    0.34
   9   1  -8    0.85    0.22
   9   1  -8    0.66    0.12
  -9   1   8    1.24    0.64
   9  -1  -8    0.68    0.20
  -9  -1   8    0.54    0.49
   9  -1  -8    0.72    0.11
   7   1  -6    0.17    0.12
   7   1  -6    0.03    0.07
  -7   1   6    0.11    0.07
  -7   1   6    0.14    0.21
  -7   1   6   -0.05    0.22
   7  -1  -6    0.30    0.13
   7  -1  -6    0.14    0.07
  -7  -1   6    0.18    0.24
  -7  -1   6    0.20    0.08
   5   1  -4    0.16    0.10
  -5   1   4    0.12    0.10
  -5   1   4    0.06    0.15
   5  -1  -4    0.36    0.11
  -5  -1   4    0.23    0.13
  -5  -1   4    0.07    0.13
  -3   1   2  103.23    4.26
  -3   1   2  103.11    4.30
  -3  -1   2  101.62    4.29
  -3  -1   2  102.20    4.27
  -1   1   2   22.88    1.02
   1   1  -2   23.39    1.04
  -1   1   2   23.15    1.03
  -1  -1   2   22.84    1.04
   3   1  -4   41.77    1.77
  -3   1   4   39.56    1.84
  -3   1   4   38.06    1.79
  -3  -1   4   40.90    1.84
   3  -1  -4   39.73    1.74
  -3  -1   4   38.22    1.82
   5   1  -6   55.74    2.41
  -5   1   6   57.42    2.74
  -5   1   6   59.39    2.45
   5   1  -6   58.79    2.58
  -5   1   6   57.47    2.68
  -5  -1   6   57.31    2.71
   5  -1  -6   59.84    2.56
   5  -1  -6   53.81    2.42
  -5  -1   6   58.97    2.45
  -5  -1   6   59.00    2.73
   7   1  -8    0.01    0.07
  -7   1   8    0.25    0.34
  -7   1   8   -0.05    0.53
   7   1  -8   -0.04    0.11
  -7  -1   8    0.17    0.31
   7  -1  -8   -0.02    0.11
   7  -1  -8    0.03    0.08
  -7  -1   8   -0.60    0.48
   9   1 -10   20.62    1.12
   9  -1 -10   19.82    1.09
  11  -1 -12   -0.07    0.13
  12   2 -11    1.41    0.29
  12  -2 -11    1.27    0.21
  10   2  -9   13.49    0.83
 -10   2   9   15.46    1.38
  10   2  -9   12.68    0.64
  10  -2  -9   13.51    0.81
  10  -2  -9   12.58    0.61
 -10  -2   9   13.84    1.13
  -8   2   7   15.71    1.07
  -8   2   7   13.48    0.69
  -8   2   7   12.50    1.07
   8   2  -7   13.99    0.67
   8   2  -7   14.14    0.84
   8  -2  -7   14.19    0.81
  -8  -2   7   13.37    1.00
   8  -2  -7   13.13    0.64
  -8  -2   7   14.29    1.03
  -6   2   5    0.28    0.08
   6   2  -5    0.22    0.12
  -6   2   5    0.66    0.21
   6   2  -5    0.38    0.09
  -6  -2   5    0.32    0.08
  -6  -2   5    0.48    0.19
   6  -2  -5    0.28    0.12
  -6  -2   5    0.57    0.22
  -4   2   3  247.53   10.45
  -4   2   3  243.52   10.51
  -4  -2   3  256.38   10.48
  -4  -2   3  269.50   10.51
  -2   2   1   57.90    2.41
   2  -2  -1   55.40    2.43
  -2  -2   1   61.37    2.42
  -2  -2   1   59.07    2.42
  -2  -2   1   54.65    2.41
   0   2  -1  157.01    6.39
   0   2   1  158.34    6.34
   0   2  -1  155.52    6.39
   0   2   1  154.59    6.34
   0  -2   1  148.86    6.39
   0  -2  -1  162.34    6.35
   2   2  -3   32.46    1.39
  -2   2   3   30.65    1.43
  -2   2   3   31.16    1.43
   2  -2  -3   29.45    1.42
  -2  -2   3   31.25    1.44
   2  -2  -3   31.49    1.37
  -2  -2   3   32.73    1.44
  -4   2   5    3.21    0.23
  -4   2   5    4.82    0.40
   4   2  -5    4.17    0.23
  -4   2   5    4.46    0.44
   4  -2  -5    3.97    0.27
  -4  -2   5    3.20    0.23
  -4  -2   5    4.39    0.41
  -4  -2   5    4.88    0.42
   6   2  -7  124.68    5.25
  -6   2   7  122.90    5.56
  -6   2   7  129.36    5.29
   6   2  -7  132.75    5.47
  -6   2   7  123.18    5.67
  -6  -2   7  129.28    5.64
   6  -2  -7  133.29    5.43
  -6  -2   7  129.17    5.28
  -6  -2   7  128.67    5.63
   6  -2  -7  119.68    5.22
   8   2  -9   20.41    0.93
  -8   2   9   20.34    0.97
   8   2  -9   20.64    1.15
  -8   2   9   21.12    1.51
   8  -2  -9   21.19    1.12
  -8  -2   9   19.50    0.95
  -8  -2   9   20.47    1.40
  -8  -2   9   16.72    1.75
  10   2 -11    2.65    0.31
  11   3 -10   13.41    0.63
  11   3 -10   12.97    0.79
  11  -3 -10   13.44    0.68
   9   3  -8   12.55    0.80
  -9   3   8   11.61    1.16
   9  -3  -8   11.83    0.57
  -9  -3   8   12.20    1.13
   9  -3  -8   12.84    0.76
  -9  -3   8   11.83    1.01
  -7   3   6   63.67    3.01
  -7   3   6   68.75    3.27
   7   3  -6   70.09    2.94
  -7   3   6   62.12    2.79
  -7  -3   6   63.40    2.74
  -7  -3   6   66.22    3.05
   7  -3  -6   62.77    2.72
  -7  -3   6   63.68    3.05
   7  -3  -6   69.62    2.89
   5   3  -4    3.15    0.28
   5   3  -4    2.17    0.17
  -5   3   4    2.38    0.36
  -5   3   4    2.25    0.29
  -5   3   4    2.76    0.18
  -5  -3   4    1.82    0.28
   5  -3  -4    2.58    0.23
  -5  -3   4    2.42    0.28
  -3   3   2    2.14    0.22
  -3   3   2    2.43    0.21
  -3  -3   2    2.27    0.21
  -3  -3   2    2.25    0.21
   1   3   0   40.74    1.69
  -1   3   0   39.54    1.73
  -1   3   0   42.00    1.73
   1  -3   0   40.52    1.74
  -1  -3   0   40.87    1.68
   1   3  -2   94.91    3.97
  -1   3   2   95.41    3.91
  -1   3   2   91.90    3.93
   1  -3  -2   94.21    3.92
  -1  -3   2   97.91    3.96
  -3   3   4   14.76    0.74
   3   3  -4   13.83    0.72
  -3   3   4   13.39    0.78
  -3  -3   4   13.74    0.77
   3  -3  -4   13.72    0.68
  -3  -3   4   13.26    0.79
  -5   3   6    9.23    0.75
   5   3  -6    9.01    0.47
  -5   3   6    9.73    0.76
  -5   3   6    9.34    0.49
   5   3  -6    8.85    0.60
  -5  -3   6    9.38    0.48
  -5  -3   6    9.34    0.73
  -5  -3   6   10.40    0.72
   5  -3  -6    9.51    0.57
  -7   3   8   25.19    1.70
  -7   3   8   27.31    1.24
   7   3  -8   25.57    1.19
   7   3  -8   28.08    1.43
   7  -3  -8   28.00    1.37
  -7  -3   8   25.97    1.21
  -7  -3   8   27.51    1.59
  -7  -3   8   25.85    1.98
   9   3 -10    2.10    0.34
   9  -3 -10    2.27    0.29
  12   4 -11    3.37    0.38
  10   4  -9    1.44    0.18
 -10   4   9    0.63    0.76
  10   4  -9    1.60    0.31
 -10  -4   9    1.29    0.47
  -8   4   7   14.22    0.67
   8   4  -7   12.77    0.81
   8   4  -7   13.35    0.64
  -8   4   7   10.99    1.12
  -8   4   7   11.51    1.11
  -8  -4   7   12.20    0.93
   8  -4  -7   14.03    0.77
   8  -4  -7   11.90    0.59
  -8  -4   7   12.91    0.98
  -6   4   5    4.88    0.30
  -6   4   5    5.74    0.58
  -6   4   5    4.59    0.46
   6   4  -5    5.23    0.41
   6   4  -5    4.97    0.29
   6  -4  -5    4.82    0.28
  -6  -4   5    5.33    0.49
  -6  -4   5    5.20    0.46
   6  -4  -5    5.11    0.36
  -4   4   3  288.03   12.06
  -4   4   3  286.52   11.97
  -4  -4   3  298.78   11.99
  -4  -4   3  291.99   12.01
  -2   4   1    8.33    0.43
  -2   4   1    8.52    0.45
  -2  -4   1    7.69    0.42
  -2  -4   1    8.22    0.39
   2  -4  -1    6.97    0.47
  -2  -4   1    7.88    0.42
   0   4  -1   28.35    1.25
   0   4   1   26.80    1.19
   0   4   1   27.38    1.18
   0   4  -1   28.26    1.24
   0  -4  -1   28.43    1.18
   0  -4   1   28.88    1.23
   2   4  -3   31.15    1.46
  -2   4   3   31.24    1.38
   2   4  -3   31.77    1.41
  -2   4   3   30.34    1.44
   2  -4  -3   31.02    1.37
  -2  -4   3   33.59    1.45
   2  -4  -3   29.55    1.41
  -4   4   5   19.84    1.03
   4   4  -5   18.64    0.99
  -4   4   5   17.74    0.93
  -4   4   5   20.80    1.13
   4   4  -5   18.67    0.85
  -4  -4   5   18.44    0.86
  -4  -4   5   20.62    1.07
  -4  -4   5   20.77    1.12
   4  -4  -5   18.98    0.94
   4  -4  -5   19.41    0.90
   6   4  -7    2.95    0.36
  -6   4   7    2.17    0.51
  -6   4   7    2.98    0.24
   6   4  -7    3.09    0.23
  -6  -4   7    2.76    0.22
  -6  -4   7    2.80    0.52
   6  -4  -7    3.31    0.32
  -6  -4   7    3.30    0.49
   8   4  -9   -0.03    0.18
   8   4  -9    0.15    0.09
  -8   4   9    1.60    0.71
   8   4  -9    0.12    0.36
  -8   4   9    0.03    0.08
  -8  -4   9    0.12    0.38
  -8  -4   9    1.05    0.76
   8  -4  -9    0.05    0.14
  10   4 -11    5.81    0.47
  10  -4 -11    5.94    0.37
  11   5 -10    5.88    0.46
  11   5 -10    5.78    0.33
  11  -5 -10    5.82    0.37
  -9   5   8   16.59    1.54
   9   5  -8   14.53    0.92
   9   5  -8   15.28    0.73
  -9  -5   8   15.53    1.27
  -9  -5   8   13.61    1.05
  -7   5   6   53.77    2.72
   7   5  -6   56.40    2.44
   7   5  -6   60.65    2.65
  -7   5   6   58.91    2.97
  -7   5   6   60.12    2.47
  -7  -5   6   57.43    2.77
   7  -5  -6   54.03    2.39
   7  -5  -6   61.70    2.61
  -7  -5   6   56.23    2.71
  -5   5   4   21.71    1.25
  -5   5   4   21.31    1.12
   5   5  -4   21.02    0.95
   5   5  -4   21.63    1.09
  -5   5   4   22.29    0.98
   5  -5  -4   21.91    1.03
  -5  -5   4   22.96    1.13
  -5  -5   4   21.28    1.15
  -3   5   2   10.15    0.55
  -3   5   2    9.71    0.60
  -3  -5   2   10.44    0.57
  -3  -5   2    9.43    0.59
  -3  -5   2   10.08    0.52
  -1   5   0   60.53    2.54
   1   5   0   59.29    2.51
  -1   5   0   59.81    2.54
   1  -5   0   59.18    2.57
  -1  -5   0   60.51    2.50
   1   5  -2  148.98    6.30
   1   5  -2  152.81    6.32
  -1   5   2  152.80    6.22
  -1   5   2  149.10    6.28
  -1  -5   2  157.61    6.28
   1  -5  -2  148.72    6.23
  -3   5   4  589.72   24.04
  -3   5   4  583.84   23.93
  -3  -5   4  618.65   24.00
   3  -5  -4  537.96   23.98
  -3  -5   4  603.29   24.06
  -5   5   6   46.28    2.00
  -5   5   6   45.34    2.35
   5   5  -6   49.35    2.19
  -5  -5   6   45.34    2.31
   5  -5  -6   47.33    2.09
  -5  -5   6   44.94    1.97
  -5  -5   6   46.34    2.23
   7   5  -8    4.59    0.47
   7   5  -8    4.58    0.83
  -7   5   8    6.06    0.95
  -7   5   8    4.46    0.32
   7   5  -8    4.44    0.31
   7  -5  -8    4.82    0.42
   7  -5  -8    4.29    0.60
  -7  -5   8    5.71    0.72
  -7  -5   8    4.87    0.75
   9   5 -10    0.12    0.14
   9   5 -10    0.18    0.10
   9  -5 -10    0.40    0.13
  10   6  -9   12.65    0.64
  10   6  -9   13.36    0.83
   8   6  -7   57.32    2.49
   8   6  -7   59.89    2.73
  -8   6   7   56.69    3.19
   8  -6  -7   59.86    2.54
  -8  -6   7   58.08    2.88
  -8  -6   7   58.35    2.78
  -6   6   5    5.81    0.63
  -6   6   5    5.55    0.72
   6   6  -5    4.90    0.42
  -6   6   5    4.25    0.30
   6   6  -5    4.83    0.29
  -6  -6   5    5.56    0.54
   6  -6  -5    5.15    0.32
  -6  -6   5    5.29    0.46
   4   6  -3   19.86    1.00
  -4   6   3   21.31    0.98
  -4   6   3   18.80    1.01
  -4  -6   3   19.71    1.04
  -4  -6   3   20.04    0.98
  -4  -6   3   21.18    0.99
  -2   6   1   51.58    2.25
  -2   6   1   53.10    2.29
  -2  -6   1   51.77    2.26
   0   6  -1    3.37    0.27
   0   6   1    3.09    0.23
   0   6  -1    2.73    0.27
  -2   6   3   15.08    0.82
   2   6  -3   14.40    0.79
   2   6  -3   13.61    0.81
  -2   6   3   13.96    0.74
  -2  -6   3   14.94    0.76
   2  -6  -3   12.60    0.74
  -2  -6   3   15.27    0.76
  -4   6   5   15.43    0.99
   4   6  -5   14.08    0.66
   4   6  -5   14.15    0.83
  -4   6   5   13.49    0.66
   4  -6  -5   13.35    0.70
  -4  -6   5   14.22    0.84
  -4  -6   5   15.26    1.04
   6   6  -7   13.99    0.68
  -6   6   7   13.78    0.70
  -6   6   7   15.05    1.23
   6   6  -7   13.83    0.90
  -6  -6   7   14.04    1.08
  -6  -6   7   13.61    0.94
   8   6  -9    3.35    0.42
  -8   6   9    2.29    0.96
   8   6  -9    3.24    0.27
  -8   6   9    3.67    0.29
   8  -6  -9    3.94    0.32
  -8  -6   9    2.83    0.66
  10   6 -11    4.70    0.44
  10   6 -11    3.83    0.32
  10  -6 -11    4.02    0.28
  11   7 -10    4.32    0.38
  11   7 -10    4.09    0.26
  -9   7   8   -0.10    0.87
   9   7  -8    0.80    0.14
   9   7  -8    0.41    0.17
  -9  -7   8   -0.04    0.34
   9  -7  -8    0.55    0.14
   7   7  -6   23.52    1.29
  -7   7   6   23.94    1.73
   7   7  -6   23.90    1.09
   7  -7  -6   24.53    1.13
  -7  -7   6   25.11    1.44
  -7  -7   6   23.20    1.29
   5   7  -4  187.04    7.62
   5   7  -4  177.99    7.43
  -5   7   4  174.41    7.87
  -5   7   4  178.02    7.64
  -5  -7   4  183.66    7.58
  -5  -7   4  190.25    7.59
  -5  -7   4  179.87    7.68
   5  -7  -4  180.99    7.48
  -3   7   2    7.14    0.50
  -3   7   2    7.67    0.57
  -3  -7   2    8.05    0.49
  -3  -7   2    6.44    0.45
  -3  -7   2    8.06    0.58
   1   7   0   11.11    0.64
   1   7   0   12.37    0.65
  -1   7   0   12.32    0.66
  -1   7   0   12.01    0.65
  -1  -7   0   12.35    0.62
  -1   7   2    3.23    0.32
   1   7  -2    2.84    0.34
   1   7  -2    2.94    0.30
  -1   7   2    2.70    0.35
   1  -7  -2    2.32    0.22
   1  -7  -2    2.66    0.25
   3   7  -4   60.42    2.60
  -3   7   4   58.84    2.40
   3   7  -4   56.64    2.39
  -3   7   4   56.27    2.67
   3   7  -4   56.08    2.61
   3  -7  -4   50.41    2.57
  -3  -7   4   56.76    2.66
  -3  -7   4   57.16    2.52
   3  -7  -4   58.79    2.44
  -3  -7   4   58.75    2.56
  -5   7   6   16.15    1.27
   5   7  -6   16.01    1.05
   5   7  -6   15.33    0.76
  -5   7   6   17.01    0.78
   5   7  -6   17.43    1.00
  -5  -7   6   15.49    1.11
  -5  -7   6   15.63    0.97
   5  -7  -6   16.19    0.81
  -7   7   8    1.54    0.81
  -7   7   8    0.56    0.13
   7   7  -8    0.55    0.22
   7   7  -8    0.31    0.10
   7   7  -8    0.07    0.37
  -7  -7   8    0.79    0.34
  -7  -7   8    0.68    0.55
   7  -7  -8    0.65    0.15
   9   7 -10   47.49    2.00
   9   7 -10   45.09    2.63
   9  -7 -10   47.10    2.06
  10   8  -9    0.16    0.13
  10   8  -9    0.09    0.07
  10  -8  -9    0.02    0.09
  -8   8   7    5.56    1.06
   8   8  -7    5.56    0.34
   8   8  -7    5.89    0.53
  -8  -8   7    4.38    0.59
  -8  -8   7    4.62    0.64
   8  -8  -7    5.31    0.38
   6   8  -5    0.23    0.24
   6   8  -5    0.44    0.10
  -6  -8   5    0.33    0.24
  -6  -8   5    0.29    0.17
   4   8  -3   29.68    1.20
  -4   8   3   25.52    1.53
  -4   8   3   27.98    1.40
  -4  -8   3   29.07    1.41
   4  -8  -3   25.25    1.24
  -4  -8   3   26.41    1.33
  -4  -8   3   29.01    1.28
   2   8  -1   28.34    1.37
  -2   8   1   30.31    1.42
  -2   8   1   30.21    1.40
   2  -8  -1   28.13    1.29
   0   8  -1    2.25    0.33
   0   8  -1    1.57    0.23
   0   8   1    2.19    0.26
   0  -8  -1    1.23    0.17
   0  -8   1    1.67    0.22
   0  -8  -1    2.01    0.22
   2   8  -3   16.31    0.73
   2   8  -3   18.00    0.95
  -2   8   3   15.70    1.00
   2  -8  -3   15.77    0.79
   2  -8  -3   15.36    0.86
  -2  -8   3   16.72    0.86
  -2  -8   3   15.85    0.86
   4   8  -5    6.31    0.55
   4   8  -5    7.61    0.63
  -4   8   5    5.82    0.37
   4   8  -5    6.49    0.37
  -4   8   5    7.96    0.86
  -4  -8   5    7.29    0.69
  -4  -8   5    7.71    0.54
   4  -8  -5    6.80    0.40
   4  -8  -5    6.87    0.42
  -6   8   7    8.13    0.48
   6   8  -7    8.52    0.69
  -6   8   7    8.49    1.20
   6   8  -7    8.14    0.47
   6  -8  -7    8.56    0.52
  -6  -8   7    8.89    0.96
   8   8  -9    0.78    0.27
   8   8  -9    0.33    0.11
   8  -8  -9    0.26    0.11
 -11   9  10   20.70    0.87
  11   9 -10   19.24    0.88
   9  -9  -8    8.86    0.53
   7   9  -6    0.23    0.16
  -7   9   6   -0.07    0.70
   7   9  -6    0.27    0.10
  -7  -9   6    0.28    0.34
   7  -9  -6    0.21    0.10
  -7  -9   6    0.04    0.24
   5   9  -4  188.82    7.35
  -5  -9   4  165.09    7.51
  -5  -9   4  182.54    7.45
  -3   9   2   11.14    0.79
  -3   9   2   10.37    0.77
  -3   9   2   10.31    0.48
   3   9  -2   10.10    0.69
   3   9  -2   10.16    0.49
  -3  -9   2   12.38    0.84
   3  -9  -2   10.87    0.55
  -3  -9   2    9.35    0.61
  -1   9   0    4.35    0.24
   1   9   0    3.69    0.37
  -1   9   0    3.86    0.38
  -1   9   0    4.61    0.50
  -1  -9   0    4.33    0.38
   1  -9   0    4.80    0.31
  -1  -9   0    4.97    0.32
   1   9  -2   66.12    3.04
  -1   9   2   64.83    3.00
   1   9  -2   71.25    2.99
   1   9  -2   66.93    2.76
   1  -9  -2   62.74    2.84
  -1  -9   2   68.50    2.90
   1  -9  -2   65.79    2.83
  -3   9   4    1.89    0.47
  -3   9   4    1.72    0.16
   3   9  -4    1.67    0.34
   3   9  -4    1.42    0.30
   3  -9  -4    1.60    0.21
  -3  -9   4    1.65    0.29
  -3  -9   4    1.63    0.34
  -5   9   6   25.56    1.15
  -5   9   6   25.61    1.82
   5   9  -6   25.43    1.50
   5   9  -6   25.42    1.43
   5   9  -6   24.65    1.14
  -5  -9   6   24.89    1.55
  -5  -9   6   24.18    1.34
   5  -9  -6   25.02    1.20
   7   9  -8    0.26    0.65
   7   9  -8    0.30    0.20
   7   9  -8    0.37    0.11
  -7  -9   8    0.02    0.43
   7  -9  -8    0.37    0.13
   9   9 -10   33.89    1.47
   9   9 -10   34.12    1.68
  10  10  -9    2.74    0.20
 -10  10   9    2.74    0.18
  10  10  -9    2.46    0.31
  10 -10  -9    2.14    0.23
  -8  10   7   15.75    2.24
   8  10  -7   20.13    1.13
   8  10  -7   20.40    0.89
   8 -10  -7   16.40    0.91
  -6  10   5    0.89    0.72
   6  10  -5    1.23    0.27
   6  10  -5    1.60    0.46
   6  10  -5    0.98    0.14
   6 -10  -5    0.90    0.16
  -6 -10   5    1.17    0.37
   4  10  -3    0.03    0.13
  -4  10   3    0.40    0.43
  -4  10   3    0.09    0.07
   4  10  -3    0.18    0.12
   4  10  -3    0.25    0.26
  -4 -10   3    0.10    0.13
  -4 -10   3    0.18    0.19
   4 -10  -3    0.08    0.09
  -2  10   1   40.50    1.74
   2  10  -1   39.64    1.75
  -2  10   1   41.88    2.01
  -2 -10   1   43.29    1.88
  -2 -10   1   42.34    1.90
   2 -10  -1   42.57    1.83
   0  10  -1   12.12    0.57
   0  10  -1   13.29    0.96
   0  10   1   12.62    0.79
   0  10  -1   12.05    0.77
   0 -10   1   12.70    0.68
   0 -10  -1   11.65    0.67
   0 -10  -1   13.39    0.66
   2  10  -3   41.17    1.96
   2  10  -3   42.74    1.75
  -2  10   3   37.68    1.66
  -2  10   3   37.01    2.05
   2 -10  -3   38.71    1.76
  -2 -10   3   39.79    1.86
   4  10  -5   17.87    1.09
   4  10  -5   18.51    1.15
  -4  10   5   17.78    0.82
   4  10  -5   17.28    0.81
   4 -10  -5   14.61    0.85
   6  10  -7    7.70    0.88
   6  10  -7    8.00    0.71
   6  10  -7    8.02    0.45
  -6 -10   7    7.31    0.87
   6 -10  -7    7.14    0.49
   8  10  -9    3.18    0.24
   8 -10  -9    2.93    0.27
  -9  11   8    0.78    0.11
   9  11  -8    0.47    0.10
   9 -11  -8    0.49    0.13
  -7  11   6   39.92    1.74
   7  11  -6   43.22    1.78
   7  11  -6   38.63    2.24
  -7 -11   6   40.59    2.15
   7 -11  -6   39.92    1.82
   5  11  -4    2.65    0.50
   5  11  -4    3.10    0.38
   5  11  -4    2.81    0.22
  -5  11   4    1.87    0.78
  -5  11   4    2.46    0.19
  -5 -11   4    2.68    0.35
  -5 -11   4    2.29    0.42
   5 -11  -4    3.00    0.27
   3  11  -2    1.90    0.40
  -3  11   2    2.62    0.52
   3  11  -2    1.79    0.21
  -3 -11   2    1.84    0.30
  -3 -11   2    2.35    0.29
   3 -11  -2    2.38    0.23
  -1  11   0   15.24    0.71
   1  11   0   15.28    0.71
  -1  11   0   15.65    0.97
  -1 -11   0   18.06    0.84
   1  11  -2    2.11    0.39
  -1  11   2    2.17    0.17
  -1 -11   2    2.81    0.30
   1 -11  -2    1.58    0.26
   3  11  -4   28.53    1.65
   3  11  -4   34.46    1.68
   3  11  -4   31.35    1.36
  -3  11   4   29.76    1.32
   3 -11  -4   31.11    1.44
  -3 -11   4   32.27    1.75
  -3 -11   4   29.23    1.55
   5  11  -6    0.00    0.08
   5  11  -6    0.08    0.18
   5  11  -6    0.23    0.42
  -5 -11   6   -0.06    0.47
   5 -11  -6    0.00    0.09
   7  11  -8    1.15    0.30
   7  11  -8    1.03    0.17
   7 -11  -8    0.69    0.16
   9  11 -10    0.06    0.08
  10  12  -9    0.09    0.06
 -10  12   9    0.06    0.05
   8  12  -7   16.19    0.99
  -8  12   7   16.65    0.75
   8 -12  -7   16.59    0.82
   6  12  -5    3.14    0.25
  -6  12   5    3.18    0.22
   6  12  -5    3.32    0.47
   6  12  -5    2.41    0.62
   6 -12  -5    3.60    0.30
   4  12  -3    7.22    0.59
   4  12  -3    6.80    0.39
   4  12  -3    7.50    0.83
  -4  12   3    6.93    0.36
  -4  12   3    6.97    1.06
  -4 -12   3    6.41    0.63
   4 -12  -3    6.92    0.45
  -4 -12   3    7.46    0.56
  -2  12   1    0.09    0.06
   2  12  -1    0.21    0.09
   2  12  -1   -0.46    0.34
  -2  12   1    0.45    0.35
  -2 -12   1    0.21    0.18
   2 -12  -1   -0.01    0.08
  -2 -12   1    0.06    0.10
   0  12  -1    7.44    0.72
   0  12  -1    7.01    0.38
   0  12   1    7.34    0.38
   0 -12  -1    7.17    0.52
   0 -12   1    7.86    0.50
   0 -12  -1    7.72    0.47
   0 -12  -1    7.70    0.43
   2  12  -3    0.09    0.08
  -2  12   3   -0.04    0.07
   2  12  -3    0.59    0.31
   2 -12  -3    0.13    0.10
  -2 -12   3    0.08    0.15
   4  12  -5    1.07    0.45
   4  12  -5    0.32    0.20
   4  12  -5    0.31    0.10
   4 -12  -5    0.39    0.14
  -4 -12   5    0.51    0.43
   6  12  -7    0.01    0.08
  -6  12   7    0.09    0.09
   6  12  -7    0.11    0.19
   6 -12  -7    0.00    0.09
   8  12  -9    0.04    0.13
  -8  12   9    0.04    0.05
   8  12  -9   -0.01    0.06
   8 -12  -9   -0.01    0.07
   9  13  -8    8.23    0.57
  -9  13   8    8.29    0.39
   9  13  -8    8.31    0.42
   7  13  -6   39.23    2.12
  -7  13   6   46.76    1.91
   7  13  -6   42.59    1.90
   7 -13  -6   47.57    2.12
   5  13  -4   18.76    0.86
   5  13  -4   17.96    1.10
  -5  13   4   17.94    0.81
   5 -13  -4   19.14    0.92
  -5 -13   4   17.05    1.03
  -3  13   2    1.28    0.14
   3  13  -2    1.21    0.15
  -3  13   2    2.09    1.09
   3 -13  -2    1.77    0.24
  -3 -13   2    1.46    0.27
  -3 -13   2    1.23    0.32
  -1  13   0    2.04    0.57
  -1  13   0    3.20    0.21
   1  13   0    2.64    0.21
   1 -13   0    2.61    0.28
  -1 -13   0    2.62    0.29
  -1  13   2   64.59    2.76
   1  13  -2   64.69    3.16
   1  13  -2   64.88    2.79
   1 -13  -2   69.88    2.90
  -1 -13   2   67.79    2.95
   3  13  -4   16.30    1.25
   3  13  -4   16.41    0.78
   3  13  -4   16.26    1.04
  -3 -13   4   14.74    1.17
   3 -13  -4   17.24    0.86
  -3 -13   4   14.81    0.94
   5  13  -6    0.04    0.15
  -5  13   6    0.00    0.06
   5  13  -6    0.05    0.09
   5 -13  -6    0.09    0.09
   7  13  -8    7.73    0.42
  -7  13   8    7.27    0.38
   7  13  -8    7.35    0.59
   7 -13  -8    8.55    0.46
  -8  14   7   20.73    0.98
   8  14  -7   20.38    1.14
   8  14  -7   23.53    0.98
   8 -14  -7   21.59    0.99
   6  14  -5   15.50    0.72
  -6  14   5   14.91    0.67
   6  14  -5   13.46    0.92
   6 -14  -5   14.85    0.77
   4  14  -3    9.73    0.72
   4  14  -3    9.34    0.50
  -4  14   3    9.60    0.47
  -4 -14   3    9.57    0.81
  -4 -14   3    8.98    0.64
   4 -14  -3    9.80    0.57
  -2  14   1   -0.03    0.12
   2  14  -1   -0.15    0.08
  -2 -14   1    0.27    0.14
   2 -14  -1    0.02    0.11
   0  14  -1   22.38    1.03
   0  14  -1   18.68    1.47
   0  14   1   21.25    0.97
   0 -14  -1   24.17    1.14
   2  14  -3   45.30    2.25
  -2  14   3   45.59    1.93
   2  14  -3   43.95    1.97
   2  14  -3   43.82    2.45
  -2 -14   3   49.30    2.87
   2 -14  -3   48.60    2.07
  -2 -14   3   45.05    2.14
   4  14  -5    0.23    0.09
   4  14  -5    0.08    0.17
  -4  14   5    0.25    0.08
   4 -14  -5    0.20    0.11
   6  14  -7    4.10    0.44
   6  14  -7    3.47    0.26
   6 -14  -7    4.01    0.30
   7  15  -6    0.82    0.22
   7  15  -6    0.75    0.12
  -7  15   6    0.90    0.10
   7 -15  -6    0.91    0.15
   5  15  -4   10.37    0.53
   5  15  -4    9.96    0.72
   5 -15  -4    9.44    0.61
  -3  15   2    0.98    0.12
   3  15  -2    1.41    0.31
   3  15  -2    0.95    0.14
   3 -15  -2    0.65    0.15
  -3 -15   2    0.78    0.19
  -1  15   0   14.49    0.69
   1  15   0   14.64    0.70
  -1 -15   0   15.52    0.83
   1 -15   0   15.25    0.82
   1 -15   0   12.90    1.04
  -1  15   2    4.08    0.27
   1  15  -2    3.80    0.28
   1 -15  -2    4.44    0.36
  -1 -15   2    4.28    0.40
   3  15  -4    7.11    0.62
   3  15  -4    7.02    0.41
   3 -15  -4    7.59    0.48
   5  15  -6   10.45    0.53
   5  15  -6   10.35    0.75
   5 -15  -6   10.31    0.57
   6  16  -5   -0.08    0.06
   6  16  -5   -0.04    0.11
   6 -16  -5   -0.06    0.14
  -4  16   3    8.32    0.42
   4  16  -3    8.75    0.45
   4  16  -3    8.50    0.64
  -4 -16   3    8.13    0.57
   4 -16  -3    8.35    0.52
   2  16  -1    3.97    0.27
  -2  16   1    3.56    0.25
  -2 -16   1    3.58    0.36
   2 -16  -1    4.04    0.35
   0  16  -1    0.90    0.13
   0  16   1    0.63    0.13
   0 -16  -1    0.94    0.20
   0 -16   1    1.17    0.23
   2  16  -3    0.06    0.09
   2  16  -3    0.18    0.16
  -2 -16   3    0.00    0.11
   2 -16  -3    0.12    0.12
   4  16  -5    0.57    0.11
   4  16  -5    0.77    0.21
   4 -16  -5    0.64    0.13
   6  16  -7    4.58    0.25
   6 -16  -7    3.79    0.33
  -5  17   4   12.70    0.59
   5  17  -4   13.23    0.80
   5 -17  -4   13.33    0.68
   3  17  -2   15.33    0.91
  -3  17   2   14.81    0.67
   3  17  -2   14.76    0.69
  -3 -17   2   13.18    0.79
   3 -17  -2   15.23    0.78
   1  17   0   48.11    2.11
  -1  17   0   52.88    2.12
   1 -17   0   49.28    2.26
   1  17  -2    2.78    0.22
   1  17  -2    2.98    0.36
  -1 -17   2    2.94    0.31
   1 -17  -2    3.10    0.29
   3  17  -4    1.52    0.16
   3  17  -4    1.57    0.29
   3 -17  -4    1.74    0.21
   5  17  -6    8.38    0.41
   5 -17  -6    8.40    0.46
  -4  18   3   23.30    1.01
   4  18  -3   23.76    1.02
   4 -18  -3   23.45    1.08
   2  18  -1    8.50    0.46
   2  18  -1    8.97    0.63
  -2  18   1    9.57    0.55
   2 -18  -1    9.74    0.55
  -2 -18   1    9.18    0.56
   0  18  -1   16.82    0.95
   0  18  -1   17.03    0.75
   0 -18  -1   16.31    0.84
   0 -18   1   14.94    0.83
   2  18  -3    2.76    0.33
   2 -18  -3    2.39    0.24
   3 -19  -2    0.09    0.16
   1  19   0   10.40    0.66
  -1  19   0   11.02    0.53
  -1 -19   0    8.63    0.67
   1 -19   0   10.57    0.56
   1  19  -2    0.45    0.09
   1  19  -2    0.37    0.15
   1 -19  -2    0.52    0.12
  12   0 -10    0.15    0.11
  12   0 -10    0.28    0.09
  10   0  -8    0.03    0.13
  10   0  -8    0.07    0.08
 -10   0   8   -0.24    0.38
 -10   0   8    1.25    0.58
  -8   0   6   69.95    3.11
   8   0  -6   67.08    2.82
   8   0  -6   65.86    2.96
  -8   0   6   66.31    3.21
   6   0  -4    0.90    0.16
   6   0  -4    1.04    0.12
  -6   0   4    0.88    0.23
  -6   0   4    0.75    0.17
  -4   0   2   49.01    2.20
  -4   0   2   51.21    2.16
  -2   0   0   26.53    1.13
  -2   0   0   26.02    1.15
   0   0  -2    5.94    0.32
   0   0  -2    5.75    0.31
   0   0   2    6.12    0.33
  -2   0   4   23.40    1.16
   2   0  -4   23.56    1.09
  -2   0   4   24.01    1.16
  -4   0   6  958.29   39.99
  -4   0   6 1000.00   40.03
  -6   0   8  200.12    8.95
  -6   0   8  214.80    9.00
   6   0  -8  208.40    8.49
  -8   0  10    2.60    0.69
  -8   0  10    2.83    0.24
   8   0 -10    2.84    0.34
  11   1  -9   61.94    2.56
 -11   1   9   61.63    3.19
  11   1  -9   61.71    2.75
  11  -1  -9   61.74    2.74
  11  -1  -9   60.50    2.54
 -11  -1   9   55.84    3.05
   9   1  -7    7.19    0.40
   9   1  -7    7.21    0.53
  -9   1   7    6.62    0.81
  -9   1   7    6.19    0.80
  -9  -1   7    7.36    0.76
  -9  -1   7    7.01    0.76
   9  -1  -7    7.52    0.39
   9  -1  -7    7.16    0.53
   7   1  -5   35.97    1.52
   7   1  -5   36.91    1.65
  -7   1   5   34.23    1.72
  -7   1   5   35.09    1.83
  -7   1   5   35.21    1.53
  -7  -1   5   34.70    1.73
   7  -1  -5   35.64    1.51
  -7  -1   5   35.56    1.82
   7  -1  -5   35.54    1.63
  -5   1   3  290.72   11.84
  -5  -1   3  284.33   11.84
  -5  -1   3  288.68   11.98
  -3   1   1  100.81    4.20
  -3   1   1  100.22    4.23
  -3  -1   1  103.41    4.20
  -3  -1   1  101.61    4.22
  -1   1  -1   90.48    3.71
   1   1   1   87.26    3.68
  -1   1  -1   96.23    3.72
  -1  -1  -1   90.76    3.68
  -1  -1  -1   90.40    3.66
  -1  -1  -1   87.87    3.66
   1  -1   1   86.70    3.71
   1   1  -3    0.09    0.09
  -1   1   3    0.20    0.10
  -1   1   3    0.06    0.10
  -1  -1   3    0.19    0.08
  -3   1   5    5.24    0.45
  -3   1   5    4.57    0.30
   3   1  -5    5.40    0.37
   3   1  -5    4.75    0.31
  -3   1   5    5.03    0.44
  -3  -1   5    4.82    0.29
   3  -1  -5    5.21    0.35
   3  -1  -5    4.79    0.32
  -3  -1   5    4.74    0.43
  -3  -1   5    4.96    0.46
  -5   1   7  197.41    8.37
  -5   1   7  188.63    8.24
   5   1  -7  193.08    7.90
  -5  -1   7  193.74    8.28
   5  -1  -7  184.51    7.88
  -5  -1   7  201.75    8.30
  -7   1   9    2.42    0.23
   7   1  -9    2.60    0.38
   7   1  -9    2.23    0.41
  -7   1   9    3.71    0.69
   7  -1  -9    2.57    0.34
  -7  -1   9    2.17    0.22
   7  -1  -9    3.17    0.48
  -7  -1   9    2.68    0.53
   9   1 -11    1.34    0.35
   9  -1 -11    0.48    0.19
  12   2 -10   41.25    1.94
  12   2 -10   44.12    1.79
  12  -2 -10   41.42    1.87
 -10   2   8   22.49    1.58
  10   2  -8   22.43    1.20
 -10   2   8   18.95    1.74
  10   2  -8   22.35    1.01
  10  -2  -8   22.46    1.17
 -10  -2   8   21.99    1.46
 -10  -2   8   22.13    1.53
  10  -2  -8   22.30    0.99
  -8   2   6   61.91    3.10
   8   2  -6   62.51    2.67
  -8   2   6   63.30    2.96
   8   2  -6   61.85    2.83
  -8  -2   6   63.52    2.96
   8  -2  -6   64.81    2.80
   8  -2  -6   64.54    2.76
  -8  -2   6   64.72    3.03
  -6   2   4   12.93    0.61
  -6   2   4   12.55    0.74
   6   2  -4   12.63    0.59
  -6   2   4   12.37    0.82
   6   2  -4   13.74    0.71
  -6  -2   4   13.49    0.77
  -6  -2   4   13.14    0.80
   6  -2  -4   13.28    0.67
   6  -2  -4   12.20    0.58
  -4   2   2   10.45    0.62
  -4   2   2   11.63    0.58
  -4  -2   2   10.71    0.59
  -2   2   0   65.08    2.69
  -2   2   0   64.72    2.69
  -2  -2   0   62.62    2.63
   0   2  -2    3.19    0.22
   0   2   2    2.94    0.20
   0   2   2    2.85    0.19
   0   2  -2    2.71    0.22
   0  -2   2    3.06    0.22
  -2   2   4  157.26    6.66
  -2   2   4  163.52    6.71
  -2  -2   4  158.88    6.73
  -2  -2   4  160.99    6.71
   4   2  -6   18.03    0.93
   4   2  -6   16.28    0.77
  -4   2   6   15.48    1.03
  -4   2   6   18.51    0.80
  -4   2   6   15.76    1.01
   4  -2  -6   16.92    0.83
  -4  -2   6   19.13    0.81
  -4  -2   6   15.84    1.00
   4  -2  -6   17.48    0.89
  -4  -2   6   15.18    1.02
   6   2  -8    6.28    0.52
   6   2  -8    5.74    0.35
  -6   2   8    6.05    0.78
   6   2  -8    5.55    0.60
  -6   2   8    6.39    0.39
  -6  -2   8    6.24    0.38
   6  -2  -8    6.33    0.49
  -6  -2   8    6.01    0.69
   6  -2  -8    5.98    0.56
  -6  -2   8    5.48    0.83
   8   2 -10   16.45    0.96
  -8   2  10   22.78    2.50
   8   2 -10   18.11    1.60
   8   2 -10   13.36    0.83
  -8   2  10   15.99    0.80
  -8  -2  10   15.91    0.78
  -8  -2  10   17.94    1.33
   8  -2 -10   16.36    0.92
  10  -2 -12    7.47    0.41
 -13   3  11    0.96    0.10
  11   3  -9    1.85    0.19
  11   3  -9    1.89    0.29
  -9   3   7    7.91    0.97
   9   3  -7   10.30    0.68
   9   3  -7   10.31    0.52
  -9   3   7    9.40    1.00
   9  -3  -7    9.95    0.63
  -9  -3   7    9.39    0.82
   9  -3  -7    9.54    0.48
  -7   3   5   32.43    1.59
  -7   3   5   31.70    1.38
  -7   3   5   31.34    1.72
   7   3  -5   31.80    1.51
   7   3  -5   30.70    1.36
  -7  -3   5   30.50    1.61
   7  -3  -5   32.79    1.47
  -7  -3   5   30.43    1.58
   7  -3  -5   31.60    1.34
   5   3  -3   28.47    1.27
  -5   3   3   26.21    1.37
  -5   3   3   27.33    1.35
   5  -3  -3   27.07    1.23
  -5  -3   3   27.73    1.31
  -5  -3   3   28.28    1.33
  -3   3   1   28.17    1.28
  -3   3   1   29.19    1.31
  -3  -3   1   26.81    1.26
  -3  -3   1   29.22    1.25
  -3  -3   1   29.46    1.24
  -1   3  -1    1.13    0.14
  -1   3  -1    0.99    0.14
   1  -3   1    0.96    0.12
   1   3  -3  613.87   24.93
  -1   3   3  616.16   24.84
  -1   3   3  631.95   24.89
   1  -3  -3  613.67   24.78
   1  -3  -3  580.27   24.77
   3   3  -5   20.38    0.90
  -3   3   5   20.86    1.07
  -3   3   5   20.36    1.12
  -3  -3   5   20.94    1.14
  -3  -3   5   21.23    1.10
   3  -3  -5   20.29    0.95
  -3  -3   5   19.49    0.95
  -5   3   7    7.87    0.77
   5   3  -7    6.53    0.37
   5   3  -7    6.29    0.51
  -5   3   7    6.32    0.39
   5  -3  -7    6.57    0.48
  -5  -3   7    6.33    0.39
  -5  -3   7    8.60    0.78
  -5  -3   7    7.64    0.65
   5  -3  -7    7.55    0.45
  -7   3   9  100.43    4.10
   7   3  -9   95.98    4.41
   7   3  -9  100.24    4.31
  -7   3   9   95.65    4.62
   7   3  -9   94.25    4.03
   7  -3  -9   98.24    4.23
  -7  -3   9   97.56    4.50
  -7  -3   9   93.67    4.06
   9   3 -11   51.35    2.37
  12   4 -10   11.67    0.55
  12   4 -10   11.46    0.68
 -10   4   8   24.10    1.83
  10   4  -8   23.27    1.29
  10   4  -8   26.30    1.12
 -10  -4   8   24.22    1.50
 -10  -4   8   25.17    1.74
  10  -4  -8   23.47    1.07
  10  -4  -8   24.83    1.26
  -8   4   6  228.50    9.82
  -8   4   6  225.59    9.57
  -8  -4   6  226.74    9.58
  -8  -4   6  223.54    9.58
   6   4  -4   41.22    1.87
  -6   4   4   41.54    2.06
  -6   4   4   43.00    1.93
  -6   4   4   40.62    1.75
   6   4  -4   40.27    1.73
  -6  -4   4   41.11    1.93
   6  -4  -4   37.87    1.71
  -6  -4   4   42.10    1.93
   6  -4  -4   41.88    1.81
  -4   4   2   79.52    3.37
  -4   4   2   80.53    3.44
   4   4  -2   80.32    3.35
  -4  -4   2   80.87    3.36
  -4  -4   2   82.01    3.34
  -4  -4   2   71.53    3.38
  -2   4   0  324.47   13.57
  -2   4   0  337.34   13.57
  -2  -4   0  344.44   13.49
  -2  -4   0  322.06   13.50
   0   4  -2   23.27    1.13
   0   4   2   24.05    1.06
   0   4  -2   24.89    1.13
   0  -4   2   25.13    1.12
   2   4  -4  439.61   17.77
  -2   4   4  435.33   17.65
  -2   4   4  435.18   17.73
  -2  -4   4  458.27   17.74
   2  -4  -4  393.77   17.55
   4   4  -6   31.95    1.57
  -4   4   6   32.40    1.71
   4   4  -6   31.26    1.40
  -4   4   6   31.90    1.42
   4  -4  -6   33.04    1.50
  -4  -4   6   33.24    1.73
  -4  -4   6   32.34    1.64
   4  -4  -6   32.68    1.46
  -4  -4   6   32.32    1.42
  -6   4   8    8.26    0.47
   6   4  -8    8.14    0.62
   6   4  -8    7.56    0.43
   6   4  -8    8.59    0.76
  -6   4   8    7.25    0.90
  -6  -4   8    7.82    0.44
   6  -4  -8    8.43    0.56
  -6  -4   8    6.81    0.71
   6  -4  -8    7.74    0.61
   8   4 -10   64.98    2.98
  -8   4  10   62.89    2.77
   8   4 -10   66.18    2.82
  11   5  -9    0.81    0.13
  11   5  -9    1.09    0.24
  11  -5  -9    1.03    0.17
  -9   5   7  220.41    9.77
   9   5  -7  227.26    9.26
   9  -5  -7  213.37    8.97
  -9  -5   7  210.06    9.34
  -9  -5   7  217.99    9.40
   9  -5  -7  230.23    9.07
  -7   5   5   32.19    1.82
  -7   5   5   32.17    1.63
   7   5  -5   31.28    1.37
   7   5  -5   32.15    1.53
  -7  -5   5   28.51    1.68
   7  -5  -5   31.81    1.46
   7  -5  -5   30.39    1.33
  -7  -5   5   32.18    1.62
   5   5  -3    5.29    0.39
  -5   5   3    6.16    0.54
  -5   5   3    6.12    0.46
  -5  -5   3    5.06    0.38
  -5  -5   3    6.04    0.41
  -5  -5   3    6.08    0.43
  -3   5   1    0.48    0.13
  -3  -5   1    0.04    0.07
  -3  -5   1    0.17    0.10
  -3  -5   1    0.12    0.05
  -1   5  -1   29.61    1.31
  -1   5  -1   30.05    1.30
   1   5   1   25.70    1.19
  -1   5   3    5.20    0.35
   1   5  -3    4.64    0.36
  -1   5   3    5.81    0.39
   1   5  -3    4.91    0.38
   1   5  -3    5.68    0.41
  -1  -5   3    5.59    0.38
   3   5  -5   36.79    1.77
  -3   5   5   33.83    2.01
   3   5  -5   35.95    1.56
  -3   5   5   37.33    1.81
   3   5  -5   37.40    1.73
  -3   5   5   35.43    1.56
   3  -5  -5   34.89    1.60
   3  -5  -5   37.57    1.64
  -3  -5   5   37.64    1.84
  -3  -5   5   37.67    1.76
  -3  -5   5   36.18    1.57
  -5   5   7    8.54    0.48
   5   5  -7    8.65    0.65
   5   5  -7    8.98    0.73
   5   5  -7    8.89    0.47
  -5  -5   7    8.07    0.46
  -5  -5   7    8.83    0.89
   5  -5  -7    9.04    0.57
   5  -5  -7    9.50    0.53
  -5  -5   7    8.52    0.70
   7   5  -9   28.74    1.27
  -7   5   9   27.51    2.02
   7   5  -9   27.45    1.65
  -7   5   9   28.61    1.31
  -7  -5   9   26.84    2.13
  -7  -5   9   28.92    1.66
   9   5 -11    0.46    0.17
   9  -5 -11    0.57    0.12
  12   6 -10    3.97    0.24
  12   6 -10    4.23    0.43
 -10   6   8   51.99    3.26
  10   6  -8   52.49    2.19
  10   6  -8   50.22    2.39
 -10  -6   8   50.19    2.65
  10  -6  -8   50.11    2.22
  -8   6   6    6.93    0.94
  -8   6   6    7.59    1.10
   8   6  -6    7.78    0.42
   8   6  -6    7.57    0.58
   8  -6  -6    7.78    0.45
  -8  -6   6    7.95    0.64
  -8  -6   6    8.16    0.72
   8  -6  -6    6.89    0.38
  -6   6   4    1.68    0.34
  -6   6   4    1.20    0.37
   6   6  -4    2.02    0.29
   6   6  -4    1.43    0.15
   6  -6  -4    1.51    0.17
   6  -6  -4    1.34    0.14
  -6  -6   4    1.65    0.29
  -6  -6   4    1.61    0.23
  -6  -6   4    1.95    0.28
  -4   6   2  206.09    8.23
  -4   6   2  191.60    8.11
  -4  -6   2  203.76    8.02
  -4  -6   2  201.54    8.10
  -4  -6   2  172.72    8.34
  -2   6   0   77.38    3.33
  -2   6   0   76.85    3.33
  -2  -6   0   78.87    3.24
  -2  -6   0   79.36    3.23
   0   6  -2   25.79    1.19
   0   6  -2   23.65    1.17
   0   6   2   22.44    1.09
   0  -6   2   23.68    1.13
   2   6  -4   47.08    2.00
   2   6  -4   39.97    1.99
   2   6  -4   42.58    2.06
  -2   6   4   41.36    1.99
   2   6  -4   40.94    1.81
  -2  -6   4   41.77    1.90
  -2  -6   4   43.91    1.98
   2  -6  -4   45.34    1.86
  -4   6   6  107.38    4.91
   4   6  -6  108.11    4.55
   4   6  -6  110.92    4.85
   4   6  -6  114.88    4.80
  -4   6   6  110.09    4.56
  -4  -6   6  108.78    4.93
  -4  -6   6  111.80    4.81
   4  -6  -6  110.06    4.59
  -4  -6   6  106.26    4.54
   6   6  -8   17.35    1.18
   6   6  -8   17.98    1.08
  -6   6   8   13.86    1.46
  -6  -6   8   15.71    1.38
  -6  -6   8   16.91    1.11
   8   6 -10    2.45    0.23
  -8   6  10    2.84    0.35
   8   6 -10    2.47    0.40
   8  -6 -10    2.59    0.27
  11   7  -9   23.35    1.60
  11   7  -9   28.05    1.17
  -9   7   7    8.19    1.22
   9   7  -7    6.56    0.58
   9   7  -7    7.94    0.44
  -9  -7   7    8.56    0.71
   9  -7  -7    7.67    0.48
  -9  -7   7    8.75    0.88
   7   7  -5   11.69    0.58
  -7   7   5   11.17    1.10
  -7   7   5   10.65    0.98
   7   7  -5   11.79    0.76
  -7  -7   5   13.13    0.75
   7  -7  -5   10.90    0.55
  -7  -7   5   12.57    0.84
   5   7  -3  207.36    8.78
  -5   7   3  220.16    8.99
  -5   7   3  210.69    9.16
  -5  -7   3  221.38    8.86
  -5  -7   3  216.06    8.98
  -3   7   1    4.42    0.36
  -3   7   1    4.57    0.55
  -3  -7   1    3.64    0.30
  -3  -7   1    4.37    0.31
  -3  -7   1    4.63    0.31
  -1   7  -1   64.71    2.84
   1   7   1   65.05    2.74
   1   7  -3   52.86    2.43
   1   7  -3   52.69    2.47
  -1   7   3   53.87    2.40
  -1  -7   3   56.50    2.40
   1  -7  -3   53.11    2.30
   3   7  -5   19.98    1.15
  -3   7   5   19.06    1.29
  -3   7   5   19.58    0.91
   3   7  -5   20.79    1.13
   3   7  -5   20.77    0.92
   3  -7  -5   18.98    0.94
   3  -7  -5   21.91    0.97
  -3  -7   5   20.02    1.24
  -3  -7   5   20.29    1.21
   5   7  -7   48.91    2.38
  -5   7   7   49.05    2.11
  -5   7   7   47.12    2.64
   5   7  -7   48.99    2.45
   5   7  -7   46.02    2.09
   5  -7  -7   52.21    2.16
  -5  -7   7   46.37    2.35
   7   7  -9    4.81    0.52
   7   7  -9    5.92    0.73
   7   7  -9    4.54    0.33
  -7   7   9    4.50    0.33
   7  -7  -9    4.83    0.37
  -7  -7   9    5.54    0.70
   9  -7 -11    2.91    0.24
  12   8 -10   31.97    1.42
 -12   8  10   34.99    1.42
  10   8  -8   10.02    0.49
  10   8  -8    8.72    0.63
  10  -8  -8    7.69    0.55
   8   8  -6    2.09    0.36
  -8   8   6    0.96    0.70
   8   8  -6    1.73    0.19
   8  -8  -6    1.29    0.19
  -8  -8   6    1.93    0.34
  -8  -8   6    1.76    0.41
  -6   8   4  375.08   16.29
  -6   8   4  379.59   15.99
  -6  -8   4  389.97   15.82
  -6  -8   4  399.42   15.98
  -4   8   2  105.40    4.69
   4   8  -2  115.46    4.70
  -4   8   2  117.05    4.90
  -4   8   2  120.18    5.03
  -4  -8   2  117.05    4.83
  -4  -8   2  116.84    4.84
   4  -8  -2  110.12    4.75
  -2   8   0    6.53    0.32
   2   8   0    5.93    0.42
  -2   8   0    6.59    0.46
  -2   8   0    6.90    0.50
  -2  -8   0    6.89    0.36
  -2  -8   0    6.11    0.36
   0   8   2   17.98    1.05
   0   8  -2   22.37    1.10
   0   8  -2   23.42    1.25
   0   8  -2   22.54    0.93
   0  -8  -2   18.99    0.96
   2   8  -4   72.31    3.37
   2   8  -4   79.41    3.40
  -2   8   4   75.83    3.40
   2   8  -4   77.43    3.15
   2   8  -4   75.73    3.47
  -2  -8   4   80.98    3.35
   2  -8  -4   70.49    3.17
   2  -8  -4   74.35    3.20
  -2  -8   4   73.84    3.28
   4   8  -6   69.43    2.96
   4   8  -6   71.73    3.30
  -4   8   6   69.85    3.57
   4   8  -6   71.67    3.27
  -4   8   6   66.91    2.96
  -4  -8   6   69.49    3.38
   4  -8  -6   67.90    2.98
   4  -8  -6   71.94    3.02
  -4  -8   6   72.75    3.21
  -6   8   8   17.19    0.86
   6   8  -8   18.33    1.26
   6   8  -8   17.43    0.86
   6   8  -8   16.05    1.11
  -6  -8   8   18.91    1.57
  -6  -8   8   18.06    1.15
   6  -8  -8   18.42    0.92
   8   8 -10    1.27    0.16
   8   8 -10    0.79    0.21
   8  -8 -10    0.87    0.15
  11   9  -9   10.19    0.51
  11   9  -9    9.77    0.63
 -11   9   9   10.78    0.50
   9   9  -7   10.16    0.51
   9   9  -7   10.05    0.69
  -9   9   7    7.54    1.81
   9  -9  -7    7.68    0.51
  -7   9   5   31.53    2.20
   7   9  -5   35.32    1.48
   7   9  -5   33.64    1.69
  -7  -9   5   32.76    1.56
  -7  -9   5   33.11    1.75
   5   9  -3   81.40    3.43
  -5   9   3   70.49    3.22
   5   9  -3   79.55    3.23
  -5   9   3   81.82    3.74
  -5  -9   3   82.36    3.44
   5  -9  -3   72.71    3.28
  -5  -9   3   77.00    3.42
   3   9  -1   16.83    0.98
  -3   9   1   18.04    1.05
  -3   9   1   19.77    1.07
  -3   9   1   18.38    0.81
  -3  -9   1   18.06    0.92
   3  -9  -1   19.25    0.88
  -3  -9   1   19.77    0.94
  -3  -9   1   19.44    0.92
   1   9   1   36.47    1.69
  -1   9  -1   37.74    1.82
  -1   9  -1   37.63    1.76
  -1   9  -1   35.43    1.56
  -1  -9  -1   37.95    1.64
   1  -9   1   36.60    1.65
   1   9  -3    5.23    0.29
   1   9  -3    4.69    0.57
   1   9  -3    4.80    0.46
  -1  -9   3    4.89    0.38
   1  -9  -3    4.06    0.32
   3   9  -5   36.21    1.84
   3   9  -5   36.10    1.55
   3   9  -5   32.13    1.80
  -3   9   5   34.75    1.56
  -3  -9   5   37.61    1.76
  -3  -9   5   37.60    1.94
   3  -9  -5   33.51    1.55
   3  -9  -5   35.29    1.61
  -5   9   7   47.17    2.13
   5   9  -7   47.76    2.45
   5   9  -7   51.64    2.13
   5   9  -7   48.05    2.49
   5  -9  -7   47.43    2.18
  -5  -9   7   50.13    2.65
  -5  -9   7   49.85    2.38
   7   9  -9    6.29    0.58
   7  -9  -9    5.06    0.50
 -10  10   8   46.61    1.98
  10  10  -8   49.37    2.33
  10  10  -8   44.82    2.00
   8  10  -6   22.09    1.23
   8  10  -6   22.77    1.53
  -8  10   6   20.30    2.09
  -8  10   6   21.63    0.98
   8  10  -6   23.01    1.02
   8 -10  -6   21.40    1.05
  -8 -10   6   20.27    1.43
  -6  10   4    0.49    0.10
  -6  10   4    0.31    0.54
   6  10  -4    0.26    0.18
   6  10  -4    0.31    0.10
   6 -10  -4    0.21    0.10
  -6 -10   4    0.30    0.16
  -6 -10   4    0.75    0.27
  -4  10   2   17.03    1.10
  -4  10   2   15.26    0.72
   4  10  -2   15.73    0.73
   4 -10  -2   16.14    0.79
  -4 -10   2   16.76    0.87
  -4 -10   2   15.22    0.86
   2  10   0   -0.12    0.23
  -2  10   0    0.20    0.33
  -2  10   0    0.09    0.18
  -2 -10   0   -0.02    0.10
  -2 -10   0   -0.03    0.07
  -2 -10   0    0.02    0.09
   2 -10   0    0.16    0.09
   0  10  -2    1.73    0.15
   0  10  -2    2.05    0.36
   0  10  -2    1.52    0.42
   0 -10  -2    1.62    0.19
   0 -10   2    1.70    0.25
   2  10  -4   10.43    0.78
  -2  10   4   10.24    0.51
   2  10  -4   10.02    0.51
   2  10  -4   11.83    0.92
   2 -10  -4    8.48    0.55
  -2 -10   4    9.85    0.65
   4  10  -6    1.99    0.46
   4  10  -6    1.82    0.21
  -4  10   6    1.72    0.18
   4  10  -6    1.74    0.37
  -4 -10   6    2.35    0.53
   4 -10  -6    1.53    0.24
   6  10  -8    1.23    0.17
   6  10  -8    1.40    0.36
   6 -10  -8    1.47    0.23
   8  10 -10    4.28    0.33
  -8  10  10    4.03    0.24
   8  10 -10    3.62    0.41
   8 -10 -10    4.96    0.35
 -11  11   9    0.68    0.08
  11  11  -9    0.93    0.11
  -9  11   7  166.72    6.37
   9  11  -7  153.46    6.37
   9 -11  -7  143.15    6.37
   7  11  -5   19.97    1.16
   7  11  -5   19.98    0.93
  -7  11   5   21.23    0.91
   7  11  -5   18.77    1.44
  -7  11   5   20.84    2.00
  -7 -11   5   19.67    1.23
   7 -11  -5   19.31    0.97
   5  11  -3   34.75    2.19
  -5  11   3   39.23    1.64
   5  11  -3   38.10    1.66
   5  11  -3   38.55    1.88
  -5  11   3   41.58    2.29
  -5 -11   3   38.84    1.84
  -5 -11   3   37.48    1.84
   5 -11  -3   39.59    1.72
  -3  11   1    4.63    0.56
  -3  11   1    4.15    0.24
   3  11  -1    4.10    0.26
  -3 -11   1    3.38    0.35
  -3 -11   1    4.24    0.35
  -3 -11   1    4.32    0.35
   3 -11  -1    4.66    0.34
  -1  11  -1    3.40    0.26
  -1  11  -1    3.15    0.44
   1 -11   1    3.09    0.29
  -1 -11  -1    3.36    0.28
   1  11  -3   13.72    0.94
   1  11  -3   13.50    0.66
  -1 -11   3   13.55    0.80
   1 -11  -3   14.25    0.74
   3  11  -5   10.02    0.84
   3  11  -5   12.12    0.61
  -3  11   5   11.99    0.60
   3  11  -5   12.02    0.95
  -3 -11   5   12.80    1.06
   3 -11  -5   11.36    0.67
   5  11  -7    1.91    0.51
   5  11  -7    1.49    0.38
   5  11  -7    1.76    0.20
   5 -11  -7    1.07    0.20
  -7  11   9    7.21    0.37
   7  11  -9    7.86    0.42
   7 -11  -9    6.86    0.44
  10  12  -8    5.83    0.33
 -10  12   8    5.77    0.30
  10  12  -8    6.47    0.55
   8  12  -6   60.49    2.60
   8  12  -6   59.67    2.83
  -8  12   6   63.37    2.57
  -6  12   4    0.15    0.97
   6  12  -4    0.11    0.15
   6  12  -4    0.25    0.10
  -6  12   4    0.17    0.07
  -6 -12   4    0.25    0.32
   6 -12  -4    0.24    0.12
  -6 -12   4    0.22    0.17
  -4  12   2   13.55    0.64
   4  12  -2   14.25    0.67
  -4  12   2   13.27    1.19
  -4 -12   2   13.93    0.81
   4 -12  -2   14.91    0.74
  -4 -12   2   14.14    0.79
   2  12   0   77.14    3.32
  -2  12   0   78.38    3.32
  -2  12   0   78.37    3.68
   2 -12   0   83.95    3.44
  -2 -12   0   83.11    3.46
   0  12  -2   12.42    0.89
   0  12  -2   10.42    0.54
   0 -12  -2   11.09    0.62
   0 -12   2   11.29    0.67
   2  12  -4  102.06    4.30
   2  12  -4  101.03    4.63
   2  12  -4  102.06    4.66
  -2 -12   4  102.06    4.49
   2 -12  -4  105.94    4.39
  -2 -12   4  106.60    4.74
   4  12  -6   24.35    1.56
   4  12  -6   24.83    1.13
   4  12  -6   20.96    1.80
  -4  12   6   23.95    1.06
  -4 -12   6   25.72    1.71
   4 -12  -6   24.59    1.19
   6  12  -8   43.66    2.32
  -6  12   8   46.88    1.98
   6  12  -8   49.57    2.05
   6 -12  -8   48.93    2.10
  -9  13   7    3.58    0.21
   9  13  -7    3.19    0.36
   9  13  -7    3.28    0.24
   7  13  -5   17.82    0.81
   7  13  -5   16.12    1.01
  -7  13   5   18.09    0.77
  -7 -13   5   15.54    0.82
   7 -13  -5   17.08    0.84
   5  13  -3    2.22    0.21
  -5  13   3    2.13    0.17
  -5  13   3    1.67    0.82
   5  13  -3    2.08    0.35
  -5 -13   3    2.35    0.36
   5 -13  -3    2.01    0.24
  -5 -13   3    1.71    0.28
   3  13  -1   20.75    0.92
  -3  13   1   19.77    0.90
  -3  13   1   19.33    1.40
  -3 -13   1   19.98    1.05
   3 -13  -1   20.40    1.00
  -1  13  -1    0.17    0.08
  -1  13  -1    0.31    0.42
   1 -13   1    0.19    0.12
  -1 -13  -1    0.27    0.12
   1  13  -3   52.96    2.28
   1  13  -3   51.80    2.65
  -1 -13   3   52.80    2.45
   1 -13  -3   55.89    2.47
   3  13  -5   13.35    1.21
   3  13  -5   15.98    0.76
  -3 -13   5   13.68    1.31
   3 -13  -5   16.10    0.83
   5  13  -7    4.52    0.53
  -5  13   7    5.48    0.29
   5 -13  -7    6.21    0.43
   7  13  -9   11.08    0.54
   7 -13  -9   11.70    0.57
  -8  14   6    0.76    0.10
   8  14  -6    0.45    0.17
   8  14  -6    0.61    0.11
  -6  14   4    2.76    0.19
   6  14  -4    2.16    0.35
   6  14  -4    2.93    0.23
  -6 -14   4    2.63    0.33
   6 -14  -4    2.43    0.26
   4  14  -2    2.54    0.23
   4  14  -2    2.38    0.37
  -4  14   2    2.78    0.20
   4 -14  -2    2.52    0.27
  -4 -14   2    2.59    0.32
   2  14   0   80.56    3.38
  -2 -14   0   86.45    3.54
   2 -14   0   76.66    3.52
   0  14  -2    1.23    0.54
   0  14  -2    0.86    0.13
   0 -14  -2    1.03    0.20
   0 -14   2    1.05    0.23
   2  14  -4   21.77    1.34
   2  14  -4   20.69    1.51
   2  14  -4   20.14    0.96
  -2 -14   4   19.67    1.11
   2 -14  -4   21.44    1.05
   4  14  -6    6.29    0.60
   4  14  -6    6.11    0.39
   4 -14  -6    7.04    0.48
   6  14  -8    0.07    0.07
   6  14  -8    0.16    0.14
   6 -14  -8    0.21    0.10
  -7  15   5   10.12    0.48
   7  15  -5   10.38    0.51
   7  15  -5    9.70    0.68
  -5  15   3   13.65    0.64
   5  15  -3   14.75    0.90
   5  15  -3   13.49    0.67
   5 -15  -3   14.20    0.74
  -5 -15   3   13.04    0.80
  -3  15   1    7.88    0.41
   3  15  -1    7.58    0.43
  -3 -15   1    7.77    0.54
   3 -15  -1    8.38    0.52
  -1  15  -1    9.09    0.48
   1 -15   1    9.01    0.59
  -1 -15  -1    9.44    0.59
   1  15  -3    0.05    0.15
   1  15  -3    0.10    0.09
   1  15  -3    0.93    0.70
  -1 -15   3    0.03    0.11
   1 -15  -3    0.12    0.10
   3  15  -5    7.35    0.64
   3  15  -5    7.51    0.46
   3 -15  -5    9.28    0.60
   5  15  -7   45.34    2.22
   5  15  -7   46.80    2.01
   5 -15  -7   49.55    2.06
  -8  16   6    0.67    0.11
   8  16  -6    0.74    0.10
  -6  16   4   24.49    1.04
   6  16  -4   23.40    1.27
   6  16  -4   25.53    1.07
   6 -16  -4   22.80    1.21
   4  16  -2   29.93    1.52
   4  16  -2   30.09    1.28
  -4 -16   2   27.41    1.41
  -2  16   0   15.66    0.71
  -2 -16   0   14.34    0.83
   2 -16   0   15.03    0.82
   0  16  -2   -0.04    0.13
   0  16  -2    0.10    0.08
   0 -16   2    0.03    0.11
   0 -16  -2   -0.03    0.09
   2  16  -4    0.62    0.12
   2  16  -4    0.28    0.16
   2 -16  -4    0.50    0.14
   4  16  -6   91.61    4.11
   4 -16  -6   95.92    3.95
   7  17  -5    1.53    0.21
  -5  17   3    7.66    0.37
   5  17  -3    6.92    0.44
   5  17  -3    7.20    0.55
   5 -17  -3    6.79    0.49
  -3  17   1    1.81    0.16
   3  17  -1    1.43    0.31
   3 -17  -1    1.77    0.24
  -3 -17   1    1.49    0.23
  -1  17  -1    2.62    0.21
  -1 -17  -1    2.61    0.30
   1 -17   1    2.59    0.29
   1  17  -3    0.03    0.07
   1 -17  -3    0.05    0.09
   3  17  -5   10.47    0.50
   3  17  -5    9.57    0.66
   3 -17  -5   10.29    0.55
   4  18  -2    3.80    0.57
  -4  18   2    2.83    0.19
  -4 -18   2    2.43    0.26
   4 -18  -2    2.24    0.25
   2  18   0    1.47    0.27
  -2  18   0    1.25    0.13
  -2 -18   0    0.79    0.16
   2 -18   0    0.97    0.17
   0  18  -2   12.56    0.79
   0  18  -2   14.08    0.63
   0 -18  -2   13.05    0.71
   2  18  -4    0.20    0.08
   2  18  -4    0.41    0.22
   2 -18  -4    0.40    0.14
  -3  19   1    1.54    0.21
  -3 -19   1    1.53    0.19
  -1  19  -1    4.40    0.40
  -1  19  -1    5.13    0.28
  -1 -19  -1    5.25    0.37
   1  19  -3   33.85    1.40
   1 -19  -3   31.94    1.46
  12   0  -9    0.28    0.14
 -10   0   7    0.29    0.39
  10   0  -7    0.04    0.07
 -10   0   7    0.12    0.33
  10   0  -7    0.05    0.12
  -8   0   5    0.10    0.21
   8   0  -5    0.01    0.06
  -8   0   5    0.12    0.18
   8   0  -5    0.08    0.10
  -6   0   3    0.12    0.13
  -6   0   3    0.26    0.12
   6   0  -3    0.05    0.07
  -4   0   1    0.05    0.06
  -4   0   1   -0.02    0.08
  -2   0  -1   -0.05    0.04
   2   0   1    0.04    0.05
  -2   0  -1    0.04    0.06
   0   0  -3    0.04    0.07
   0   0   3    0.16    0.09
   0   0  -3    0.04    0.07
  -2   0   5    0.01    0.06
   2   0  -5    0.01    0.09
   2   0  -5    0.00    0.08
  -2   0   5   -0.13    0.18
  -2   0   5   -0.08    0.12
   2   0  -5    0.16    0.10
   4   0  -7   -0.16    0.18
   4   0  -7    0.11    0.10
  -4   0   7    0.51    0.38
  -4   0   7    0.14    0.22
   4   0  -7   -0.05    0.09
   4   0  -7    0.13    0.12
  -4   0   7   -0.02    0.06
   6   0  -9   -0.26    0.31
   6   0  -9    0.05    0.12
  -6   0   9   -0.20    0.43
  -6   0   9    0.01    0.06
   8   0 -11   -0.02    0.11
  -8   0  11   -0.05    0.06
  13   1 -10    2.32    0.26
 -11   1   8    7.64    0.97
  11   1  -8    8.51    0.77
  11   1  -8    8.91    0.47
 -11   1   8   10.97    1.32
 -11  -1   8    8.55    0.94
 -11  -1   8    8.32    1.01
  11  -1  -8    8.99    0.76
  11  -1  -8    8.32    0.45
  -9   1   6   20.65    1.26
  -9   1   6   19.53    1.34
   9   1  -6   21.86    1.13
   9   1  -6   20.05    0.94
   9  -1  -6   21.48    0.94
  -9  -1   6   21.13    1.31
  -9  -1   6   20.21    1.22
   9  -1  -6   21.29    1.11
   7   1  -4   18.34    0.81
   7   1  -4   18.22    0.91
  -7   1   4   19.36    1.00
  -7   1   4   17.62    1.07
   7  -1  -4   17.91    0.81
   7  -1  -4   17.28    0.89
  -7  -1   4   17.81    0.97
  -7  -1   4   19.19    1.07
  -5   1   2   23.94    1.22
  -5   1   2   25.31    1.17
  -5  -1   2   25.07    1.16
  -5  -1   2   25.87    1.22
  -3   1   0    0.26    0.08
  -3  -1   0    0.20    0.07
  -3  -1   0    0.32    0.07
  -1   1  -2  138.22    5.58
   1   1   2  135.24    5.57
  -1   1  -2  133.55    5.60
  -1  -1  -2  132.36    5.56
   1  -1   2  135.77    5.59
  -1  -1  -2  137.84    5.53
   1   1  -4   20.41    1.00
  -1   1   4   20.33    1.03
  -1   1   4   20.50    1.04
   1   1  -4   22.04    0.99
   1  -1  -4   21.43    1.01
   1  -1  -4   20.48    0.96
  -1  -1   4   21.19    1.04
   3   1  -6   89.43    3.75
   3   1  -6   86.62    3.86
  -3   1   6   90.82    3.96
  -3   1   6   87.11    3.95
   3   1  -6   88.78    3.72
   3   1  -6   90.03    3.82
  -3   1   6   88.72    3.71
   3  -1  -6   90.96    3.75
   3  -1  -6   91.67    3.81
  -3  -1   6   88.45    3.71
  -3  -1   6   86.79    3.94
   3  -1  -6   85.70    3.81
  -3  -1   6   90.30    3.99
  -5   1   8  220.93    9.41
   5   1  -8  222.75    9.24
   5   1  -8  211.49    8.94
  -5  -1   8  222.87    9.40
  -5  -1   8  210.38    9.43
   5  -1  -8  224.40    9.17
  -7   1  10   11.33    0.61
  -7   1  10   12.75    1.33
   7   1 -10   11.62    0.75
   7  -1 -10   11.83    0.73
  -7  -1  10   10.95    0.60
  -7  -1  10   12.27    1.16
   9   1 -12    2.56    0.28
  12   2  -9    9.32    0.54
  12   2  -9    9.22    0.60
  12  -2  -9    9.08    0.45
  10   2  -7   26.88    1.19
 -10   2   7   26.27    1.62
  10   2  -7   27.28    1.36
 -10   2   7   26.17    1.71
 -10  -2   7   25.23    1.54
 -10  -2   7   25.38    1.58
  10  -2  -7   27.65    1.34
  10  -2  -7   26.37    1.17
  -8   2   5    0.36    0.40
   8   2  -5    0.08    0.07
  -8   2   5    0.27    0.35
   8   2  -5    0.24    0.12
  -8  -2   5    0.18    0.17
   8  -2  -5    0.02    0.06
   8  -2  -5    0.06    0.09
  -8  -2   5    0.04    0.30
  -6   2   3   51.71    2.40
   6   2  -3   50.21    2.24
  -6   2   3   52.98    2.31
  -6  -2   3   51.90    2.29
   6  -2  -3   50.91    2.21
   6  -2  -3   50.73    2.22
  -6  -2   3   53.10    2.35
  -4   2   1    2.65    0.22
  -4   2   1    2.55    0.25
  -4  -2   1    2.58    0.22
  -2   2  -1  192.56    7.98
  -2   2  -1  190.93    7.95
  -2  -2  -1  197.88    7.89
   0   2  -3  350.66   14.15
   0   2   3  352.77   14.14
   0   2  -3  333.32   14.18
   0   2   3  347.18   14.13
   0  -2   3  359.68   14.18
   0  -2  -3  333.05   14.04
   2   2  -5   35.68    1.60
  -2   2   5   36.46    1.75
   2   2  -5   39.22    1.68
  -2   2   5   36.83    1.74
   2   2  -5   35.18    1.70
  -2  -2   5   36.73    1.75
  -2  -2   5   35.15    1.78
   2  -2  -5   34.65    1.61
   2  -2  -5   39.70    1.65
   4   2  -7  112.64    4.98
  -4   2   7  114.48    4.77
   4   2  -7  110.76    4.73
  -4   2   7  112.07    5.09
   4   2  -7  117.35    4.93
  -4  -2   7  117.20    4.78
   4  -2  -7  118.52    4.89
  -4  -2   7  117.10    5.08
   4  -2  -7  116.86    4.82
   4  -2  -7  111.28    4.87
  -4  -2   7  112.50    5.13
  -6   2   9   18.06    0.89
  -6   2   9   16.64    1.36
   6   2  -9   18.08    1.04
   6   2  -9   17.53    1.14
  -6  -2   9   18.07    0.88
   6  -2  -9   18.65    1.01
  -6  -2   9   17.50    1.25
   8   2 -11    2.86    0.39
  -8   2  11    3.77    0.27
   8  -2 -11    3.69    0.42
  13   3 -10   19.57    1.13
 -11   3   8    4.07    0.87
  11   3  -8    4.51    0.42
  11   3  -8    4.50    0.30
  11  -3  -8    4.57    0.28
 -11  -3   8    3.51    0.58
  11  -3  -8    4.58    0.39
   9   3  -6    0.06    0.08
   9   3  -6    0.32    0.15
  -9   3   6    0.38    0.32
  -9   3   6   -0.43    0.32
   9  -3  -6    0.09    0.10
  -9  -3   6    0.05    0.24
   9  -3  -6    0.14    0.07
  -9  -3   6   -0.11    0.23
   7   3  -4    8.96    0.54
   7   3  -4    8.83    0.44
  -7   3   4    8.39    0.62
  -7   3   4    9.03    0.73
   7  -3  -4    9.18    0.46
   7  -3  -4    8.56    0.43
  -7  -3   4    9.09    0.63
   7  -3  -4    8.99    0.51
  -7  -3   4    8.93    0.60
   5   3  -2    7.71    0.47
  -5   3   2    9.55    0.54
  -5   3   2    9.51    0.59
  -5  -3   2    9.29    0.52
  -5  -3   2    9.03    0.51
  -1   3  -2   26.28    1.19
   1   3   2   23.52    1.11
  -1   3  -2   26.29    1.17
   1  -3   2   25.82    1.16
   1   3  -4   27.30    1.33
  -1   3   4   28.75    1.35
   1   3  -4   27.70    1.38
   1   3  -4   28.82    1.31
  -1   3   4   27.91    1.31
   1  -3  -4   28.88    1.26
  -1  -3   4   28.81    1.36
   3   3  -6   11.64    0.70
  -3   3   6   10.87    0.57
   3   3  -6   12.54    0.63
  -3   3   6   12.19    0.83
  -3   3   6   12.23    1.12
   3   3  -6   10.85    0.55
   3   3  -6   11.71    0.74
   3  -3  -6   11.71    0.65
  -3  -3   6   11.66    0.83
  -3  -3   6   11.71    0.77
   3  -3  -6   12.03    0.62
  -3  -3   6   11.65    0.59
   3  -3  -6   11.61    0.62
   5   3  -8    2.00    0.33
  -5   3   8    2.48    0.54
   5   3  -8    2.19    0.20
  -5   3   8    2.25    0.22
   5   3  -8    2.26    0.43
  -5  -3   8    2.33    0.49
  -5  -3   8    2.60    0.23
   5  -3  -8    1.97    0.31
   5  -3  -8    2.39    0.29
  -7   3  10   37.81    1.67
   7   3 -10   37.95    1.85
  -7  -3  10   35.29    2.08
  -7  -3  10   36.39    1.63
   7  -3 -10   38.08    1.78
   9  -3 -12    0.65    0.13
  12   4  -9    2.79    0.21
  12   4  -9    2.38    0.30
  10   4  -7   16.79    0.97
  10   4  -7   19.97    0.95
 -10   4   7   17.34    1.47
 -10   4   7   14.89    1.39
  10  -4  -7   17.13    0.78
 -10  -4   7   16.02    1.13
 -10  -4   7   16.27    1.16
  10  -4  -7   16.56    0.83
  -8   4   5    7.16    1.03
  -8   4   5    7.75    0.75
   8   4  -5    6.40    0.48
   8   4  -5    6.64    0.37
  -8  -4   5    7.15    0.58
   8  -4  -5    6.69    0.35
  -8  -4   5    7.06    0.59
   8  -4  -5    7.10    0.45
  -6   4   3   10.22    0.74
   6   4  -3   10.60    0.51
   6   4  -3   11.00    0.61
  -6   4   3   11.10    0.67
  -6  -4   3   11.10    0.65
   6  -4  -3   10.83    0.50
   6  -4  -3   11.68    0.58
  -6  -4   3   10.90    0.65
  -4   4   1   25.68    1.18
  -4   4   1   24.35    1.21
  -4  -4   1   26.01    1.12
  -4  -4   1   24.30    1.07
  -2   4  -1    2.29    0.22
  -2   4  -1    2.01    0.23
   0   4   3  383.45   15.63
   0   4  -3  371.76   15.72
   0   4  -3  383.07   15.69
   0  -4   3  393.13   15.69
  -2   4   5   17.16    0.99
   2   4  -5   18.08    0.93
   2   4  -5   16.97    0.79
   2   4  -5   18.61    0.98
  -2   4   5   17.68    1.00
  -2  -4   5   17.93    0.98
  -2  -4   5   18.31    1.05
   2  -4  -5   16.81    0.84
  -2  -4   5   18.51    0.82
   2  -4  -5   17.18    0.87
  -4   4   7    0.16    0.32
   4   4  -7    0.10    0.23
  -4   4   7    0.05    0.07
   4   4  -7   -0.02    0.21
   4   4  -7    0.00    0.07
   4  -4  -7    0.05    0.09
  -4  -4   7   -0.14    0.34
   4  -4  -7    0.10    0.10
  -4  -4   7   -0.14    0.19
  -4  -4   7   -0.04    0.06
  -6   4   9    1.64    0.20
   6   4  -9    1.52    0.30
   6   4  -9    1.31    0.39
  -6   4   9    2.18    0.78
   6   4  -9    1.71    0.19
  -6  -4   9    3.66    1.59
  -6  -4   9    1.95    0.46
   6  -4  -9    2.12    0.31
  -6  -4   9    1.58    0.19
  -8   4  11   22.90    1.07
   8   4 -11   21.91    1.21
   8  -4 -11   24.62    1.11
  13   5 -10   16.27    0.73
 -11   5   8   22.71    1.86
  11   5  -8   24.88    1.07
  11   5  -8   24.66    1.24
 -11  -5   8   19.76    1.38
   9   5  -6    0.39    0.16
   9   5  -6    0.68    0.13
  -9   5   6    0.66    0.50
  -9   5   6    0.67    0.45
  -9  -5   6    0.41    0.26
   9  -5  -6    0.38    0.09
   9  -5  -6    0.54    0.13
  -7   5   4   35.75    1.89
   7   5  -4   35.23    1.62
  -7   5   4   34.23    1.71
   7   5  -4   34.00    1.48
   7  -5  -4   33.52    1.46
  -7  -5   4   33.78    1.67
  -7  -5   4   35.27    1.66
   7  -5  -4   34.50    1.50
   5   5  -2   31.43    1.48
  -5   5   2   32.28    1.55
  -5   5   2   33.12    1.63
  -5  -5   2   33.77    1.45
  -5  -5   2   34.21    1.51
  -3   5   0    4.40    0.33
  -3   5   0    4.08    0.33
  -3  -5   0    4.16    0.22
  -3  -5   0    4.38    0.23
  -1   5  -2  226.06    9.41
  -1   5  -2  232.39    9.45
   1  -5   2  225.09    9.40
   1   5  -4   74.50    3.12
   1   5  -4   72.83    3.33
   1   5  -4   76.96    3.28
   1   5  -4   77.30    3.24
  -1  -5   4   79.28    3.28
   1  -5  -4   68.57    3.14
  -1  -5   4   74.72    3.12
   3   5  -6   23.22    1.03
   3   5  -6   24.18    1.22
  -3   5   6   22.19    1.03
  -3   5   6   21.71    1.32
   3   5  -6   24.10    1.27
  -3  -5   6   21.43    1.37
  -3  -5   6   21.98    1.25
  -3  -5   6   23.08    1.04
   3  -5  -6   22.09    1.07
   3  -5  -6   23.96    1.12
  -5   5   8    1.63    0.62
   5   5  -8    0.60    0.13
  -5   5   8    0.66    0.13
   5   5  -8    1.00    0.31
   5   5  -8    0.66    0.24
  -5  -5   8    0.80    0.33
  -5  -5   8    0.68    0.13
  -5  -5   8    1.03    0.57
   5  -5  -8    0.83    0.21
   7   5 -10   63.61    2.96
   7   5 -10   70.06    3.17
  -7   5  10   68.89    2.94
   7  -5 -10   72.58    2.99
  12   6  -9    5.55    0.32
  12   6  -9    5.58    0.44
  10   6  -7   19.21    1.07
  10   6  -7   20.69    0.91
 -10   6   7   19.34    1.68
 -10  -6   7   17.39    1.15
  10  -6  -7   18.08    0.92
  10  -6  -7   19.33    0.85
  -8   6   5    4.16    0.69
   8   6  -5    3.60    0.37
   8   6  -5    4.01    0.27
  -8   6   5    3.20    0.53
  -8  -6   5    4.76    0.48
   8  -6  -5    3.37    0.28
  -8  -6   5    4.49    0.44
   8  -6  -5    3.75    0.24
   6   6  -3  158.05    6.38
  -6   6   3  153.64    6.59
   6   6  -3  161.52    6.52
  -6   6   3  159.29    6.76
  -6  -6   3  149.97    6.46
  -6  -6   3  147.31    6.76
   6  -6  -3  154.21    6.36
  -6  -6   3  160.57    6.46
  -4   6   1  135.15    5.72
  -4   6   1  134.98    5.53
  -4  -6   1  134.78    5.58
  -2   6  -1   43.22    1.94
   0   6  -3   10.92    0.68
   0   6  -3   10.26    0.49
   0   6   3    9.79    0.59
   0   6  -3   10.03    0.62
   0  -6  -3   10.67    0.53
   0  -6   3   10.27    0.61
   2   6  -5   13.90    0.85
   2   6  -5   14.28    0.82
  -2   6   5   13.04    0.90
   2   6  -5   13.66    0.65
  -2  -6   5   13.86    0.82
   2  -6  -5   13.37    0.69
  -2  -6   5   13.73    0.66
   4   6  -7    8.53    0.67
  -4   6   7    9.44    1.02
   4   6  -7    8.89    0.48
   4   6  -7    7.76    0.73
  -4   6   7    8.89    0.48
  -4  -6   7    8.83    0.47
  -4  -6   7    8.65    0.98
  -4  -6   7    8.11    0.69
   4  -6  -7    8.51    0.51
   6   6  -9   11.36    1.01
   6   6  -9   11.88    0.85
   6   6  -9   12.15    0.63
  -6   6   9   12.31    0.65
  -6  -6   9   12.29    0.98
   6  -6  -9   12.64    0.69
   8   6 -11   11.10    0.75
   8  -6 -11   13.09    0.65
 -13   7  10   11.98    0.54
  11   7  -8   15.70    0.91
  11   7  -8   15.80    0.76
   9   7  -6   54.79    2.43
  -9   7   6   55.34    3.07
   9   7  -6   55.49    2.21
  -9  -7   6   50.86    2.50
  -9  -7   6   50.86    2.38
   9  -7  -6   45.76    2.22
   9  -7  -6   49.29    2.15
  -7   7   4    0.32    0.30
   7   7  -4    0.16    0.12
  -7   7   4   -0.03    0.31
  -7  -7   4    0.22    0.16
   7  -7  -4    0.28    0.07
  -7  -7   4    0.36    0.20
  -5   7   2   78.97    3.46
  -5   7   2   77.84    3.34
  -5   7   2   70.38    3.14
  -5  -7   2   80.58    3.27
  -5  -7   2   77.87    3.25
   5  -7  -2   71.39    3.13
  -3   7   0   12.69    0.75
  -3   7   0   13.29    0.59
  -3   7   0   12.96    0.81
  -3  -7   0   13.61    0.66
  -1   7  -2   24.83    1.26
  -1   7  -2   27.33    1.24
  -1   7  -2   24.84    1.07
  -1  -7  -2   21.36    1.09
   1   7  -4   24.74    1.27
   1   7  -4   24.99    1.28
  -1   7   4   25.59    1.40
   1   7  -4   24.12    1.09
   1   7  -4   24.00    1.35
  -1  -7   4   24.40    1.09
   1  -7  -4   22.71    1.13
   1  -7  -4   26.29    1.14
  -1  -7   4   25.27    1.27
  -3   7   6    1.37    0.19
   3   7  -6    1.22    0.16
   3   7  -6    0.74    0.25
   3  -7  -6    1.04    0.18
  -3  -7   6    1.13    0.14
  -3  -7   6    0.43    0.37
  -3  -7   6    0.72    0.23
   3  -7  -6    1.06    0.17
  -5   7   8    9.84    0.57
   5   7  -8   10.20    0.79
   5   7  -8   10.76    0.93
   5   7  -8   10.65    0.57
  -5  -7   8   11.08    0.85
   5  -7  -8   11.02    0.63
  -5  -7   8   12.13    1.32
   7   7 -10    5.94    0.55
   7   7 -10    6.55    0.38
  -7   7  10    6.37    0.39
   7  -7 -10    6.94    0.44
  12   8  -9    0.08    0.06
  12   8  -9    0.16    0.16
 -12   8   9    0.11    0.06
  10   8  -7    4.64    0.31
  10   8  -7    4.04    0.42
   8   8  -5    0.49    0.11
  -8   8   5    0.80    0.51
   8   8  -5    0.57    0.20
  -8  -8   5    0.39    0.21
  -8  -8   5    0.78    0.28
   8  -8  -5    0.32    0.12
   6   8  -3    5.77    0.43
  -6   8   3    5.95    0.62
  -6   8   3    5.75    0.66
   6   8  -3    5.29    0.30
   6  -8  -3    4.96    0.29
   6  -8  -3    4.71    0.34
  -6  -8   3    5.39    0.40
  -6  -8   3    5.96    0.46
  -4   8   1   29.62    1.50
  -4   8   1   27.85    1.44
  -4   8   1   30.12    1.25
   4  -8  -1   28.47    1.25
  -4  -8   1   31.14    1.36
  -4  -8   1   29.89    1.31
  -4  -8   1   28.85    1.31
  -2   8  -1    8.15    0.39
  -2   8  -1    8.08    0.57
  -2   8  -1    8.41    0.56
   2  -8   1    7.60    0.45
  -2  -8  -1    8.33    0.45
   0   8  -3   12.13    0.74
   0   8  -3   10.70    0.79
   0   8  -3   11.68    0.55
   0  -8  -3   10.65    0.57
   0  -8  -3   10.69    0.59
   0  -8   3   12.37    0.64
   2   8  -5    2.23    0.38
   2   8  -5    1.97    0.21
   2   8  -5    1.82    0.32
  -2   8   5    1.85    0.18
  -2  -8   5    2.03    0.33
   2  -8  -5    2.05    0.22
   2  -8  -5    1.78    0.21
   4   8  -7    0.19    0.33
  -4   8   7    0.51    0.11
   4   8  -7    0.39    0.12
   4   8  -7    0.60    0.25
   4  -8  -7    0.40    0.14
   4  -8  -7    0.44    0.15
  -4  -8   7    0.12    0.23
  -4  -8   7    0.13    0.48
   6   8  -9    0.16    0.16
  -6   8   9    0.47    0.11
   6   8  -9    0.12    0.10
   6  -8  -9    0.27    0.12
   8   8 -11    0.34    0.20
   8  -8 -11    0.52    0.11
  11   9  -8    9.77    0.50
  11   9  -8    9.29    0.62
 -11   9   8    9.68    0.48
  -9   9   6   43.92    2.90
  -9   9   6   44.33    1.99
   9   9  -6   49.11    2.25
   9   9  -6   50.35    2.03
   9  -9  -6   44.94    2.04
  -9  -9   6   46.51    2.49
  -7   9   4   73.91    3.63
   7   9  -4   72.19    2.96
  -7   9   4   70.73    2.95
   7   9  -4   70.78    3.17
   7  -9  -4   66.98    3.00
  -7  -9   4   73.23    3.18
  -7  -9   4   67.16    3.09
   5   9  -2   37.70    1.81
   5   9  -2   38.08    1.66
  -5   9   2   42.73    2.06
  -5   9   2   39.37    1.94
  -5   9   2   40.43    1.65
  -5  -9   2   40.23    1.79
   5  -9  -2   38.29    1.70
   5  -9  -2   34.37    1.67
  -5  -9   2   40.76    1.77
  -3   9   0    8.52    0.63
  -3   9   0    8.76    0.42
  -3   9   0    8.47    0.66
   3  -9   0    8.45    0.47
  -3  -9   0    8.96    0.50
  -1   9  -2   63.91    2.76
  -1   9  -2   58.41    2.52
  -1   9  -2   58.42    2.79
  -1  -9  -2   55.48    2.54
   1  -9   2   61.73    2.61
  -1  -9  -2   63.95    2.60
   1   9  -4   78.59    3.19
   1   9  -4   78.88    3.58
   1   9  -4   79.36    3.46
   1  -9  -4   68.70    3.24
  -1  -9   4   80.73    3.35
   1  -9  -4   71.20    3.20
  -3   9   6   37.57    1.57
   3   9  -6   37.61    1.59
   3   9  -6   35.06    1.89
   3   9  -6   33.28    1.86
   3  -9  -6   35.61    1.64
  -3  -9   6   35.10    1.81
   3  -9  -6   34.20    1.59
  -3  -9   6   34.60    2.05
   5   9  -8    0.67    0.42
   5   9  -8    0.95    0.32
   5   9  -8    1.02    0.18
  -5   9   8    0.89    0.15
   5  -9  -8    0.93    0.19
  -5  -9   8    0.79    0.39
   7   9 -10    0.18    0.17
   7   9 -10    0.18    0.10
   7  -9 -10    0.02    0.08
 -12  10   9    4.83    0.25
  12  10  -9    4.55    0.26
  10  10  -7   22.73    1.01
 -10  10   7   22.38    0.98
  10  10  -7   20.52    1.17
   8  10  -5    9.69    0.69
   8  10  -5    9.92    0.51
  -8  10   5    7.91    1.16
  -8  10   5    9.22    0.48
  -8 -10   5    9.44    0.78
  -6  10   3  184.81    7.97
   6  10  -3  177.12    7.38
   6  10  -3  182.78    7.60
  -6 -10   3  176.86    7.54
   6 -10  -3  177.09    7.43
  -6 -10   3  181.93    7.54
  -4  10   1    4.06    0.48
   4  10  -1    3.89    0.25
   4 -10  -1    3.90    0.29
  -4 -10   1    4.42    0.33
  -4 -10   1    3.06    0.26
  -4 -10   1    3.10    0.24
  -2  10  -1    0.42    0.20
  -2  10  -1    0.02    0.33
  -2  10  -1    0.25    0.08
   2 -10   1    0.23    0.11
  -2 -10  -1    0.23    0.10
  -2 -10  -1    0.30    0.16
   0  10  -3    2.02    0.30
   0  10  -3    2.20    0.19
   0  10  -3    2.54    0.53
   0 -10  -3    2.06    0.23
   0 -10  -3    2.10    0.23
   0 -10   3    1.93    0.25
   2  10  -5   10.68    0.55
   2  10  -5   11.24    0.84
  -2  10   5   10.27    0.52
   2 -10  -5    9.44    0.59
   2 -10  -5    9.85    0.56
  -4  10   7    6.75    0.38
   4  10  -7    6.79    0.41
   4  10  -7    4.30    0.62
   4  10  -7    5.05    0.59
   4 -10  -7    5.87    0.44
  -4 -10   7    4.96    0.91
   6  10  -9   -0.01    0.09
   6  10  -9   -0.07    0.12
   6 -10  -9   -0.05    0.10
  11  11  -8    1.89    0.34
 -11  11   8    1.72    0.14
  11  11  -8    1.60    0.16
   9  11  -6    0.68    0.13
  -9  11   6    0.71    0.11
   9  11  -6    1.04    0.26
   7  11  -4   31.32    1.65
   7  11  -4   33.83    1.51
   7  11  -4   28.09    2.26
  -7 -11   4   31.63    1.61
   7 -11  -4   32.55    1.48
  -7 -11   4   38.15    1.89
   5  11  -2    1.95    0.30
  -5  11   2    2.50    0.18
  -5  11   2    1.76    0.41
   5  11  -2    2.98    0.22
  -5 -11   2    2.63    0.21
  -5 -11   2    3.02    0.30
   5 -11  -2    2.29    0.24
  -5 -11   2    2.61    0.29
  -3  11   0   30.19    1.62
  -3  11   0   30.58    1.30
  -3 -11   0   27.95    1.32
  -3 -11   0   31.90    1.41
  -1  11  -2    3.14    0.58
  -1  11  -2    2.49    0.20
  -1  11  -2    2.30    0.39
  -1 -11  -2    2.46    0.24
   1 -11   2    1.96    0.26
   1  11  -4   58.05    2.80
   1  11  -4   57.25    2.80
   1  11  -4   60.78    2.50
   1  11  -4   53.63    3.02
  -1 -11   4   60.33    2.64
   1 -11  -4   59.75    2.58
  -3  11   6    7.16    0.42
   3  11  -6    7.65    0.82
   3  11  -6    7.73    0.45
   3 -11  -6    6.29    0.47
  -3 -11   6    8.94    1.05
   5  11  -8   18.91    0.86
   5 -11  -8   16.12    0.90
   7  11 -10    7.77    0.42
   7 -11 -10    8.87    0.47
 -10  12   7   26.41    1.10
  10  12  -7   24.12    1.27
  10  12  -7   25.59    1.13
  -8  12   5    0.08    0.06
  -8  12   5   -1.01    0.97
   8  12  -5    0.14    0.15
   8  12  -5    0.11    0.09
   8 -12  -5    0.29    0.13
   6  12  -3    0.85    0.24
  -6  12   3    1.00    0.64
   6  12  -3    0.71    0.13
  -6 -12   3    0.55    0.25
   6 -12  -3    0.60    0.15
  -6 -12   3    0.68    0.13
  -6 -12   3    0.47    0.25
  -4  12   1    7.68    0.82
  -4  12   1    8.19    0.40
   4  12  -1    7.98    0.42
  -4 -12   1    7.47    0.43
  -4 -12   1    7.78    0.52
   4 -12  -1    8.00    0.49
  -2  12  -1    9.41    0.47
  -2  12  -1    9.26    0.79
  -2 -12  -1    9.28    0.55
   2 -12   1    8.77    0.56
   0  12  -3    4.31    0.29
   0  12  -3    4.78    0.61
   0 -12   3    3.81    0.38
   0 -12  -3    4.64    0.36
   2  12  -5    8.39    0.72
   2  12  -5    8.18    0.46
  -2 -12   5    6.67    0.86
   2 -12  -5    7.38    0.50
   4  12  -7    6.80    0.41
   4  12  -7    5.35    0.60
   4 -12  -7    6.93    0.46
   6  12  -9    3.58    0.25
   6 -12  -9    3.57    0.28
   9  13  -6   13.51    0.64
  -9  13   6   14.33    0.62
   9  13  -6   12.41    0.79
  -9 -13   6   13.02    0.64
  -7  13   4    1.14    0.13
  -7  13   4    3.24    1.05
   7  13  -4    1.91    0.33
   7  13  -4    1.37    0.17
  -7 -13   4    1.09    0.15
   7 -13  -4    1.61    0.21
   5  13  -2    1.35    0.24
  -5  13   2    1.50    0.15
   5  13  -2    1.31    0.28
  -5  13   2    1.16    0.60
  -5 -13   2    1.75    0.27
  -3  13   0  130.32    5.34
  -3  13   0  128.91    5.80
  -3 -13   0  132.76    5.48
   3 -13   0  126.89    5.45
  -1  13  -2    0.56    0.35
  -1  13  -2    0.00    0.07
   1 -13   2    0.07    0.13
  -1 -13  -2    0.22    0.11
   1  13  -4    1.98    0.37
   1  13  -4    1.30    0.44
   1  13  -4    1.21    0.16
   1 -13  -4    1.44    0.21
  -1 -13   4    1.47    0.49
   3  13  -6    2.92    0.48
   3  13  -6    2.72    0.25
   3  13  -6    1.91    0.61
   3 -13  -6    2.99    0.29
   5  13  -8   20.24    1.19
   5  13  -8   21.35    0.96
   5 -13  -8   20.90    1.00
 -10  14   7   12.84    0.57
  10  14  -7   13.02    0.59
   8  14  -5    0.02    0.08
   8  14  -5    0.06    0.17
  -8  14   5    0.02    0.06
   6  14  -3    7.94    0.43
  -6  14   3    7.62    0.41
   6  14  -3    8.34    0.63
   6 -14  -3    8.37    0.49
  -6 -14   3    7.37    0.55
   4  14  -1   38.67    1.66
   4  14  -1   40.36    1.90
  -4  14   1   40.09    1.64
  -4  14   1   33.89    2.25
   4 -14  -1   36.69    1.73
  -4 -14   1   37.85    1.79
  -2  14  -1   29.96    1.87
  -2  14  -1   31.80    1.38
  -2 -14  -1   33.63    1.51
   2 -14   1   30.34    1.49
   0  14  -3   14.33    0.94
   0  14  -3   14.48    0.70
   0  14  -3   13.42    1.19
   0 -14   3   13.33    0.81
   0 -14  -3   15.28    0.79
   2  14  -5    0.24    0.17
   2  14  -5    0.12    0.09
   2 -14  -5    0.08    0.10
   4  14  -7   27.07    1.22
   4  14  -7   25.73    1.46
   4 -14  -7   28.93    1.28
  -9  15   6    9.13    0.42
   9  15  -6    8.88    0.44
   7  15  -4   -0.07    0.08
   7  15  -4   -0.07    0.15
  -7  15   4    0.05    0.06
  -5  15   2    0.24    0.08
   5  15  -2    0.39    0.20
   5  15  -2    0.24    0.11
   5 -15  -2    0.27    0.13
  -5 -15   2    0.33    0.15
  -3  15   0    0.25    0.09
  -3 -15   0    0.32    0.15
   3 -15   0    0.39    0.15
  -1  15  -2    0.20    0.09
   1 -15   2    0.14    0.12
  -1 -15  -2    0.16    0.11
   1  15  -4    1.89    0.32
   1  15  -4    2.28    0.22
   1 -15  -4    2.66    0.27
   3  15  -6   10.48    0.55
   3  15  -6   11.51    0.78
   3 -15  -6   10.85    0.60
   5  15  -8   16.73    0.77
   5 -15  -8   17.71    0.81
   8  16  -5   -0.03    0.07
  -8  16   5   -0.02    0.05
  -6  16   3   21.62    0.93
   6  16  -3   21.95    1.16
   6  16  -3   21.72    0.94
  -6 -16   3   18.90    1.05
  -4  16   1    2.26    0.19
   4  16  -1    2.25    0.34
  -4 -16   1    2.27    0.28
   4 -16  -1    2.35    0.27
  -2  16  -1    0.33    0.09
   2 -16   1    0.35    0.15
  -2 -16  -1    0.44    0.15
   0  16  -3    5.14    0.32
   0  16  -3    4.55    0.47
   0 -16  -3    5.20    0.39
   2  16  -5    1.48    0.30
   2  16  -5    1.13    0.15
   2 -16  -5    1.39    0.20
   4  16  -7    3.00    0.20
   4 -16  -7    3.00    0.23
  -7  17   4    5.42    0.28
   5  17  -2   19.55    1.09
  -5  17   2   21.37    0.89
  -5 -17   2   18.96    1.00
   3  17   0    5.83    0.49
  -3  17   0    5.37    0.32
   3 -17   0    5.39    0.39
  -3 -17   0    5.87    0.43
  -1  17  -2   25.38    1.15
  -1  17  -2   25.94    1.60
  -1 -17  -2   26.57    1.25
   1  17  -4   14.87    0.92
   1  17  -4   16.09    0.75
   1 -17  -4   16.94    0.82
   3  17  -6   17.86    0.79
   3 -17  -6   17.24    0.83
  -6  18   3    1.90    0.14
  -4  18   1    0.43    0.14
   4  18  -1    0.71    0.24
  -4 -18   1    0.50    0.14
  -2  18  -1    1.30    0.23
   2  18   1    3.01    0.49
  -2  18  -1    1.89    0.16
  -2 -18  -1    1.83    0.23
   0  18  -3   27.07    1.41
   0  18  -3   29.64    1.25
   0 -18  -3   28.86    1.32
  -3  19   0    5.94    0.30
  -3 -19   0    5.39    0.36
  -1  19  -2    1.04    0.11
  -1 -19  -2    0.70    0.13
 -12   0   8   10.96    1.15
  12   0  -8   12.02    0.57
  12   0  -8   11.22    0.69
  10   0  -6   71.16    3.09
 -10   0   6   71.08    3.29
 -10   0   6   68.28    3.40
  10   0  -6   70.43    2.95
   8   0  -4   24.27    1.15
  -8   0   4   24.83    1.38
   8   0  -4   24.55    1.07
  -6   0   2  135.05    5.69
  -6   0   2  136.85    5.76
  -4   0   0   18.62    0.87
  -4   0   0   18.12    0.88
  -2   0  -2    0.62    0.10
  -2   0  -2    0.50    0.11
   2   0   2    0.48    0.10
   0   0   4   11.47    0.64
   0   0  -4   11.85    0.58
   0   0  -4   10.66    0.57
  -2   0   6   26.53    1.23
   2   0  -6   28.34    1.33
   2   0  -6   27.01    1.27
  -2   0   6   29.23    1.53
   2   0  -6   27.21    1.31
  -2   0   6   28.63    1.45
   4   0  -8   86.41    3.70
   4   0  -8   88.19    3.63
  -4   0   8   83.22    3.57
  -4   0   8   82.31    3.91
   4   0  -8   81.53    3.70
  -6   0  10    5.70    0.85
   6   0 -10    6.67    0.51
  -6   0  10    6.62    0.41
  13   1  -9    0.17    0.07
  13   1  -9    0.03    0.11
  13  -1  -9    0.10    0.07
  11   1  -7   10.58    0.52
 -11   1   7    8.47    0.96
  11   1  -7   10.11    0.64
 -11   1   7    9.38    1.04
  11  -1  -7   10.84    0.64
 -11  -1   7    8.56    0.94
  11  -1  -7   10.28    0.51
  11  -1  -7    9.40    0.54
 -11  -1   7    9.74    0.96
   9   1  -5   11.45    0.55
  -9   1   5   11.04    0.78
   9   1  -5   11.01    0.65
  -9   1   5   11.15    0.88
  -9  -1   5   11.89    0.78
  -9  -1   5   11.96    0.86
   9  -1  -5   11.12    0.55
   9  -1  -5   10.83    0.63
  -7   1   3   44.02    2.09
  -7   1   3   47.07    2.01
   7   1  -3   40.23    1.88
   7  -1  -3   41.20    1.87
  -7  -1   3   45.99    1.99
  -7  -1   3   43.06    2.05
   7  -1  -3   41.93    1.81
  -5   1   1  169.76    7.00
  -5   1   1  161.54    6.94
  -5  -1   1  169.09    6.92
  -5  -1   1  169.95    6.96
  -3   1  -1  171.99    7.38
  -3   1  -1  192.94    7.36
  -3  -1  -1  167.15    7.36
  -3  -1  -1  169.26    7.30
  -3  -1  -1  191.10    7.31
  -1   1  -3  200.31    8.18
   1   1   3  192.88    8.13
  -1   1  -3  201.22    8.13
  -1  -1  -3  201.62    8.13
  -1  -1  -3  197.14    8.07
  -1  -1  -3  195.35    8.11
   1  -1   3  194.70    8.15
  -1   1   5    0.39    0.14
   1   1  -5    0.37    0.12
  -1   1   5    0.01    0.24
   1   1  -5    0.37    0.13
  -1   1   5    0.33    0.17
   1   1  -5    0.41    0.14
   1  -1  -5    0.45    0.12
  -1  -1   5    0.16    0.20
   1  -1  -5    0.30    0.11
  -1  -1   5    0.26    0.14
   1  -1  -5    0.26    0.10
  -3   1   7   36.12    1.56
   3   1  -7   34.30    1.70
   3   1  -7   34.41    1.60
  -3   1   7   34.61    1.83
   3   1  -7   32.45    1.49
   3   1  -7   36.14    1.67
   3  -1  -7   35.37    1.60
  -3  -1   7   31.02    1.89
  -3  -1   7   36.85    1.56
   3  -1  -7   36.72    1.65
   3  -1  -7   36.47    1.64
  -5   1   9    2.47    0.60
   5   1  -9    2.33    0.39
   5   1  -9    1.93    0.30
  -5   1   9    2.25    0.22
  -5  -1   9    2.21    0.22
  -5  -1   9    2.05    0.49
   5  -1  -9    2.43    0.31
  -7   1  11    4.56    0.31
   7  -1 -11    6.15    0.63
  -7  -1  11    4.55    0.30
 -14   2  10    3.67    0.21
  14   2 -10    3.77    0.21
 -12   2   8    0.37    0.52
  12   2  -8    0.81    0.12
  12   2  -8    1.38    0.25
  12  -2  -8    0.83    0.12
 -12  -2   8    1.08    0.50
  10   2  -6   14.46    0.68
 -10   2   6   13.70    1.10
 -10   2   6   14.03    1.05
  10   2  -6   14.16    0.80
  10  -2  -6   13.76    0.77
  10  -2  -6   13.93    0.66
 -10  -2   6   13.53    1.02
  10  -2  -6   13.50    0.69
   8   2  -4  156.85    6.71
  -8   2   4  161.57    6.97
  -8   2   4  158.32    6.84
  -8  -2   4  165.04    6.82
   8  -2  -4  155.85    6.68
  -8  -2   4  169.31    6.90
   6   2  -2  149.69    6.20
  -6   2   2  151.60    6.38
  -6   2   2  146.36    6.30
  -6  -2   2  150.61    6.30
  -6  -2   2  155.47    6.27
   6  -2  -2  148.53    6.18
  -4   2   0   58.53    2.49
  -4   2   0   57.99    2.50
  -4  -2   0   59.08    2.44
  -4  -2   0   54.71    2.40
  -2   2  -2   16.31    0.79
   2   2   2   14.15    0.69
  -2   2  -2   15.70    0.74
  -2  -2  -2   15.27    0.68
   2  -2   2   14.29    0.74
   0   2   4   40.25    1.76
   0   2  -4   37.40    1.70
   0   2   4   37.84    1.74
   0   2  -4   38.24    1.73
   0   2  -4   38.26    1.79
   0  -2  -4   36.63    1.58
   0  -2  -4   37.86    1.58
   0  -2  -4   41.31    1.78
   0  -2   4   39.01    1.77
   2   2  -6    1.05    0.24
   2   2  -6    1.71    0.25
  -2   2   6    1.48    0.29
  -2   2   6    1.43    0.15
   2   2  -6    1.35    0.19
   2   2  -6    1.28    0.14
   2  -2  -6    1.45    0.21
  -2  -2   6    1.39    0.27
  -2  -2   6    1.63    0.16
   2  -2  -6    1.09    0.18
   2  -2  -6    1.28    0.17
  -2  -2   6    1.19    0.34
   4   2  -8   11.52    0.82
  -4   2   8   10.91    0.59
  -4   2   8   11.14    0.98
   4   2  -8   11.05    0.72
   4   2  -8    9.91    0.54
   4  -2  -8   12.11    0.66
  -4  -2   8    9.12    1.19
  -4  -2   8   12.46    0.94
  -4  -2   8   11.15    0.60
   4  -2  -8   11.01    0.68
   4  -2  -8   11.06    0.66
  -6   2  10    3.24    0.27
  -6   2  10    4.51    1.12
   6   2 -10    3.49    0.38
  -6  -2  10    3.16    0.65
  -6  -2  10    3.13    0.26
   6  -2 -10    3.31    0.34
   8  -2 -12    1.83    0.21
  13   3  -9   24.11    1.19
  13   3  -9   24.71    1.08
  11   3  -7   32.12    1.56
 -11   3   7   33.51    2.03
 -11   3   7   32.17    2.03
  11   3  -7   30.47    1.40
 -11  -3   7   31.18    1.81
 -11  -3   7   30.66    1.79
  11  -3  -7   32.54    1.38
  -9   3   5    5.42    0.60
  -9   3   5    5.63    0.67
   9   3  -5    5.29    0.41
   9   3  -5    5.42    0.32
  -9  -3   5    5.33    0.55
   9  -3  -5    5.22    0.34
   9  -3  -5    5.24    0.38
   9  -3  -5    5.17    0.30
  -9  -3   5    5.35    0.52
   7   3  -3    6.97    0.44
   7   3  -3    7.20    0.37
  -7   3   3    8.21    0.54
  -7   3   3    7.69    0.62
  -7  -3   3    7.48    0.50
   7  -3  -3    7.03    0.36
   7  -3  -3    7.08    0.42
  -7  -3   3    7.56    0.53
  -5   3   1   82.77    3.57
  -5   3   1   83.84    3.62
  -5  -3   1   82.42    3.49
  -5  -3   1   84.84    3.50
  -3   3  -1   44.60    2.00
  -3   3  -1   43.50    1.96
  -3  -3  -1   45.69    1.85
   1   3   3   29.30    1.31
  -1   3  -3   31.42    1.38
  -1   3  -3   30.22    1.43
  -1   3  -3   27.26    1.32
   1  -3   3   30.43    1.50
   1   3  -5   41.51    1.90
   1   3  -5   42.63    1.87
   1   3  -5   39.13    1.81
   1   3  -5   39.69    1.74
  -1   3   5   41.04    1.92
  -1  -3   5   42.34    1.94
  -1  -3   5   42.11    1.78
   1  -3  -5   40.44    1.81
   1  -3  -5   42.49    1.81
  -3   3   7   43.34    1.91
  -3   3   7   45.38    2.25
   3   3  -7   43.97    2.12
   3   3  -7   42.15    2.04
  -3  -3   7   43.46    2.17
   3  -3  -7   42.59    1.95
   3  -3  -7   45.23    2.00
  -3  -3   7   44.65    1.92
  -5   3   9   28.01    1.27
   5   3  -9   27.35    1.42
  -5   3   9   26.41    1.80
   5   3  -9   26.96    1.20
   5   3  -9   25.91    1.50
   5  -3  -9   26.93    1.36
  -5  -3   9   27.75    1.26
  -5  -3   9   26.85    1.62
  -7   3  11   31.62    1.35
   7   3 -11   31.07    1.49
  -7  -3  11   26.88    1.31
 -14   4  10   15.13    0.64
  14   4 -10   13.94    0.64
  12   4  -8    2.80    0.22
  12   4  -8    2.57    0.31
  10   4  -6    0.92    0.14
 -10   4   6    1.28    0.50
  10   4  -6    0.70    0.18
  10  -4  -6    0.81    0.12
 -10  -4   6    0.83    0.31
 -10  -4   6    0.63    0.32
   8   4  -4    2.10    0.24
  -8   4   4    1.60    0.52
   8   4  -4    1.70    0.16
  -8  -4   4    1.74    0.31
   8  -4  -4    1.74    0.15
   8  -4  -4    2.10    0.19
  -6   4   2   22.32    1.08
  -6   4   2   20.65    1.13
   6   4  -2   18.51    0.96
   6  -4  -2   18.86    0.92
  -6  -4   2   19.88    1.15
  -6  -4   2   22.27    1.01
  -6  -4   2   22.37    0.99
   6  -4  -2   19.63    0.88
  -4   4   0  577.54   22.91
  -4   4   0  546.36   22.91
  -4  -4   0  539.84   22.79
  -4  -4   0  579.75   22.78
  -2   4  -2   89.44    3.66
  -2   4  -2   88.30    3.60
   2   4   2   76.12    3.46
   0   4  -4  117.51    5.12
   0   4  -4  127.64    5.37
   0   4  -4  129.13    5.29
   0   4  -4  126.08    5.24
   0   4   4  123.61    5.23
   0  -4  -4  118.81    5.17
   0  -4   4  130.58    5.17
   0  -4   4  126.13    5.29
  -2   4   6  100.67    4.38
   2   4  -6   98.84    4.28
   2   4  -6   97.15    4.11
  -2   4   6   95.56    4.12
   2   4  -6  104.50    4.18
  -2  -4   6  102.10    4.15
  -2  -4   6   95.50    4.48
   2  -4  -6   95.00    4.17
   2  -4  -6  101.53    4.20
  -2  -4   6  101.05    4.37
   4   4  -8    0.10    0.13
   4   4  -8   -0.25    0.23
   4   4  -8   -0.02    0.08
  -4   4   8   -0.75    0.46
  -4   4   8    0.03    0.07
  -4  -4   8    0.43    0.61
  -4  -4   8    0.06    0.27
   4  -4  -8    0.01    0.09
   4  -4  -8    0.02    0.10
  -4  -4   8   -0.02    0.07
  -6   4  10  112.23    4.60
   6   4 -10  111.24    4.79
  -6  -4  10  105.42    4.55
   8  -4 -12   13.57    0.67
 -13   5   9   14.45    0.64
  13   5  -9   14.26    0.65
  13   5  -9   12.24    0.92
  11   5  -7   14.29    0.70
 -11   5   7   15.03    1.38
  11  -5  -7   14.98    0.67
 -11  -5   7   12.53    1.03
 -11  -5   7   14.15    1.14
  -9   5   5    8.63    0.88
   9   5  -5    7.85    0.43
  -9   5   5    8.33    0.81
  -9  -5   5    8.13    0.64
  -9  -5   5    7.92    0.63
   9  -5  -5    8.02    0.41
  -7   5   3    4.97    0.54
  -7   5   3    5.02    0.47
   7   5  -3    5.17    0.29
  -7  -5   3    5.49    0.41
   7  -5  -3    5.59    0.29
   7  -5  -3    5.39    0.32
  -7  -5   3    5.15    0.39
  -5   5   1  387.29   16.18
  -5   5   1  399.73   16.25
  -5  -5   1  413.55   16.08
  -5  -5   1  376.39   16.11
  -3   5  -1  438.40   17.75
  -3   5  -1  426.81   17.72
  -1   5  -3    0.15    0.14
  -1   5  -3    0.18    0.13
   1   5   3   -0.02    0.16
  -1   5  -3    0.23    0.08
   1  -5   3    0.08    0.07
  -1  -5  -3   -0.01    0.08
  -1  -5  -3    0.11    0.09
   1  -5   3   -0.01    0.10
   1   5  -5    5.35    0.41
  -1   5   5    4.71    0.52
   1   5  -5    5.08    0.30
   1   5  -5    5.40    0.46
   1   5  -5    5.35    0.34
   1   5  -5    5.82    0.56
   1  -5  -5    5.15    0.35
  -1  -5   5    5.14    0.46
  -1  -5   5    5.58    0.33
  -3   5   7   13.90    0.68
   3   5  -7   14.18    0.86
   3   5  -7   13.07    0.90
   3   5  -7   13.74    0.67
  -3   5   7   12.68    1.10
  -3  -5   7   12.33    1.14
   3  -5  -7   13.27    0.73
  -3  -5   7   14.26    0.69
  -3  -5   7   13.58    0.91
  -5   5   9    7.68    0.46
   5   5  -9    6.95    0.77
   5   5  -9    7.29    0.42
   5   5  -9    8.12    0.79
  -5  -5   9    7.59    0.43
  -5  -5   9    6.34    0.78
   7   5 -11   10.15    0.69
  -7   5  11   10.57    0.56
   7  -5 -11   11.77    0.61
  12   6  -8    5.59    0.50
  12   6  -8    6.60    0.43
  10   6  -6   11.82    0.74
 -10   6   6   12.23    1.23
 -10   6   6   11.31    1.20
  10   6  -6   11.19    0.63
  10  -6  -6   11.74    0.57
 -10  -6   6   11.79    0.90
  -8   6   4   42.27    2.08
  -8   6   4   43.98    2.29
   8   6  -4   41.78    1.93
   8   6  -4   41.07    1.78
   8  -6  -4   41.89    1.77
  -8  -6   4   41.60    1.98
  -8  -6   4   39.34    1.88
   6   6  -2   74.05    3.16
   6   6  -2   76.90    3.28
  -6   6   2   76.03    3.37
  -6   6   2   81.49    3.51
  -6   6   2   74.07    3.16
  -6  -6   2   74.65    3.28
   6  -6  -2   75.31    3.16
  -6  -6   2   79.93    3.27
  -4   6   0   27.36    1.34
  -4   6   0   27.54    1.15
  -4   6   0   26.69    1.32
   4  -6   0   26.44    1.15
  -2   6  -2   47.04    2.20
  -2   6  -2   49.83    2.17
   2  -6   2   47.10    1.99
  -2  -6  -2   46.38    2.05
   0   6  -4   37.41    1.67
   0   6  -4   33.37    1.69
   0   6  -4   33.14    1.77
   0   6  -4   33.76    1.52
   0  -6   4   38.76    1.55
   0  -6  -4   37.11    1.56
   0  -6   4   35.38    1.70
   0  -6  -4   32.82    1.55
   2   6  -6    2.19    0.34
   2   6  -6    1.42    0.31
  -2   6   6    1.92    0.19
   2   6  -6    1.85    0.20
  -2  -6   6    1.47    0.45
  -2  -6   6    1.85    0.18
  -2  -6   6    1.53    0.30
   2  -6  -6    1.85    0.24
   4   6  -8    1.42    0.35
   4   6  -8    1.36    0.32
  -4  -6   8    0.95    0.34
   4  -6  -8    1.09    0.18
  -4  -6   8    1.05    0.15
  -4  -6   8    0.60    0.71
  -6   6  10    3.78    0.29
   6   6 -10    3.49    0.28
   6   6 -10    3.98    0.44
   6  -6 -10    3.75    0.35
 -13   7   9    0.35    0.07
  13   7  -9    0.33    0.08
  11   7  -7    1.45    0.16
 -11   7   7    0.59    0.70
 -11   7   7    1.26    0.14
   9   7  -5   17.19    1.00
   9   7  -5   19.09    0.86
  -9   7   5   22.16    1.51
  -9   7   5   18.25    1.35
  -9  -7   5   19.18    1.09
   9  -7  -5   16.76    0.81
  -9  -7   5   17.57    0.96
   7   7  -3  104.02    4.34
   7   7  -3  102.10    4.49
  -7   7   3  110.88    4.62
  -7   7   3  102.83    4.33
  -7   7   3  110.67    4.96
  -7  -7   3  109.00    4.50
   7  -7  -3  102.99    4.32
  -7  -7   3   99.77    4.43
  -5   7   1   44.93    2.14
  -5   7   1   45.51    2.08
  -5   7   1   44.89    1.87
   5   7  -1   43.12    1.97
  -5  -7   1   43.63    1.94
   5  -7  -1   44.10    1.87
  -5  -7   1   46.63    1.91
  -5  -7   1   44.32    1.92
  -3   7  -1   79.95    3.18
  -3   7  -1   78.25    3.41
  -3   7  -1   74.78    3.37
  -3  -7  -1   76.30    3.26
  -3  -7  -1   75.48    3.22
  -1   7  -3  161.68    6.71
  -1   7  -3  169.93    6.64
  -1   7  -3  139.75    6.42
   1  -7   3  163.13    6.44
   1  -7   3  156.07    6.50
  -1  -7  -3  158.25    6.46
  -1  -7  -3  147.27    6.46
   1   7  -5   12.95    0.84
   1   7  -5   12.45    0.79
   1   7  -5   13.05    0.94
   1   7  -5   13.51    0.66
  -1  -7   5   13.09    0.82
   1  -7  -5   11.62    0.65
  -1  -7   5   12.80    0.63
   1  -7  -5   13.09    0.67
   3   7  -7   24.52    1.44
  -3   7   7   24.84    1.13
   3   7  -7   24.64    1.13
   3   7  -7   24.97    1.37
  -3  -7   7   24.29    1.39
  -3  -7   7   23.26    1.11
   3  -7  -7   26.36    1.20
   3  -7  -7   23.48    1.17
   5   7  -9    0.82    0.46
   5   7  -9    1.04    0.27
  -5   7   9    1.62    0.19
   5   7  -9    1.72    0.21
  -5  -7   9    1.58    0.46
   5  -7  -9    1.77    0.24
   7   7 -11    0.31    0.21
   7  -7 -11    0.28    0.10
  12   8  -8    5.11    0.43
  12   8  -8    5.16    0.31
 -12   8   8    5.40    0.29
 -10   8   6   70.21    2.93
 -10   8   6   69.36    3.73
  10   8  -6   71.83    2.95
  10   8  -6   70.76    3.33
 -10  -8   6   65.93    3.22
  -8   8   4   77.62    3.81
   8   8  -4   78.34    3.20
  -8   8   4   74.79    3.56
  -8   8   4   74.95    3.18
   8   8  -4   79.62    3.39
   8  -8  -4   74.85    3.17
  -8  -8   4   74.74    3.38
   6   8  -2   52.11    2.21
  -6   8   2   52.03    2.47
  -6   8   2   54.07    2.60
   6   8  -2   51.51    2.35
  -6  -8   2   51.51    2.31
  -6  -8   2   56.01    2.31
   6  -8  -2   52.36    2.21
  -4   8   0    1.27    0.12
  -4   8   0    1.73    0.29
  -4   8   0    1.36    0.27
  -4  -8   0    1.15    0.15
   4  -8   0    1.25    0.13
  -4  -8   0    1.57    0.20
  -2   8  -2  260.96   10.72
  -2   8  -2  251.97   10.76
   2  -8   2  258.19   10.60
   0   8  -4  571.56   22.90
   0   8  -4  527.47   22.69
   2   8  -6    9.20    0.75
   2   8  -6    9.04    0.51
  -2   8   6    9.17    0.49
   2   8  -6    9.29    0.71
   2  -8  -6    8.79    0.53
  -2  -8   6    9.54    0.50
  -2  -8   6    7.95    0.93
   2  -8  -6    9.54    0.55
  -2  -8   6    9.01    0.71
   4   8  -8    3.09    0.29
   4   8  -8    3.49    0.46
   4   8  -8    2.48    0.50
  -4   8   8    3.47    0.27
  -4  -8   8    4.06    0.99
   4  -8  -8    3.27    0.29
  -4  -8   8    3.20    0.50
   4  -8  -8    3.62    0.32
   6   8 -10    6.64    0.41
  -6   8  10    7.87    0.43
   6   8 -10    6.65    0.58
   6  -8 -10    7.40    0.47
  11   9  -7    0.06    0.15
  11   9  -7    0.14    0.11
 -11   9   7    0.31    0.09
   9   9  -5    1.26    0.17
  -9   9   5    1.38    0.65
   9   9  -5    1.08    0.24
  -9   9   5    1.25    0.15
  -9  -9   5    1.01    0.36
   7   9  -3   82.45    3.49
  -7   9   3   79.34    3.82
   7   9  -3   86.38    3.71
  -7   9   3   84.84    3.48
  -7   9   3   90.03    4.07
  -7  -9   3   81.36    3.61
   7  -9  -3   82.06    3.47
  -7  -9   3   86.04    3.63
  -5   9   1    6.36    0.63
  -5   9   1    6.42    0.59
  -5   9   1    6.05    0.32
  -5  -9   1    6.23    0.41
   5  -9  -1    6.32    0.40
   5  -9  -1    5.69    0.33
  -3   9  -1    1.11    0.32
  -3   9  -1    2.34    0.38
  -3   9  -1    1.47    0.14
  -3  -9  -1    1.65    0.17
  -3  -9  -1    1.45    0.18
   3  -9   1    1.97    0.22
  -1   9  -3   54.49    2.47
  -1   9  -3   60.46    2.78
  -1   9  -3   59.10    2.82
  -1  -9  -3   59.04    2.59
  -1  -9  -3   58.72    2.50
   1  -9   3   57.95    2.54
   1   9  -5    3.81    0.63
   1   9  -5    4.19    0.51
   1   9  -5    4.10    0.46
   1   9  -5    3.96    0.30
   1  -9  -5    3.65    0.30
   1  -9  -5    3.98    0.33
  -3   9   7    1.33    0.17
   3   9  -7    1.03    0.17
   3   9  -7    1.14    0.30
   3   9  -7    1.27    0.41
   3  -9  -7    1.72    0.23
  -3  -9   7    1.54    0.35
   3  -9  -7    1.24    0.21
  -3  -9   7    0.78    0.71
   5   9  -9    0.43    0.22
  -5   9   9    0.24    0.13
   5  -9  -9    0.30    0.14
   7  -9 -11    1.15    0.15
 -12  10   8    2.69    0.18
  12  10  -8    2.74    0.19
 -10  10   6   31.78    1.34
  10  10  -6   28.25    1.52
  10  10  -6   31.76    1.37
   8  10  -4   29.97    1.29
   8  10  -4   28.41    1.47
  -8 -10   4   28.14    1.45
  -6  10   2   77.98    4.27
   6  10  -2   79.93    3.56
  -6  10   2   82.59    3.85
  -6  10   2   84.52    3.37
   6 -10  -2   75.49    3.36
   6 -10  -2   80.75    3.43
  -6 -10   2   81.91    3.51
  -6 -10   2   85.76    3.40
  -4  10   0   31.56    1.72
  -4  10   0   32.59    1.38
  -4  10   0   33.86    1.72
   4 -10   0   31.13    1.45
  -4 -10   0   31.71    1.42
  -4 -10   0   32.59    1.48
  -2  10  -2    0.44    0.21
  -2  10  -2    0.38    0.10
  -2  10  -2    0.23    0.36
   2 -10   2    0.66    0.16
  -2 -10  -2    0.64    0.14
  -2 -10  -2    0.43    0.12
   0  10  -4    6.46    0.40
   0  10  -4    6.40    0.62
   0  10  -4    7.33    0.60
   0  10  -4    5.56    0.75
   0 -10  -4    6.71    0.44
   0 -10  -4    6.66    0.42
  -2  10   6    0.27    0.10
   2  10  -6    0.27    0.22
   2  10  -6    0.38    0.31
   2 -10  -6    0.26    0.13
   2 -10  -6    0.26    0.18
  -2 -10   6    0.32    0.49
   4  10  -8    0.33    0.45
  -4  10   8    0.75    0.13
   4  10  -8    0.81    0.15
   4  10  -8    0.72    0.27
   4 -10  -8    0.77    0.19
   6  10 -10    0.88    0.14
   6  10 -10    0.66    0.27
   6 -10 -10    1.00    0.16
 -11  11   7    3.69    0.22
  11  11  -7    3.54    0.24
  11  11  -7    3.83    0.63
   9  11  -5   15.49    0.96
  -9  11   5   19.65    1.84
   9  11  -5   16.55    0.79
  -9  11   5   16.99    0.77
   7  11  -3   17.28    0.79
  -7  11   3   15.23    1.41
   7  11  -3   17.63    0.98
  -7 -11   3   16.40    0.85
  -7 -11   3   16.33    0.91
   5  11  -1  214.66    8.71
  -5  11   1  202.04    8.94
  -5 -11   1  202.18    8.53
   5 -11  -1  212.18    8.58
  -3  11  -1  168.30    7.22
  -3  11  -1  168.99    6.87
   3 -11   1  164.75    6.96
  -1  11  -3   21.66    1.57
  -1  11  -3   23.90    1.04
  -1  11  -3   22.56    1.33
  -1 -11  -3   20.29    1.04
  -1 -11  -3   24.88    1.11
   1 -11   3   21.46    1.11
   1  11  -5    8.05    0.70
   1  11  -5    9.95    0.56
   1 -11  -5    9.10    0.72
   1 -11  -5    7.53    0.49
   3  11  -7    2.07    0.24
   3  11  -7    1.82    0.40
  -3  11   7    1.78    0.18
   3 -11  -7    1.73    0.26
   5  11  -9    3.12    0.26
   5  11  -9    3.07    0.40
   5 -11  -9    3.43    0.29
 -10  12   6   10.86    0.50
  10  12  -6    9.76    0.67
  10  12  -6   10.46    0.52
   8  12  -4   38.58    1.89
  -8  12   4   39.64    1.65
  -8  12   4   37.08    2.52
   8  12  -4   38.32    1.67
  -8 -12   4   38.63    1.70
   6  12  -2    2.85    0.24
  -6 -12   2    2.95    0.23
   6 -12  -2    2.46    0.28
  -4  12   0   62.46    3.03
  -4  12   0   63.91    2.60
  -4 -12   0   63.17    2.72
   4 -12   0   62.42    2.69
  -4 -12   0   57.85    2.63
  -2  12  -2   67.49    2.81
  -2 -12  -2   60.64    2.83
   2 -12   2   63.95    2.90
  -2 -12  -2   74.87    2.92
   0  12  -4    9.71    0.74
   0  12  -4    9.00    0.99
   2  12  -6   48.63    2.48
   2  12  -6   46.38    2.53
   2  12  -6   51.54    2.18
   2 -12  -6   51.58    2.24
   4  12  -8    1.61    0.20
   4  12  -8    1.68    0.45
   4 -12  -8    1.94    0.24
 -11  13   7    0.06    0.05
  11  13  -7    0.10    0.06
   9  13  -5    7.93    0.43
   9  13  -5    7.62    0.59
  -9  13   5    8.70    0.42
  -9 -13   5    8.43    0.45
   7  13  -3    0.05    0.08
  -7  13   3    0.10    0.07
  -7  13   3    0.86    0.77
   7  13  -3    0.25    0.18
  -7 -13   3    0.12    0.12
  -7 -13   3    0.09    0.09
  -5  13   1   11.81    1.15
   5  13  -1   13.50    0.81
  -5  13   1   13.73    0.61
  -5 -13   1   12.25    0.73
  -5 -13   1   10.78    0.76
   3 -13   1   24.15    1.45
  -1  13  -3    4.03    0.29
  -1  13  -3    4.09    0.45
  -1  13  -3    3.74    0.58
   1 -13   3    3.39    0.35
  -1 -13  -3    4.16    0.34
   1  13  -5    9.62    0.53
   1  13  -5    8.91    0.74
   1  13  -5    9.62    0.97
   1 -13  -5    9.60    0.58
   3  13  -7    0.44    0.16
   3  13  -7    0.52    0.23
   3 -13  -7    0.62    0.14
   5  13  -9    2.74    0.21
   5 -13  -9    2.69    0.22
 -10  14   6    2.04    0.18
  10  14  -6    1.85    0.16
   8  14  -4   39.94    2.04
   8  14  -4   40.56    1.69
  -8  14   4   37.62    1.75
  -6  14   2   36.32    1.51
   6  14  -2   35.53    1.75
   6  14  -2   34.40    1.51
  -6 -14   2   33.60    1.65
  -4  14   0    1.26    0.14
  -4  14   0    1.15    0.52
  -4 -14   0    1.95    0.28
  -2  14  -2   10.72    1.11
  -2  14  -2   12.07    0.59
   2 -14   2   10.75    0.67
  -2 -14  -2   12.60    0.69
   0  14  -4    3.82    0.46
   0  14  -4    2.86    0.85
   0  14  -4    3.85    0.29
   0 -14  -4    4.01    0.34
   2  14  -6    7.36    0.64
   2 -14  -6    8.58    0.64
   4  14  -8    1.78    0.19
   4  14  -8    1.26    0.24
   4 -14  -8    2.01    0.20
  -9  15   5    0.07    0.05
   9  15  -5    0.18    0.08
   7  15  -3   65.06    2.91
   7  15  -3   63.18    2.68
  -7  15   3   68.78    2.69
  -7 -15   3   59.96    2.81
   5  15  -1    0.17    0.17
  -5  15   1    0.03    0.07
  -5 -15   1    0.06    0.11
  -3  15  -1    3.45    0.86
  -3  15  -1    3.10    0.24
  -3 -15  -1    3.60    0.33
   3 -15   1    3.19    0.32
  -1  15  -3   19.55    0.93
  -1  15  -3   19.96    1.16
  -1 -15  -3   20.85    1.03
   1  15  -5    0.08    0.16
   1  15  -5    0.16    0.15
   1 -15  -5    0.24    0.10
   3  15  -7   13.80    0.87
   3  15  -7   12.98    0.63
   3 -15  -7   12.79    0.67
  -8  16   4    0.41    0.08
   6  16  -2    8.45    0.62
  -6  16   2    8.99    0.43
  -6 -16   2    8.12    0.54
  -4  16   0    0.89    0.18
   4  16   0    0.90    0.25
  -4 -16   0    0.69    0.19
   4 -16   0    0.65    0.17
  -2  16  -2   22.68    1.07
  -2  16  -2   23.80    1.26
  -2 -16  -2   22.56    1.14
   0  16  -4   34.29    1.54
   0 -16  -4   36.25    1.62
   2  16  -6    1.31    0.14
   2  16  -6    1.64    0.34
   2 -16  -6    1.72    0.19
  -7  17   3    2.95    0.21
  -5  17   1   19.86    0.84
  -5 -17   1   17.52    0.94
  -3  17  -1   11.68    0.56
  -3  17  -1   11.49    0.74
   3  17   1   10.98    0.72
  -3 -17  -1   11.76    0.66
  -1  17  -3   11.63    0.76
  -1  17  -3   12.31    0.59
  -1 -17  -3   12.71    0.67
   1  17  -5    3.61    0.25
   1  17  -5    3.53    0.36
   1 -17  -5    3.69    0.29
  -6  18   2    0.65    0.09
  -4  18   0   10.06    0.85
  -4  18   0   13.03    0.61
  -4 -18   0   12.35    0.66
  -2  18  -2    0.23    0.08
  -2 -18  -2    0.16    0.10
   0  18  -4    5.93    0.32
   0 -18  -4    5.92    0.37
  14   0  -9   -0.06    0.06
 -12   0   7    0.00    0.44
  12   0  -7    0.26    0.12
  12   0  -7    0.04    0.08
 -12   0   7   -0.32    0.61
  12   0  -7   -0.02    0.12
 -10   0   5    0.27    0.28
 -10   0   5   -0.11    0.23
  10   0  -5    0.05    0.09
  10   0  -5    0.01    0.07
  -8   0   3   -0.03    0.17
   8   0  -3    0.14    0.09
   8   0  -3    0.13    0.06
  -6   0   1   -0.02    0.09
  -6   0   1    0.03    0.12
  -4   0  -1    0.90    0.16
   2   0   3   -0.02    0.09
  -2   0  -3    0.06    0.09
  -2   0  -3    0.02    0.07
   0   0   5    0.02    0.14
   0   0  -5    0.05    0.09
   0   0  -5    0.05    0.09
   0   0   5   -0.15    0.25
   0   0  -5    0.06    0.08
   2   0  -7    0.04    0.17
  -2   0   7    0.25    0.25
   2   0  -7    0.14    0.12
  -2   0   7    0.03    0.07
   2   0  -7    0.05    0.10
  -4   0   9    0.04    0.08
   4   0  -9   -0.05    0.11
  -4   0   9   -0.05    0.40
  -6   0  11   -0.02    0.07
   6   0 -11    0.08    0.11
  13   1  -8    0.02    0.13
 -13   1   8    0.01    0.08
  13   1  -8    0.16    0.07
  13  -1  -8    0.04    0.09
 -13  -1   8   -0.01    0.07
 -11   1   6    8.36    0.87
  11   1  -6    8.13    0.44
  11   1  -6    7.99    0.53
 -11  -1   6    8.70    0.82
  11  -1  -6    7.85    0.52
  11  -1  -6    8.15    0.44
  11  -1  -6    8.16    0.48
   9   1  -4  126.72    5.33
   9   1  -4  125.75    5.25
  -9   1   4  130.05    5.64
  -9   1   4  126.47    5.51
  -9  -1   4  134.69    5.51
   9  -1  -4  124.46    5.24
   9  -1  -4  124.73    5.32
  -9  -1   4  126.82    5.58
   7   1  -2   66.72    2.78
  -7   1   2   66.51    2.97
   7   1  -2   63.65    2.73
  -7   1   2   57.87    2.70
  -7   1   2   66.04    2.89
  -7  -1   2   68.85    2.94
   7  -1  -2   65.53    2.75
   7  -1  -2   67.45    2.72
  -7  -1   2   68.06    2.88
  -5   1   0   61.89    2.66
  -5   1   0   60.07    2.68
  -5  -1   0   60.02    2.62
  -5  -1   0   62.56    2.63
  -3   1  -2  100.10    3.94
  -3   1  -2   88.08    3.98
  -3  -1  -2   90.08    3.87
  -3  -1  -2   95.15    3.86
  -3  -1  -2   94.63    3.92
  -1   1  -4   13.14    0.77
   1   1   4   13.83    0.74
  -1   1  -4   14.98    0.69
  -1   1  -4   13.66    0.70
  -1   1  -4   13.50    0.68
  -1  -1  -4   13.54    0.68
   1  -1   4   13.28    0.80
  -1  -1  -4   14.19    0.69
  -1  -1  -4   13.82    0.64
  -1   1   6    2.58    0.40
   1   1  -6    2.47    0.30
   1   1  -6    2.12    0.24
   1   1  -6    2.82    0.27
  -1   1   6    2.64    0.21
  -1  -1   6    2.29    0.34
  -1  -1   6    2.62    0.21
   1  -1  -6    2.44    0.25
  -1  -1   6    1.99    0.49
   1  -1  -6    2.67    0.25
   1  -1  -6    2.56    0.24
   3   1  -8   14.23    0.83
  -3   1   8   15.42    1.09
   3   1  -8   14.69    0.78
  -3   1   8   14.40    0.74
   3   1  -8   13.45    0.86
  -3  -1   8   14.30    0.74
  -3  -1   8   14.44    1.04
   3  -1  -8   13.74    0.78
   3  -1  -8   14.28    0.81
  -5   1  10   14.95    0.77
   5   1 -10   15.11    0.87
  -5   1  10   18.93    2.39
   5  -1 -10   14.24    0.84
  -5  -1  10   15.24    0.77
  -5  -1  10   15.15    1.28
  -7   1  12    3.14    0.23
  14   2  -9   19.29    0.79
 -14   2   9   15.86    0.79
  14  -2  -9   17.54    0.77
 -12   2   7   41.27    2.41
  12   2  -7   44.47    1.87
  12   2  -7   43.01    1.98
  12  -2  -7   45.30    1.86
 -12  -2   7   40.71    2.28
 -10   2   5    0.97    0.31
  10   2  -5    1.09    0.21
 -10   2   5    0.94    0.37
  10   2  -5    0.91    0.13
 -10  -2   5    1.05    0.33
 -10  -2   5    0.60    0.29
  10  -2  -5    1.20    0.18
  10  -2  -5    1.00    0.20
  10  -2  -5    0.83    0.12
   8   2  -3    7.81    0.41
  -8   2   3    7.68    0.66
   8   2  -3    8.43    0.48
  -8  -2   3    7.88    0.60
  -8  -2   3    7.98    0.56
   8  -2  -3    8.49    0.41
   8  -2  -3    8.54    0.46
  -6   2   1   10.19    0.66
  -6   2   1   10.70    0.61
   6  -2  -1    9.68    0.46
  -6  -2   1    9.90    0.56
  -4   2  -1   60.10    2.64
  -4   2  -1   60.94    2.67
  -4  -2  -1   60.89    2.57
  -2   2  -3   14.01    0.71
   2   2   3   13.35    0.82
  -2   2  -3   13.91    0.78
   2  -2   3   13.82    0.74
  -2  -2  -3   13.35    0.67
   0   2  -5    0.77    0.15
   0   2   5    1.29    0.18
   0   2  -5    0.98    0.18
   0   2  -5    0.80    0.17
   0   2  -5    0.84    0.24
   0   2   5    0.85    0.20
   0  -2  -5    0.94    0.15
   0  -2   5    0.79    0.20
   0  -2   5    0.74    0.13
   0  -2  -5    0.96    0.17
   2   2  -7   97.75    4.35
  -2   2   7  109.31    4.72
  -2   2   7  103.24    4.41
   2   2  -7  110.79    4.58
   2   2  -7  107.51    4.53
   2   2  -7  106.91    4.46
  -2  -2   7  108.36    4.43
  -2  -2   7  106.30    4.68
   2  -2  -7  107.06    4.49
   2  -2  -7  102.48    4.47
  -2  -2   7  102.27    4.84
   4   2  -9   21.79    1.19
   4   2  -9   21.66    1.28
  -4   2   9   22.76    1.60
  -4   2   9   22.85    1.09
  -4  -2   9   23.11    1.09
   4  -2  -9   24.24    1.15
   4  -2  -9   22.47    1.16
  -4  -2   9   21.95    1.47
  -6   2  11   16.80    0.78
   6   2 -11   14.85    0.85
  -6  -2  11   14.99    0.75
 -13   3   8    8.12    0.41
  13   3  -8    7.88    0.53
  13  -3  -8    7.46    0.40
  11   3  -6    2.01    0.28
 -11   3   6    1.70    0.49
  11   3  -6    1.59    0.20
 -11   3   6    1.51    0.53
 -11  -3   6    2.00    0.46
  11  -3  -6    1.55    0.28
 -11  -3   6    1.05    0.37
  -9   3   4   11.50    0.92
  -9   3   4   11.53    0.83
   9   3  -4   11.80    0.67
   9   3  -4   12.31    0.58
  -9  -3   4   12.81    0.79
   9  -3  -4   10.67    0.70
  -9  -3   4   12.75    0.82
   9  -3  -4   12.16    0.57
  -7   3   2  224.35    9.54
   7   3  -2  231.64    9.42
  -7   3   2  223.06    9.44
  -7  -3   2  230.00    9.38
  -7  -3   2  223.36    9.37
  -5   3   0   76.33    3.50
  -5   3   0   80.98    3.49
   5  -3   0   84.54    3.40
  -5  -3   0   81.01    3.39
  -3   3  -2   13.45    0.80
  -3   3  -2   14.30    0.75
  -3  -3  -2   14.32    0.63
  -1   3  -4   14.58    0.77
   1   3   4   13.08    0.74
  -1   3  -4   14.33    0.86
  -1   3  -4   14.59    0.73
  -1  -3  -4   13.45    0.70
   1  -3   4   15.03    0.69
   1  -3   4   14.15    0.79
   1   3  -6   46.98    2.04
  -1   3   6   43.35    1.91
   1   3  -6   43.27    2.13
  -1   3   6   43.76    2.12
   1   3  -6   41.34    1.88
   1   3  -6   43.79    1.95
   1  -3  -6   44.65    1.96
  -1  -3   6   49.99    2.06
  -1  -3   6   44.31    2.30
  -1  -3   6   43.24    2.12
  -3   3   8   32.39    1.41
   3   3  -8   29.16    1.33
  -3   3   8   29.94    1.81
   3   3  -8   31.65    1.54
   3   3  -8   29.35    1.59
   3  -3  -8   31.44    1.48
  -3  -3   8   32.03    1.41
  -3  -3   8   29.96    1.69
   3  -3  -8   30.28    1.46
   5   3 -10    3.47    0.38
  -5   3  10    4.44    0.32
  -5  -3  10    4.17    0.30
  -7   3  12   -0.02    0.05
   7  -3 -12    0.05    0.07
 -14   4   9    0.38    0.08
  14   4  -9    0.52    0.09
 -12   4   7   14.34    0.70
  12   4  -7   15.81    0.73
  12   4  -7   14.30    0.82
  12  -4  -7   16.46    0.70
 -12  -4   7   12.40    1.08
 -10   4   5    0.47    0.36
  10   4  -5    0.03    0.12
  10   4  -5   -0.02    0.07
 -10   4   5    0.24    0.32
  10  -4  -5    0.06    0.07
 -10  -4   5    0.24    0.27
  10  -4  -5    0.05    0.11
 -10  -4   5    0.11    0.24
  -8   4   3    0.02    0.18
  -8   4   3   -0.20    0.32
   8   4  -3   -0.11    0.06
   8   4  -3    0.01    0.11
   8  -4  -3    0.02    0.05
   8  -4  -3   -0.02    0.07
  -8  -4   3   -0.10    0.14
  -8  -4   3    0.17    0.15
  -6   4   1   23.72    1.26
  -6   4   1   24.66    1.20
   6  -4  -1   22.80    1.02
   6  -4  -1   24.01    1.08
  -6  -4   1   23.40    1.10
  -4   4  -1  231.62    9.86
  -4   4  -1  243.17    9.85
  -2   4  -3   16.84    0.80
  -2   4  -3   16.34    0.86
   2   4   3   15.20    0.77
  -2   4  -3   15.77    0.73
  -2   4  -3   16.02    0.94
   2  -4   3   16.44    0.74
   2  -4   3   18.25    0.80
  -2  -4  -3   16.12    0.83
   2  -4   3   16.18    0.88
   0   4  -5   38.24    1.65
   0   4  -5   39.53    1.78
   0   4  -5   39.07    1.96
   0   4  -5   38.72    1.83
   0   4  -5   38.85    1.71
   0   4   5   37.11    1.81
   0  -4  -5   37.88    1.73
   0  -4   5   39.97    1.86
   0  -4   5   40.24    1.70
   2   4  -7    0.82    0.13
  -2   4   7    0.69    0.13
  -2   4   7    0.75    0.43
   2   4  -7    0.88    0.25
  -2  -4   7    0.90    0.28
   2  -4  -7    1.03    0.20
  -2  -4   7    1.83    0.61
   2  -4  -7    0.94    0.18
  -2  -4   7    0.65    0.13
   4   4  -9    0.43    0.19
  -4   4   9    0.42    0.11
   4   4  -9    0.27    0.37
   4   4  -9    0.48    0.13
   4  -4  -9    0.60    0.18
  -4  -4   9    0.68    0.37
  -4  -4   9    0.32    0.10
   6   4 -11   14.61    0.85
  -6   4  11   15.22    0.76
   6  -4 -11   16.50    0.80
 -13   5   8    1.47    0.15
  13   5  -8    1.57    0.26
  13   5  -8    1.71    0.17
  13  -5  -8    1.43    0.21
  11   5  -6   10.45    0.53
 -11   5   6    9.97    1.10
 -11   5   6    7.43    0.98
  11   5  -6   10.20    0.64
  11  -5  -6   10.47    0.50
 -11  -5   6    9.71    0.89
 -11  -5   6    9.62    0.80
  -9   5   4   58.39    2.99
   9   5  -4   60.42    2.65
   9   5  -4   59.87    2.51
  -9   5   4   61.10    2.85
  -9  -5   4   59.56    2.65
   9  -5  -4   59.21    2.50
   9  -5  -4   56.09    2.52
  -9  -5   4   62.85    2.74
  -7   5   2    9.60    0.73
  -7   5   2    9.39    0.64
   7   5  -2    9.63    0.54
  -7   5   2    9.12    0.45
   7   5  -2    9.15    0.45
   7  -5  -2    9.60    0.45
   7  -5  -2    9.96    0.49
  -7  -5   2    9.66    0.56
  -7  -5   2    8.74    0.53
  -5   5   0   22.99    1.20
  -5   5   0   24.11    1.23
  -5   5   0   24.57    1.02
  -5  -5   0   21.58    1.03
  -5  -5   0   23.68    1.02
   5  -5   0   25.30    1.07
   5  -5   0   22.86    1.01
  -3   5  -2    0.29    0.17
  -3   5  -2   -0.09    0.11
  -3   5  -2    0.00    0.07
  -3  -5  -2    0.19    0.15
   3  -5   2    0.10    0.08
  -1   5  -4    7.67    0.50
  -1   5  -4    9.55    0.69
  -1   5  -4    8.61    0.57
  -1   5  -4    7.97    0.42
  -1  -5  -4    8.14    0.48
  -1  -5  -4    8.79    0.46
   1  -5   4    8.49    0.46
   1  -5   4    8.12    0.57
  -1   5   6   99.42    4.12
   1   5  -6  100.52    4.28
   1   5  -6  102.57    4.17
   1   5  -6   90.02    4.18
   1   5  -6   98.84    4.34
  -1  -5   6  104.02    4.15
  -1  -5   6  100.42    4.37
   1  -5  -6   95.03    4.18
   3   5  -8   15.31    0.94
   3   5  -8   16.01    0.76
   3   5  -8   16.24    1.12
  -3   5   8   16.43    0.80
  -3  -5   8   14.00    1.54
   3  -5  -8   16.88    1.07
  -3  -5   8   15.99    1.13
  -3  -5   8   15.77    0.80
   5   5 -10    9.10    0.64
  -5   5  10    9.30    0.52
  -5  -5  10    8.25    0.48
   5  -5 -10   10.31    0.57
  14   6  -9    3.95    0.23
 -14   6   9    4.04    0.21
  12   6  -7    4.96    0.44
 -12   6   7    5.61    0.33
  12   6  -7    6.85    0.36
  10   6  -5    4.38    0.42
 -10   6   5    4.87    0.72
 -10   6   5    3.81    0.75
 -10   6   5    4.25    0.29
  10   6  -5    5.62    0.31
  10  -6  -5    4.32    0.28
 -10  -6   5    4.96    0.53
 -10  -6   5    4.07    0.51
   8   6  -3   67.67    2.85
   8   6  -3   62.56    2.72
  -8   6   3   66.52    3.17
  -8   6   3   62.79    2.99
  -8   6   3   63.80    2.70
  -8  -6   3   67.38    2.89
   8  -6  -3   65.06    2.70
   8  -6  -3   63.44    2.73
  -6   6   1    2.16    0.15
  -6   6   1    1.93    0.33
   6   6  -1    2.30    0.25
  -6   6   1    2.14    0.32
  -6  -6   1    2.46    0.30
   6  -6  -1    2.43    0.17
  -6  -6   1    2.07    0.20
  -6  -6   1    2.02    0.21
   6  -6  -1    2.23    0.19
  -4   6  -1  127.33    5.27
  -4   6  -1  130.56    5.49
  -4   6  -1  134.11    5.52
  -4  -6  -1  123.66    5.31
   4  -6   1  123.48    5.27
  -4  -6  -1  126.15    5.32
   4  -6   1  134.96    5.35
  -2   6  -3   68.68    2.84
  -2   6  -3   63.80    2.90
  -2   6  -3   64.68    3.01
   2  -6   3   71.30    2.76
  -2  -6  -3   60.42    2.75
  -2  -6  -3   63.09    2.78
   2  -6   3   63.33    2.71
   0   6  -5    1.54    0.17
   0   6  -5    1.80    0.37
   0   6  -5    1.88    0.33
   0   6  -5    0.99    0.21
   0  -6   5    1.51    0.29
   0  -6  -5    1.55    0.21
   0  -6   5    1.00    0.15
  -2   6   7   14.42    0.73
   2   6  -7   14.47    0.90
   2   6  -7   14.85    0.98
   2   6  -7   14.62    0.73
  -2  -6   7   15.63    0.75
  -2  -6   7   15.47    1.02
  -2  -6   7   14.57    1.40
   2  -6  -7   14.30    0.79
   2  -6  -7   16.18    0.80
   4   6  -9    1.10    0.16
   4   6  -9    1.60    0.76
   4   6  -9    0.89    0.23
  -4   6   9    0.81    0.14
  -4  -6   9    1.16    0.61
   4  -6  -9    0.71    0.16
  -4  -6   9    1.00    0.15
   6   6 -11    2.21    0.44
  -6   6  11    2.45    0.20
   6  -6 -11    2.08    0.22
  13   7  -8    5.51    0.32
 -13   7   8    5.87    0.30
  11   7  -6    9.06    0.62
 -11   7   6   10.66    1.22
 -11   7   6    9.83    0.49
  11   7  -6    9.96    0.51
  11  -7  -6    9.19    0.47
  -9   7   4   70.20    3.65
   9   7  -4   77.94    3.48
  -9   7   4   82.71    3.30
  -9   7   4   81.07    3.91
   9   7  -4   79.26    3.31
  -9  -7   4   83.66    3.56
   9  -7  -4   79.34    3.29
   7   7  -2    1.44    0.24
  -7   7   2    0.80    0.26
  -7   7   2    1.05    0.12
   7   7  -2    1.25    0.14
  -7  -7   2    0.98    0.17
   7  -7  -2    1.00    0.13
  -7  -7   2    1.23    0.20
  -5   7   0  150.24    6.57
   5   7   0  156.39    6.42
  -5   7   0  152.82    6.60
  -5  -7   0  154.50    6.38
   5  -7   0  158.31    6.38
  -3   7  -2    7.26    0.60
  -3   7  -2    7.73    0.56
  -3   7  -2    6.53    0.37
   3  -7   2    6.75    0.39
   3  -7   2    7.03    0.36
  -3  -7  -2    7.03    0.41
  -3  -7  -2    7.08    0.41
  -1   7  -4  106.37    4.62
  -1   7  -4  104.20    4.71
  -1   7  -4  105.59    4.49
  -1  -7  -4  100.45    4.39
   1  -7   4  106.39    4.36
  -1  -7  -4  104.38    4.39
  -1   7   6    6.30    0.38
   1   7  -6    6.19    0.39
   1   7  -6    6.05    0.60
   1   7  -6    6.68    0.53
  -1  -7   6    6.64    0.59
   1  -7  -6    6.63    0.43
  -1  -7   6    6.34    0.39
   1  -7  -6    6.71    0.44
  -3   7   8    2.53    0.23
   3   7  -8    2.40    0.25
   3   7  -8    1.76    0.42
   3   7  -8    2.00    0.33
  -3  -7   8    1.94    0.42
  -3  -7   8    2.53    0.23
   3  -7  -8    2.38    0.27
   3  -7  -8    2.73    0.28
  -3  -7   8    1.09    1.02
   5   7 -10   13.64    0.71
  -5   7  10   15.41    0.75
   5   7 -10   16.53    1.10
   5  -7 -10   15.55    0.80
  12   8  -7    7.54    0.40
  12   8  -7    5.57    0.51
 -12   8   7    7.20    0.37
 -10   8   5    0.15    0.54
  10   8  -5   -0.04    0.07
 -10   8   5    0.00    0.06
  10   8  -5    0.15    0.15
  10  -8  -5    0.00    0.08
 -10  -8   5    0.37    0.55
   8   8  -3   13.21    0.63
  -8   8   3   13.68    0.62
  -8   8   3   13.52    1.07
   8   8  -3   13.61    0.83
  -8   8   3   11.89    1.00
  -8  -8   3   13.28    0.77
  -8  -8   3   12.19    0.71
   8  -8  -3   14.20    0.63
  -6   8   1    0.73    0.28
  -6   8   1    0.72    0.09
  -6   8   1    0.95    0.31
   6   8  -1    0.85    0.19
  -6  -8   1    0.72    0.15
   6  -8  -1    0.99    0.12
  -4   8  -1   22.05    1.29
  -4   8  -1   23.65    1.28
  -4   8  -1   23.90    1.02
   4  -8   1   24.08    1.03
  -4  -8  -1   22.32    1.07
  -4  -8  -1   23.44    1.08
  -2   8  -3    0.96    0.25
  -2  -8  -3    1.51    0.20
   2  -8   3    1.18    0.15
  -2  -8  -3    1.16    0.17
   0   8  -5    2.58    0.38
   0   8  -5    2.17    0.37
   0   8  -5    2.32    0.23
   0   8  -5    2.39    0.55
   0  -8  -5    2.61    0.26
   0  -8   5    2.41    0.21
   0  -8  -5    2.58    0.26
   2   8  -7    3.41    0.50
   2   8  -7    3.55    0.43
  -2   8   7    3.44    0.27
   2  -8  -7    3.31    0.49
   2  -8  -7    4.25    0.34
  -2  -8   7    3.54    0.90
  -2  -8   7    3.35    0.27
  -2  -8   7    5.09    0.58
   4   8  -9    0.10    0.13
   4   8  -9   -0.09    0.12
  -4   8   9    0.03    0.07
   4  -8  -9    0.06    0.10
   6  -8 -11    6.40    0.39
 -13   9   8    2.28    0.17
  11   9  -6   21.68    0.98
  11   9  -6   20.29    1.11
 -11   9   6   21.80    0.95
  -9   9   4   10.77    0.50
   9   9  -4    9.24    0.65
  -9   9   4    9.47    1.06
   9  -9  -4    9.46    0.49
  -9  -9   4   10.53    0.73
   7   9  -2    0.19    0.11
   7   9  -2    0.11    0.13
  -7   9   2    0.14    0.06
  -7   9   2   -0.10    0.38
  -7   9   2    0.08    0.26
  -7  -9   2    0.04    0.10
   7  -9  -2    0.06    0.07
  -7  -9   2    0.02    0.12
  -5   9   0   41.34    1.70
  -5   9   0   38.70    2.02
   5  -9   0   40.01    1.77
  -3   9  -2    5.88    0.56
  -3   9  -2    5.65    0.71
  -3   9  -2    6.72    0.36
  -3  -9  -2    6.66    0.42
  -3  -9  -2    6.19    0.39
   3  -9   2    6.41    0.42
  -1   9  -4  135.35    5.61
  -1   9  -4  137.37    5.54
  -1   9  -4  128.29    5.76
  -1  -9  -4  118.44    5.36
  -1  -9  -4  129.74    5.36
   1  -9   4  120.58    5.34
   1   9  -6    1.99    0.35
   1   9  -6    2.12    0.25
  -1   9   6    2.42    0.26
   1   9  -6    2.14    0.39
   1  -9  -6    1.82    0.24
   1  -9  -6    2.10    0.25
  -1  -9   6    2.00    0.71
  -3   9   8   12.93    0.66
   3   9  -8   13.33    1.17
   3   9  -8   13.66    0.90
   3  -9  -8   12.99    0.70
   3  -9  -8   12.62    0.73
   5   9 -10   11.56    0.72
  -5   9  10   12.04    0.56
   5   9 -10   10.34    0.54
   5  -9 -10    9.67    0.59
  12  10  -7   11.93    0.57
 -12  10   7   11.79    0.55
  10  10  -5   10.82    0.71
  10  10  -5   11.51    0.57
 -10  10   5   11.52    0.54
 -10  10   5    8.92    1.25
   8  10  -3   43.04    2.01
   8  10  -3   43.90    1.82
  -8 -10   3   40.31    1.92
  -8 -10   3   43.97    1.84
   8 -10  -3   39.91    1.79
   6  10  -1   67.58    2.85
  -6  10   1   63.00    2.62
  -6  10   1   58.67    3.02
  -6  10   1   61.84    3.06
  -6 -10   1   62.60    2.74
   6 -10  -1   62.05    2.62
  -6 -10   1   62.99    2.68
  -4  10  -1  151.12    6.73
  -4  10  -1  158.23    6.73
  -4 -10  -1  153.36    6.42
  -4 -10  -1  167.06    6.46
   4 -10   1  145.18    6.43
  -2  10  -3  190.11    7.35
  -2  10  -3  165.29    7.74
   0  10  -5   10.22    0.74
   0  10  -5    9.76    0.82
   0  10  -5    9.15    0.54
   0 -10  -5    9.53    0.55
   0 -10  -5    9.29    0.58
   2  10  -7    1.26    0.21
   2  10  -7    1.77    0.37
   2  10  -7    0.78    0.40
   2 -10  -7    1.21    0.18
   2 -10  -7    1.04    0.20
   4  10  -9    1.43    0.28
  -4  10   9    1.92    0.18
   4  10  -9    1.21    0.18
   4 -10  -9    1.38    0.21
 -11  11   6    7.08    0.36
  11  11  -6    6.86    0.38
  -9  11   4   28.80    1.21
   9  11  -4   26.44    1.22
   9  11  -4   26.21    1.39
  -9  11   4   29.99    2.01
   7  11  -2    6.66    0.37
   7  11  -2    6.95    0.54
  -7 -11   2    6.41    0.40
  -7 -11   2    6.11    0.46
  -5  11   0   33.20    2.02
  -5  11   0   35.73    1.96
  -5  11   0   38.01    1.55
  -5 -11   0   35.78    1.60
  -5 -11   0   35.90    1.65
  -3  11  -2    0.01    0.07
  -3  11  -2   -0.29    0.25
  -3  11  -2    0.66    0.54
  -3 -11  -2   -0.05    0.08
   3 -11   2    0.06    0.12
  -3 -11  -2   -0.06    0.09
  -1  11  -4    8.46    0.80
  -1  11  -4   10.42    0.72
  -1  11  -4    9.02    0.51
  -1 -11  -4    8.22    0.52
  -1 -11  -4    9.75    0.57
   1  11  -6   19.58    1.30
  -1  11   6   22.40    1.03
   1  11  -6   20.93    1.24
   1  11  -6   18.36    0.96
   1 -11  -6   19.98    1.02
   1 -11  -6   18.42    0.95
  -1 -11   6   17.41    1.71
  -3  11   8    1.80    0.18
   3  11  -8    1.62    0.29
   3  11  -8    1.87    0.36
   5 -11 -10    4.67    0.31
 -12  12   7    1.76    0.13
  12  12  -7    1.65    0.14
 -12 -12   7    1.77    0.18
  10  12  -5    0.06    0.07
 -10  12   5    0.04    0.07
 -10 -12   5    0.07    0.07
  -8  12   3    0.05    0.07
   8  12  -3    0.21    0.19
  -8  12   3    0.74    0.66
   8  12  -3    0.20    0.10
  -8 -12   3    0.10    0.11
  -8 -12   3    0.10    0.08
   6  12  -1    6.47    0.53
  -6  12   1    7.02    0.86
  -6  12   1    6.99    0.38
  -6 -12   1    6.91    0.57
  -6 -12   1    8.14    0.55
  -4  12  -1   41.00    1.69
  -4  12  -1   36.05    2.07
  -4 -12  -1   41.76    1.80
  -4 -12  -1   38.46    1.73
   4 -12   1   37.53    1.77
  -2  12  -3    0.34    0.18
  -2  12  -3    0.97    0.46
  -2 -12  -3    0.35    0.14
   0  12  -5    1.08    0.42
   0  12  -5    1.09    0.17
   0  12  -5    1.43    0.33
   0 -12  -5    1.25    0.21
   0 -12  -5    1.46    0.21
  -2  12   7    3.83    0.27
   2  12  -7    4.01    0.32
   2  12  -7    4.19    0.48
   2 -12  -7    4.05    0.35
   4  12  -9    0.08    0.15
   4  12  -9    0.10    0.12
   4 -12  -9   -0.02    0.06
 -11  13   6    1.14    0.11
  11  13  -6    1.24    0.12
 -11 -13   6    0.95    0.13
   9  13  -4   72.17    2.92
   9  13  -4   63.02    3.36
  -9 -13   4   73.11    2.96
  -7  13   2   67.81    2.69
  -7  13   2   59.44    3.48
   7  13  -2   65.41    2.90
  -7 -13   2   64.27    2.73
  -7 -13   2   61.32    2.82
  -5  13   0   35.65    1.48
   5  13   0   35.11    1.67
  -5  13   0   32.16    1.97
  -5 -13   0   33.21    1.59
  -5 -13   0   33.56    1.52
  -3  13  -2    0.75    0.13
  -3  13  -2    0.10    0.37
  -3 -13  -2    0.55    0.17
  -3 -13  -2    1.26    0.22
   3 -13   2    0.86    0.19
  -1  13  -4    5.09    0.72
  -1  13  -4    8.78    0.92
  -1  13  -4    6.48    0.41
  -1 -13  -4    6.87    0.46
   1  13  -6   60.86    2.60
   1  13  -6   56.52    2.83
   1 -13  -6   64.21    2.67
   3  13  -8   29.45    1.56
   3  13  -8   31.49    1.39
   3 -13  -8   33.42    1.44
  10  14  -5    0.56    0.10
 -10  14   5    0.63    0.09
   8  14  -3   10.18    0.51
  -8 -14   3   10.30    0.53
  -6  14   1    0.97    0.72
   6  14  -1    1.42    0.29
  -6  14   1    1.20    0.14
  -6 -14   1    1.13    0.21
  -6 -14   1    1.69    0.23
  -4  14  -1    5.61    0.34
  -4  14  -1    4.78    0.80
  -4 -14  -1    5.78    0.43
   4 -14   1    5.99    0.44
  -2  14  -3    4.80    1.09
  -2  14  -3    3.51    0.28
  -2  14  -3    3.70    0.42
  -2 -14  -3    4.08    0.34
   0  14  -5    4.34    0.47
   0  14  -5    4.35    0.31
   0 -14  -5    5.16    0.38
   2  14  -7   24.12    1.34
   2  14  -7   25.63    1.17
   2 -14  -7   28.11    1.23
  -9  15   4    4.22    0.24
  -7  15   2   12.37    0.56
  -7 -15   2   10.77    0.66
  -5  15   0    6.83    0.37
   5  15   0    6.30    0.54
  -5 -15   0    6.59    0.47
  -3  15  -2    0.01    0.14
  -3  15  -2    0.04    0.08
  -3 -15  -2   -0.05    0.09
  -1  15  -4    4.88    0.47
  -1  15  -4    5.43    0.39
  -1 -15  -4    4.04    0.45
   1  15  -6    2.56    0.21
   1  15  -6    1.77    0.29
   1 -15  -6    2.56    0.24
  -8  16   3    0.05    0.05
  -6  16   1    2.12    0.18
  -6 -16   1    2.41    0.27
  -4  16  -1   19.50    0.84
   4  16   1   15.63    1.16
  -4 -16  -1   18.49    0.94
  -2  16  -3   29.16    1.58
  -2 -16  -3   33.65    1.48
   0  16  -5    0.15    0.08
   0  16  -5    0.39    0.17
   0 -16  -5    0.19    0.11
  -5  17   0   15.67    0.72
  -5 -17   0   15.57    0.81
  -3  17  -2    6.20    0.49
  -3 -17  -2    6.64    0.43
  -1  17  -4   10.11    0.67
  -1  17  -4   11.20    0.53
  -1 -17  -4   11.41    0.60
  -6  18   1    1.51    0.13
  -4  18  -1    0.17    0.07
  -4 -18  -1    0.19    0.10
  -2  18  -3    4.06    0.23
  -2 -18  -3    3.66    0.28
  14   0  -8   30.12    1.30
 -12   0   6   73.46    3.61
  12   0  -6   78.18    3.16
 -12   0   6   73.52    3.12
  10   0  -4    2.42    0.24
  10   0  -4    2.58    0.20
 -10   0   4    2.11    0.18
 -10   0   4    2.41    0.44
  -8   0   2   45.90    2.09
   8   0  -2   46.26    1.90
  -8   0   2   42.95    1.87
  -8   0   2   45.36    2.16
  -6   0   0  192.34    7.88
  -6   0   0  186.91    7.90
  -4   0  -2    4.63    0.33
  -4   0  -2    5.10    0.39
  -4   0  -2    5.66    0.45
   2   0   4    3.11    0.22
  -2   0  -4    3.80    0.27
   2   0   4    3.26    0.34
  -2   0  -4    3.96    0.35
  -2   0  -4    3.44    0.27
   0   0  -6    8.41    0.54
   0   0   6    8.22    0.49
   0   0  -6    8.87    0.52
   0   0  -6    9.85    0.53
   0   0   6   10.59    0.69
  -2   0   8    9.17    0.85
   2   0  -8    8.09    0.54
  -2   0   8    8.03    0.49
   2   0  -8    8.40    0.54
  -4   0  10   96.08    3.97
   4   0 -10   90.84    4.02
  -6   0  12    0.58    0.11
  15   1  -9    0.47    0.08
  15  -1  -9    0.37    0.12
  13   1  -7   54.58    2.46
  13   1  -7   57.87    2.43
 -13   1   7   55.34    2.39
  13  -1  -7   61.70    2.43
 -11   1   5   20.07    1.24
  11   1  -5   20.01    0.88
  11   1  -5   18.59    0.95
 -11   1   5   18.19    0.85
 -11   1   5   19.48    1.32
 -11  -1   5   19.53    1.20
 -11  -1   5   17.94    1.24
  11  -1  -5   20.36    0.88
 -11  -1   5   17.72    0.84
  -9   1   3    1.24    0.13
  -9   1   3    0.73    0.27
  -9   1   3    1.10    0.27
   9  -1  -3    1.26    0.14
  -9  -1   3    1.29    0.13
  -9  -1   3    1.03    0.25
  -7   1   1    0.24    0.16
  -7   1   1    0.26    0.12
  -7  -1   1    0.27    0.15
   7  -1  -1    0.34    0.08
  -7  -1   1    0.35    0.13
  -5   1  -1   49.63    2.23
  -5   1  -1   52.95    2.26
  -5  -1  -1   47.74    2.12
  -5  -1  -1   51.99    2.21
  -5  -1  -1   48.07    2.14
  -3   1  -3   46.44    2.08
   3   1   3   43.62    2.00
  -3   1  -3   47.94    2.00
  -3   1  -3   42.80    1.94
  -3  -1  -3   48.34    2.01
   3  -1   3   41.90    1.92
  -1   1  -5   45.35    2.07
   1   1   5   41.50    1.97
  -1   1  -5   41.21    1.88
  -1   1  -5   42.90    1.89
  -1   1  -5   44.68    1.92
   1   1   5   43.16    1.87
   1  -1   5   44.09    2.01
   1  -1   5   43.69    1.87
  -1  -1  -5   43.28    1.91
  -1  -1  -5   40.95    1.85
  -1   1   7   11.40    0.64
   1   1  -7   12.77    0.73
   1   1  -7   12.48    0.68
  -1   1   7   13.48    0.99
   1   1  -7   11.98    0.70
  -1  -1   7   12.98    0.88
  -1  -1   7   11.99    0.65
   1  -1  -7   12.13    0.69
   1  -1  -7   11.95    0.67
  -3   1   9   32.67    1.50
   3   1  -9   31.90    1.57
  -3   1   9   33.85    1.96
   3  -1  -9   33.68    1.56
   3  -1  -9   32.30    1.55
  -3  -1   9   30.90    1.49
  -3  -1   9   32.90    1.86
  -5   1  11   10.04    0.54
   5   1 -11    8.41    0.56
  -5  -1  11   10.21    0.53
 -14   2   8   15.79    0.71
  14   2  -8   15.92    0.73
  14  -2  -8   16.22    0.72
  12   2  -6   21.43    0.93
  12   2  -6   18.42    0.99
 -12   2   6   21.60    1.49
 -12   2   6   18.59    1.42
 -12   2   6   20.22    0.90
  12  -2  -6   20.87    0.92
  12  -2  -6   19.44    0.95
 -12  -2   6   20.21    1.34
 -12  -2   6   19.73    1.33
  10   2  -4   36.00    1.47
 -10   2   4   33.40    1.44
  10   2  -4   33.83    1.53
 -10   2   4   34.53    1.79
 -10   2   4   32.78    1.88
 -10  -2   4   30.58    1.46
 -10  -2   4   33.96    1.73
  10  -2  -4   36.08    1.46
 -10  -2   4   31.80    1.73
   8   2  -2    1.89    0.16
  -8   2   2    2.21    0.39
  -8   2   2    2.08    0.31
  -8   2   2    1.90    0.14
  -8  -2   2    1.35    0.23
   8  -2  -2    1.97    0.16
  -8  -2   2    2.68    0.34
  -6   2   0    0.91    0.21
  -6   2   0    0.81    0.18
  -6  -2   0    1.19    0.18
   6  -2   0    1.46    0.16
  -6  -2   0    1.12    0.21
  -6  -2   0    1.16    0.15
  -4   2  -2  285.98   11.75
  -4  -2  -2  284.17   11.67
  -2   2  -4   22.55    1.13
   2   2   4   23.27    1.17
  -2   2  -4   25.62    1.19
  -2   2  -4   24.93    1.12
  -2   2  -4   26.04    1.32
   2  -2   4   25.11    1.24
  -2  -2  -4   23.96    1.15
   2  -2   4   24.88    1.08
   2  -2   4   25.12    1.12
   0   2   6   35.88    1.63
   0   2  -6   37.25    1.74
   0   2   6   36.83    1.80
   0   2  -6   36.07    1.86
   0   2  -6   37.87    1.70
   0  -2   6   36.64    1.82
   0  -2  -6   35.66    1.64
   0  -2   6   39.25    2.11
   0  -2   6   38.56    1.66
   0  -2  -6   37.35    1.69
  -2   2   8    1.34    0.51
   2   2  -8    0.90    0.32
  -2   2   8    0.94    0.16
   2   2  -8    0.70    0.17
   2   2  -8    0.84    0.20
   2  -2  -8    0.85    0.20
   2  -2  -8    1.15    0.21
  -2  -2   8    0.48    0.33
  -2  -2   8    0.84    0.16
   4   2 -10    5.28    0.44
  -4   2  10    5.80    0.38
  -4  -2  10    5.56    0.37
  -6   2  12    0.83    0.12
   6  -2 -12    0.70    0.12
  15   3  -9   26.30    1.12
 -13   3   7    4.96    0.29
  13   3  -7    5.04    0.31
  13  -3  -7    5.16    0.30
  11   3  -5   38.59    1.81
  11   3  -5   40.83    1.73
 -11   3   5   40.08    1.70
 -11   3   5   39.43    2.14
  11  -3  -5   40.66    1.72
 -11  -3   5   40.81    2.04
 -11  -3   5   38.45    2.00
  11  -3  -5   39.97    1.76
  -9   3   3  192.34    8.18
  -9   3   3  198.62    8.33
  -9  -3   3  186.19    8.10
  -9  -3   3  189.19    8.07
   9  -3  -3  197.44    7.95
  -7   3   1   47.43    2.13
   7   3  -1   44.81    1.93
  -7   3   1   47.22    2.22
  -7   3   1   45.19    1.91
   7  -3  -1   44.84    1.93
  -7  -3   1   46.69    1.95
  -7  -3   1   45.91    2.04
  -5   3  -1    0.31    0.16
  -5   3  -1    0.27    0.14
  -5  -3  -1    0.46    0.11
   5  -3   1    0.38    0.08
  -5  -3  -1    0.31    0.09
   5  -3   1    0.38    0.09
  -3   3  -3   19.49    0.92
  -3   3  -3   18.22    1.03
  -3  -3  -3   15.98    0.84
   3  -3   3   16.49    0.80
   3  -3   3   16.45    0.77
  -1   3  -5   57.30    2.60
   1   3   5   52.76    2.29
  -1   3  -5   52.53    2.35
   1   3   5   52.68    2.40
  -1   3  -5   54.41    2.41
  -1   3  -5   50.01    2.24
  -1   3  -5   51.98    2.31
   1  -3   5   54.02    2.31
  -1  -3  -5   53.59    2.35
   1  -3   5   57.41    2.48
  -1   3   7   13.10    0.71
   1   3  -7   14.01    0.80
   1   3  -7   13.78    0.68
   1   3  -7   15.12    0.76
   1   3  -7   14.41    0.88
  -1   3   7   15.72    1.07
  -1  -3   7   16.08    0.98
   1  -3  -7   14.76    0.79
  -1  -3   7   13.02    0.72
   1  -3  -7   13.75    0.74
   3   3  -9    1.07    0.41
  -3   3   9    0.54    0.13
   3   3  -9    0.70    0.22
  -3  -3   9    0.80    0.14
  -3  -3   9    0.80    0.43
   3  -3  -9    0.71    0.18
   5   3 -11   14.27    0.81
  -5   3  11   15.84    0.77
  -5  -3  11   14.26    0.73
   5  -3 -11   17.09    0.80
 -14   4   8    0.19    0.06
  14   4  -8    0.11    0.06
  14   4  -8    0.33    0.12
  14  -4  -8    0.10    0.12
  12   4  -6   19.78    0.88
 -12   4   6   18.36    0.85
 -12   4   6   16.71    1.43
 -12  -4   6   16.96    1.26
  12  -4  -6   20.14    0.87
  10   4  -4   26.40    1.14
  10   4  -4   24.32    1.21
 -10   4   4   25.19    1.60
 -10   4   4   25.24    1.47
 -10   4   4   26.59    1.12
  10  -4  -4   25.26    1.12
 -10  -4   4   23.84    1.29
  10  -4  -4   26.11    1.17
  -8   4   2   76.33    3.16
  -8   4   2   76.83    3.43
   8   4  -2   75.03    3.18
  -8   4   2   76.03    3.56
   8  -4  -2   79.27    3.23
   8  -4  -2   76.95    3.19
  -8  -4   2   75.31    3.32
  -6   4   0    3.96    0.41
  -6   4   0    3.92    0.22
  -6   4   0    4.23    0.40
  -6  -4   0    4.15    0.27
  -6  -4   0    4.37    0.28
   6  -4   0    3.60    0.23
   6  -4   0    3.51    0.26
  -4   4  -2    0.10    0.17
  -4   4  -2    0.17    0.07
  -4   4  -2    0.03    0.12
  -4  -4  -2    0.00    0.08
   4  -4   2    0.16    0.08
   4  -4   2    0.13    0.06
  -2   4  -4    5.15    0.43
  -2   4  -4    4.73    0.55
  -2   4  -4    5.43    0.30
  -2   4  -4    5.26    0.38
  -2   4  -4    6.30    0.39
   2  -4   4    4.25    0.44
   2  -4   4    6.05    0.31
  -2  -4  -4    4.91    0.37
  -2  -4  -4    5.63    0.34
   0   4  -6  116.82    4.84
   0   4  -6  114.57    4.91
   0   4  -6  110.10    4.76
   0   4  -6  117.75    4.99
   0   4   6  117.35    4.81
   0  -4   6  115.23    4.83
   0  -4   6  119.69    5.06
   0  -4  -6  113.20    4.88
   2   4  -8  112.06    5.39
  -2   4   8  111.76    4.68
   2   4  -8  112.91    4.81
   2   4  -8  104.05    4.60
  -2  -4   8  119.14    5.43
  -4   4  10    6.08    0.39
   4   4 -10    5.34    0.45
   4  -4 -10    6.23    0.42
  -4  -4  10    6.06    0.41
  -6   4  12   11.05    0.54
   6  -4 -12   10.34    0.55
 -13   5   7    0.40    0.12
  13   5  -7    0.18    0.12
  13  -5  -7    0.26    0.09
  11   5  -5    7.39    0.58
 -11   5   5    9.31    1.00
  11   5  -5    7.69    0.44
 -11   5   5    8.27    0.42
 -11   5   5    8.16    0.95
 -11  -5   5    8.41    0.76
  11  -5  -5    8.36    0.43
   9   5  -3    2.04    0.18
  -9   5   3    2.01    0.41
  -9   5   3    2.10    0.41
  -9   5   3    2.45    0.17
   9  -5  -3    2.17    0.17
  -9  -5   3    1.87    0.29
   9  -5  -3    2.00    0.20
  -7   5   1    0.13    0.06
  -7   5   1    0.11    0.18
  -7   5   1    0.24    0.20
   7  -5  -1    0.25    0.08
   7  -5  -1    0.04    0.07
  -7  -5   1    0.28    0.30
  -7  -5   1    0.20    0.10
  -5   5  -1   26.90    1.39
  -5   5  -1   25.99    1.14
  -5   5  -1   26.99    1.37
   5  -5   1   26.53    1.20
   5  -5   1   25.81    1.15
  -5  -5  -1   28.11    1.21
  -3   5  -3   25.33    1.48
  -3   5  -3   26.66    1.30
  -3   5  -3   24.42    1.11
  -3   5  -3   24.99    1.18
  -3  -5  -3   22.80    1.19
   3  -5   3   26.96    1.16
  -3  -5  -3   27.00    1.33
   3  -5   3   25.78    1.12
  -1   5  -5   28.29    1.39
  -1   5  -5   27.97    1.47
  -1   5  -5   28.89    1.32
  -1   5  -5   29.18    1.68
  -1   5  -5   30.15    1.28
   1  -5   5   28.27    1.51
   1  -5   5   29.66    1.33
  -1  -5  -5   31.03    1.33
  -1  -5  -5   28.80    1.38
   1   5  -7  197.01    8.44
   1   5  -7  191.84    8.34
  -1   5   7  196.89    8.20
   1   5  -7  194.09    8.16
   1  -5  -7  194.63    8.29
   1  -5  -7  213.07    8.26
  -1  -5   7  193.88    8.87
  -1  -5   7  199.42    8.50
  -1  -5   7  209.69    8.24
  -3   5   9    1.67    0.19
   3   5  -9    1.88    0.31
   3  -5  -9    1.60    0.23
   3  -5  -9    1.78    0.24
  -3  -5   9    2.09    0.49
  -3  -5   9    1.47    0.19
  -5   5  11    9.20    0.50
   5   5 -11    8.95    0.58
   5  -5 -11    9.72    0.53
  14   6  -8   61.87    2.34
 -14   6   8   49.71    2.33
  12   6  -6   68.93    2.88
 -12   6   6   68.20    2.85
 -12   6   6   67.56    3.54
  12  -6  -6   67.95    2.85
  10   6  -4    3.27    0.51
  10   6  -4    3.71    0.27
 -10   6   4    3.95    0.68
 -10   6   4    4.25    0.26
 -10   6   4    4.37    0.68
  10  -6  -4    4.15    0.26
 -10  -6   4    3.92    0.49
  -8   6   2   15.24    1.06
  -8   6   2   15.50    0.68
  -8   6   2   14.90    0.94
   8   6  -2   14.84    0.69
   8  -6  -2   15.28    0.69
   8  -6  -2   15.16    0.73
  -8  -6   2   13.33    0.74
  -8  -6   2   15.21    0.80
  -6   6   0  125.68    5.03
  -6   6   0  125.49    5.36
  -6  -6   0  114.68    5.08
   6  -6   0  127.20    5.09
   6  -6   0  120.50    5.04
  -4   6  -2   41.63    1.74
  -4   6  -2   38.99    2.40
  -4   6  -2   41.03    1.97
   4  -6   2   42.95    1.79
  -4  -6  -2   39.23    1.81
   4  -6   2   40.87    1.74
  -4  -6  -2   41.53    1.78
  -2   6  -4  113.39    4.90
  -2   6  -4  113.43    5.10
  -2   6  -4  114.28    4.80
  -2   6  -4  107.51    4.69
   2  -6   4  118.78    4.74
  -2  -6  -4  114.27    4.81
  -2  -6  -4  111.69    4.73
   0   6  -6    1.80    0.35
   0   6   6    2.55    0.22
   0   6  -6    1.58    0.44
   0   6  -6    2.23    0.22
   0   6  -6    2.77    0.32
   0  -6   6    1.71    0.35
   0  -6  -6    2.52    0.28
   0  -6  -6    2.57    0.25
   0  -6   6    2.43    0.23
  -2   6   8    9.64    0.54
   2   6  -8   10.39    0.84
   2   6  -8    9.74    0.52
   2   6  -8    8.93    0.66
  -2  -6   8   10.42    0.86
   2  -6  -8   10.59    0.60
   2  -6  -8   10.94    0.64
  -2  -6   8    9.36    0.54
  -4   6  10    6.34    0.38
   4   6 -10    6.13    0.49
   4  -6 -10    6.40    0.42
  -4  -6  10    5.36    0.39
 -13   7   7   22.55    0.98
  13   7  -7   22.25    1.00
 -11   7   5   41.45    1.67
  11   7  -5   38.59    1.69
 -11   7   5   37.82    2.33
 -11   7   5   36.08    2.42
  11  -7  -5   39.76    1.67
 -11  -7   5   37.85    1.95
  -9   7   3   30.09    1.25
  -9   7   3   26.81    1.73
  -9   7   3   28.08    1.63
   9   7  -3   28.00    1.26
   9  -7  -3   30.03    1.26
   7   7  -1   13.30    0.61
  -7   7   1   13.21    0.60
  -7   7   1   12.36    0.86
  -7   7   1   12.43    0.92
  -7  -7   1   12.32    0.66
   7  -7  -1   13.74    0.61
   7  -7  -1   13.76    0.65
  -7  -7   1   12.22    0.58
  -5   7  -1    7.50    0.36
  -5   7  -1    8.12    0.84
  -5   7  -1    8.30    0.63
  -5  -7  -1    6.12    0.39
   5  -7   1    6.82    0.37
  -5  -7  -1    7.72    0.42
   5  -7   1    6.22    0.39
  -3   7  -3   77.82    3.53
  -3   7  -3   78.94    3.39
  -3   7  -3   69.87    3.16
  -3   7  -3   74.94    3.24
  -3  -7  -3   71.77    3.18
   3  -7   3   73.28    3.25
   3  -7   3   76.81    3.17
  -3  -7  -3   76.72    3.24
  -1   7  -5   54.96    2.51
  -1   7  -5   51.29    2.37
  -1   7  -5   59.20    2.89
  -1   7  -5   59.25    2.64
   1  -7   5   55.44    2.40
  -1  -7  -5   54.03    2.42
  -1  -7  -5   56.42    2.46
  -1   7   7    5.55    0.36
   1   7  -7    6.19    0.39
   1   7  -7    5.89    0.64
   1   7  -7    5.76    0.51
  -1  -7   7    5.39    0.37
  -1  -7   7    7.51    1.17
  -1  -7   7    6.02    0.65
   1  -7  -7    6.81    0.59
  -3   7   9   10.80    0.57
   3   7  -9   10.46    0.71
  -3  -7   9    9.90    0.63
   3  -7  -9   11.03    0.63
   3  -7  -9   11.05    0.63
   5  -7 -11   21.19    1.05
 -14   8   8    2.61    0.16
  14   8  -8    2.63    0.17
  12   8  -6    4.15    0.35
 -12   8   6    5.44    0.30
  12  -8  -6    5.73    0.43
  10   8  -4    0.02    0.07
 -10   8   4   -0.01    0.06
 -10   8   4    0.08    0.43
 -10   8   4   -1.05    0.66
  10  -8  -4    0.05    0.07
 -10  -8   4   -0.14    0.29
  -8   8   2    1.40    0.14
  -8   8   2    1.34    0.41
  -8   8   2    1.80    0.40
   8   8  -2    1.41    0.16
  -8  -8   2    1.39    0.20
  -8  -8   2    1.66    0.21
   8  -8  -2    1.31    0.15
  -6   8   0  103.93    4.77
  -6   8   0  111.48    4.84
  -6   8   0  111.28    4.45
  -6  -8   0  105.35    4.52
   6  -8   0  110.24    4.46
   6  -8   0  104.56    4.49
  -6  -8   0  109.19    4.51
  -4   8  -2    1.37    0.37
  -4   8  -2    1.20    0.14
  -4   8  -2    1.14    0.31
   4  -8   2    0.84    0.13
  -4  -8  -2    1.26    0.19
   4  -8   2    1.12    0.14
  -2   8  -4  140.53    6.53
  -2   8  -4  167.15    7.05
  -2   8  -4  165.25    6.83
  -2   8  -4  168.22    6.70
  -2  -8  -4  165.29    6.63
   2  -8   4  162.98    6.56
  -2  -8  -4  142.26    6.58
   0   8  -6    0.08    0.15
   0   8  -6    0.06    0.27
   0   8  -6   -0.04    0.09
   0  -8   6    0.07    0.09
   0  -8  -6   -0.05    0.09
   0  -8  -6    0.06    0.10
   2   8  -8   53.60    2.40
   2   8  -8   57.58    2.61
   2   8  -8   55.84    2.78
  -2   8   8   58.09    2.41
   2  -8  -8   58.83    2.48
  -2  -8   8   51.01    2.38
   2  -8  -8   56.81    2.49
  -4   8  10  105.48    4.10
   4   8 -10   98.67    4.22
   4  -8 -10   89.79    4.13
 -13   9   7   18.90    0.81
  13   9  -7   18.30    0.83
  11   9  -5   20.96    0.99
 -11   9   5   20.59    1.81
 -11   9   5   23.09    0.97
   9   9  -3    0.26    0.10
  -9   9   3   -0.38    0.38
  -9   9   3    0.28    0.66
  -9  -9   3    0.70    0.23
   9  -9  -3    0.24    0.11
  -7   9   1    1.86    0.42
  -7   9   1    1.81    0.42
  -7   9   1    2.11    0.17
  -7  -9   1    2.38    0.25
   7  -9  -1    1.98    0.18
  -7  -9   1    2.43    0.22
  -5   9  -1    2.68    0.46
  -5   9  -1    2.14    0.48
  -5   9  -1    2.05    0.17
   5  -9   1    1.80    0.18
  -5  -9  -1    2.02    0.22
  -5  -9  -1    1.99    0.21
  -3   9  -3   57.01    2.46
  -3   9  -3   54.63    2.59
  -3   9  -3   51.08    2.72
  -3   9  -3   54.23    2.30
  -3  -9  -3   55.74    2.35
   3  -9   3   49.25    2.28
  -3  -9  -3   53.99    2.36
  -1   9  -5   50.19    2.89
  -1   9  -5   44.12    2.22
  -1   9  -5   47.30    2.13
  -1  -9  -5   45.61    2.00
  -1  -9  -5   38.91    1.97
   1  -9   5   43.38    1.91
   1   9  -7    2.74    0.48
   1   9  -7    1.97    0.45
  -1   9   7    2.11    0.20
   1   9  -7    1.68    0.23
   1  -9  -7    1.42    0.22
  -1  -9   7    0.98    1.10
   1  -9  -7    1.46    0.22
   3   9  -9   12.92    0.65
   3   9  -9   13.50    0.83
  -3   9   9   14.01    0.66
   3  -9  -9   11.80    0.71
 -12  10   6   10.44    0.49
  12  10  -6   10.42    0.51
  10  10  -4   13.31    0.64
 -10  10   4   13.62    0.62
  10 -10  -4   12.47    0.65
  -8  10   2    1.05    0.40
   8  10  -2    1.14    0.16
  -8  10   2    0.27    0.60
  -8 -10   2    1.13    0.20
   8 -10  -2    1.07    0.14
  -6  10   0   48.40    2.03
  -6  10   0   49.84    2.48
  -6  10   0   47.17    2.49
  -6 -10   0   47.36    2.12
   6 -10   0   45.96    2.03
  -6 -10   0   49.04    2.09
  -4  10  -2   39.71    2.18
  -4  10  -2   40.29    2.10
  -4  10  -2   40.91    1.74
  -4 -10  -2   38.97    1.79
  -4 -10  -2   40.98    1.80
  -2  10  -4   24.27    1.15
  -2  10  -4   25.62    1.47
  -2  10  -4   24.85    1.31
  -2 -10  -4   25.76    1.21
  -2 -10  -4   24.36    1.19
   0  10  -6    7.30    0.78
   0  10  -6    6.26    0.45
   0  10  -6    8.45    0.63
   0 -10  -6    7.72    0.49
   0 -10  -6    7.51    0.51
   2  10  -8    4.74    0.47
  -2  10   8    4.30    0.29
   2 -10  -8    4.30    0.36
   2 -10  -8    4.60    0.34
   4 -10 -10    1.14    0.22
 -13  11   7    1.73    0.13
  11  11  -5    2.01    0.18
 -11  11   5    2.26    0.17
 -11 -11   5    2.22    0.20
  -9  11   3   18.17    0.79
   9  11  -3   15.94    0.79
  -9  11   3   15.09    1.43
  -9 -11   3   17.82    0.85
  -7  11   1    2.33    0.55
  -7  11   1    1.21    0.14
  -7 -11   1    1.48    0.25
   7 -11  -1    0.99    0.14
  -5  11  -1   48.90    2.08
  -5  11  -1   48.70    2.51
  -5 -11  -1   47.49    2.14
  -5 -11  -1   50.45    2.17
  -3  11  -3   13.91    0.68
  -3  11  -3   13.37    0.83
  -3  11  -3   12.28    1.32
  -3 -11  -3   12.25    0.71
  -3 -11  -3   14.91    0.74
  -1  11  -5   16.08    0.80
  -1  11  -5   16.34    1.15
  -1  11  -5   16.13    0.97
  -1  11  -5   13.76    1.64
  -1 -11  -5   14.33    0.80
  -1 -11  -5   16.85    0.85
   1  11  -7  100.47    4.61
   1  11  -7  107.87    4.82
  -1  11   7  109.74    4.61
   1 -11  -7  123.32    4.83
   1 -11  -7  110.86    4.68
   3  11  -9    0.17    0.17
   3 -11  -9    0.18    0.11
  12  12  -6    2.99    0.19
 -12 -12   6    2.73    0.20
  10  12  -4   36.91    1.62
 -10 -12   4   38.65    1.67
  -8  12   2   34.52    1.43
  -8 -12   2   33.86    1.48
  -8 -12   2   29.89    1.52
  -6  12   0    7.86    0.94
  -6  12   0    9.65    0.48
  -6 -12   0    9.15    0.52
  -6 -12   0    9.12    0.57
  -4  12  -2    2.25    0.22
  -4  12  -2    2.83    0.57
  -4 -12  -2    2.58    0.26
  -4 -12  -2    2.05    0.24
  -2  12  -4    8.84    0.49
  -2  12  -4    8.19    0.88
  -2  12  -4    8.57    0.63
  -2 -12  -4    9.39    0.54
  -2 -12  -4    7.21    0.49
   0  12  -6   55.09    2.92
   0  12  -6   59.18    2.53
   0  12  -6   57.16    2.72
   0 -12  -6   62.24    2.59
   2  12  -8   43.68    2.17
   2  12  -8   47.98    2.03
   2 -12  -8   49.76    2.09
  11  13  -5    2.07    0.17
 -11  13   5    2.50    0.17
 -11 -13   5    2.51    0.19
   9  13  -3   15.43    0.72
  -9 -13   3   15.51    0.76
  -7  13   1    0.91    0.57
  -7  13   1    0.07    0.07
  -7 -13   1    0.03    0.09
  -7 -13   1   -0.04    0.11
  -5  13  -1    6.97    0.89
  -5  13  -1    5.41    0.33
  -5 -13  -1    5.40    0.40
  -5 -13  -1    4.98    0.37
  -3  13  -3    0.47    0.42
  -3  13  -3    0.56    0.13
  -3  13  -3    0.37    0.17
  -3 -13  -3    0.40    0.15
  -3 -13  -3    0.60    0.16
  -1  13  -5    7.98    0.45
  -1  13  -5    6.36    0.57
  -1 -13  -5    7.85    0.49
   1  13  -7   12.24    0.79
   1  13  -7   13.18    0.65
   1 -13  -7   13.66    0.70
 -10  14   4   11.80    0.53
 -10 -14   4   10.63    0.54
  -8 -14   2    5.93    0.42
  -8 -14   2    6.35    0.38
  -6  14   0    2.48    0.20
  -6 -14   0    2.23    0.27
  -4  14  -2   27.83    1.44
  -4  14  -2   27.67    1.26
  -4 -14  -2   29.46    1.36
  -2  14  -4   17.24    0.82
  -2  14  -4   15.30    0.97
  -2 -14  -4   18.15    0.89
   0  14  -6    4.74    0.31
   0  14  -6    4.22    0.43
   0 -14  -6    4.81    0.35
   2  14  -8    1.39    0.14
   2 -14  -8    1.36    0.17
  -9  15   3   -0.03    0.05
  -7  15   1    0.69    0.11
  -7 -15   1    0.82    0.18
  -5  15  -1   10.94    0.59
  -5 -15  -1    9.15    0.59
  -3 -15  -3   65.20    2.84
  -1  15  -5   10.59    0.72
  -1  15  -5   12.31    0.59
  -1 -15  -5   12.54    0.65
   1  15  -7   11.91    0.56
   1 -15  -7   11.58    0.60
  -8  16   2    0.26    0.07
  -6  16   0   24.52    1.04
  -6 -16   0   22.21    1.12
  -4  16  -2   -0.03    0.14
  -4  16  -2    0.02    0.07
  -4 -16  -2    0.09    0.10
  -2  16  -4    8.18    0.43
  -2 -16  -4    8.25    0.49
   0  16  -6    3.38    0.21
   0 -16  -6    3.16    0.25
  -7  17   1    3.65    0.23
  -5  17  -1    0.42    0.09
  -5 -17  -1    0.28    0.14
  -3  17  -3    3.23    0.21
  -3 -17  -3    2.60    0.33
  -1 -17  -5    0.84    0.13
  14   0  -7    0.18    0.07
 -12   0   5   -0.05    0.08
  12   0  -5    0.09    0.08
 -12   0   5   -0.59    0.40
 -12   0   5   -0.14    0.36
 -10   0   3   -0.12    0.28
  10   0  -3    0.03    0.06
 -10   0   3    0.05    0.07
 -10   0   3    0.08    0.19
   8   0  -1    0.02    0.06
  -8   0   1    0.05    0.12
  -8   0   1    0.09    0.19
  -6   0  -1    0.02    0.07
  -6   0  -1   -0.01    0.13
   6   0   1    0.00    0.06
  -6   0  -1    0.04    0.11
  -4   0  -3    0.04    0.09
  -4   0  -3    0.16    0.14
   4   0   3   -0.02    0.07
  -4   0  -3   -0.03    0.13
  -2   0  -5    0.01    0.09
   2   0   5    0.05    0.08
   2   0   5    0.01    0.18
   0   0   7   -0.08    0.07
   0   0  -7    0.06    0.12
   0   0   7    0.39    0.31
   0   0  -7    0.02    0.11
  -2   0   9   -0.05    0.59
   2   0  -9    0.00    0.11
  -2   0   9   -0.03    0.08
  -4   0  11    0.03    0.07
 -15   1   8    0.15    0.11
  15   1  -8    0.09    0.06
  15  -1  -8    0.10    0.10
 -13   1   6   10.48    0.50
  13   1  -6   11.35    0.55
 -13   1   6    8.70    1.11
 -13  -1   6   11.22    1.26
  13  -1  -6   10.83    0.58
  13  -1  -6   11.46    0.55
 -11   1   4   85.73    3.99
  11   1  -4   89.35    3.66
 -11   1   4   89.64    3.62
 -11   1   4   84.85    4.08
 -11  -1   4   84.60    3.99
 -11  -1   4   86.24    3.96
  11  -1  -4   92.03    3.66
  -9   1   2   48.03    2.35
   9   1  -2   48.69    2.02
  -9   1   2   47.00    2.25
  -9   1   2   46.21    1.99
  -9  -1   2   48.84    2.26
   9  -1  -2   48.60    2.02
  -9  -1   2   47.14    2.22
  -7   1   0   24.24    1.25
  -7   1   0   25.42    1.21
   7   1   0   21.81    1.02
  -7   1   0   22.20    1.05
  -7  -1   0   23.16    1.14
  -7  -1   0   25.78    1.18
   7  -1   0   23.07    1.02
  -7  -1   0   24.00    1.06
  -5   1  -2   66.79    2.89
  -5   1  -2   62.75    2.70
   5   1   2   61.07    2.65
  -5   1  -2   65.80    2.81
  -5  -1  -2   64.52    2.72
   5  -1   2   61.54    2.69
  -5  -1  -2   66.71    2.80
   5  -1   2   62.13    2.65
  -3   1  -4   87.99    3.77
  -3   1  -4   83.84    3.61
   3   1   4   82.70    3.56
   3   1   4   83.77    3.65
  -3   1  -4   84.19    3.58
   3  -1   4   84.97    3.53
  -3  -1  -4   84.84    3.61
   3  -1   4   85.74    3.57
  -3  -1  -4   85.76    3.66
   1   1   6   21.14    1.00
  -1   1  -6   20.19    1.02
  -1   1  -6   20.40    1.01
   1   1   6   20.06    1.16
  -1  -1  -6   20.40    1.03
   1  -1   6   20.28    1.16
   1  -1   6   20.84    1.00
  -1   1   8    4.39    0.41
   1   1  -8    4.01    0.36
  -1   1   8    4.78    0.69
   1  -1  -8    4.15    0.35
  -1  -1   8    4.10    0.58
   3   1 -10   13.82    0.87
  -3   1  10   15.69    0.79
  -3  -1  10   15.28    0.78
  -5   1  12    0.05    0.06
   5  -1 -12    0.09    0.07
  -5  -1  12    0.06    0.08
  14   2  -7   33.59    1.40
 -14   2   7   30.03    1.35
  14   2  -7   32.01    1.43
  14  -2  -7   33.31    1.39
  12   2  -5    6.92    0.39
 -12   2   5    8.49    0.93
 -12   2   5    7.32    0.36
 -12  -2   5    5.83    0.78
  12  -2  -5    6.58    0.43
  12  -2  -5    7.08    0.39
 -10   2   3   31.30    1.30
  10   2  -3   30.07    1.33
 -10   2   3   28.62    1.70
 -10   2   3   30.78    1.62
 -10  -2   3   28.60    1.54
 -10  -2   3   29.18    1.56
  10  -2  -3   31.75    1.40
  10  -2  -3   32.93    1.34
  -8   2   1   11.16    0.56
   8   2  -1   10.70    0.53
  -8   2   1   12.95    0.75
  -8   2   1   10.93    0.51
  -8   2   1   10.48    0.78
   8  -2  -1   11.50    0.59
  -8  -2   1   11.76    0.67
  -8  -2   1   11.80    0.64
   8  -2  -1   11.25    0.54
  -6   2  -1   48.79    2.21
  -6   2  -1   52.31    2.39
   6   2   1   49.57    2.16
  -6   2  -1   53.66    2.58
   6  -2   1   52.91    2.23
  -6  -2  -1   54.29    2.29
  -6  -2  -1   53.10    2.23
   6  -2   1   51.77    2.17
  -4   2  -3   24.54    1.20
  -4   2  -3   23.32    1.10
  -4   2  -3   23.59    1.30
   4  -2   3   23.29    1.09
   4  -2   3   23.52    1.06
  -4  -2  -3   25.18    1.13
  -4  -2  -3   24.56    1.14
   2   2   5    0.09    0.10
  -2   2  -5    0.21    0.22
  -2   2  -5    0.18    0.11
  -2   2  -5   -0.07    0.13
   2   2   5    0.30    0.22
  -2  -2  -5    0.11    0.11
   2  -2   5    0.05    0.17
   0   2  -7    2.25    0.26
   0   2   7    2.83    0.62
   0   2   7    2.07    0.23
   0   2  -7    2.51    0.31
   0   2  -7    2.22    0.34
   0  -2   7    2.06    0.23
   0  -2   7    2.08    0.40
   0  -2  -7    2.29    0.29
  -2   2   9    9.78    0.56
   2   2  -9    8.70    0.59
  -2  -2   9    9.57    0.56
  -2  -2   9   10.33    1.00
   2  -2  -9    9.13    0.61
  -4   2  11    0.57    0.12
  -4  -2  11    0.57    0.12
   4  -2 -11    0.87    0.16
  15   3  -8    2.56    0.21
  15  -3  -8    2.95    0.19
 -13   3   6   17.00    0.79
  13   3  -6   18.02    0.83
  13  -3  -6   18.51    0.82
 -11   3   4   15.13    1.53
 -11   3   4   16.17    1.10
  11   3  -4   16.46    0.76
 -11   3   4   16.47    0.73
 -11  -3   4   14.97    1.01
  11  -3  -4   16.41    0.75
  11  -3  -4   16.26    0.81
 -11  -3   4   15.19    0.98
  -9   3   2    0.17    0.08
  -9   3   2    0.18    0.23
  -9   3   2    0.00    0.19
   9   3  -2    0.13    0.07
  -9   3   2    0.19    0.09
  -9  -3   2   -0.10    0.18
  -9  -3   2    0.37    0.17
   9  -3  -2    0.23    0.10
   9  -3  -2    0.16    0.07
   7   3   0   58.21    2.34
  -7   3   0   52.07    2.60
  -7   3   0   51.79    2.35
  -7   3   0   56.22    2.56
  -7   3   0   53.91    2.31
  -7  -3   0   57.07    2.43
  -7  -3   0   54.83    2.38
   7  -3   0   58.02    2.34
   7  -3   0   60.39    2.40
  -5   3  -2   23.33    1.18
  -5   3  -2   23.24    1.26
  -5   3  -2   20.91    0.97
  -5   3  -2   22.00    1.02
   5  -3   2   23.18    1.03
   5  -3   2   21.85    0.99
  -5  -3  -2   23.41    1.06
  -5  -3  -2   21.99    1.01
  -3   3  -4   91.31    3.82
  -3   3  -4   89.07    4.01
  -3   3  -4   85.35    3.70
  -3   3  -4   87.66    3.64
  -3  -3  -4   79.70    3.75
   3  -3   4   92.13    3.71
   3  -3   4   89.64    3.66
  -3  -3  -4   89.15    3.68
  -1   3  -6    0.14    0.14
   1   3   6    0.08    0.10
  -1   3  -6    0.06    0.11
  -1   3  -6    0.36    0.19
  -1  -3  -6    0.07    0.11
   1  -3   6    0.00    0.07
   1  -3   6   -0.06    0.21
  -1   3   8   15.44    0.80
   1   3  -8   15.32    0.98
   1   3  -8   14.11    0.83
   1   3  -8   15.24    0.81
  -1  -3   8   16.18    0.81
  -1  -3   8   14.28    1.05
   1  -3  -8   15.32    0.87
  -3   3  10    4.37    0.32
   3   3 -10    3.96    0.44
   3  -3 -10    4.75    0.39
  -3  -3  10    4.26    0.33
  14   4  -7    2.50    0.19
 -14   4   7    2.15    0.16
  14  -4  -7    2.48    0.18
 -12   4   5    1.94    0.59
  12   4  -5    1.12    0.14
 -12   4   5    1.17    0.13
 -12   4   5    1.41    0.63
  12  -4  -5    1.40    0.19
  12  -4  -5    1.14    0.14
 -12  -4   5    1.34    0.43
 -10   4   3   16.47    1.08
  10   4  -3   15.69    0.74
 -10   4   3   16.00    0.71
 -10   4   3   15.03    1.14
  10  -4  -3   16.21    0.74
  10  -4  -3   15.13    0.78
  -8   4   1    7.75    0.62
  -8   4   1    8.74    0.71
   8   4  -1    8.29    0.42
  -8   4   1    8.61    0.41
   8  -4  -1    8.44    0.43
  -8  -4   1    8.31    0.51
   8  -4  -1    8.99    0.48
  -6   4  -1    5.89    0.50
  -6   4  -1    5.16    0.28
  -6   4  -1    4.87    0.49
  -6  -4  -1    5.08    0.29
   6  -4   1    5.30    0.29
  -6  -4  -1    5.26    0.34
   6  -4   1    5.28    0.33
  -4   4  -3    8.93    0.53
  -4   4  -3    9.73    0.45
  -4   4  -3    9.61    0.77
  -4   4  -3    9.98    0.64
  -4  -4  -3    8.07    0.53
   4  -4   3   10.09    0.51
   4  -4   3    9.72    0.47
  -4  -4  -3    7.81    0.48
  -2   4  -5    3.05    0.36
   2   4   5    2.07    0.27
  -2   4  -5    2.53    0.34
  -2   4  -5    2.76    0.48
  -2   4  -5    2.45    0.24
  -2   4  -5    2.47    0.20
   2  -4   5    2.24    0.22
  -2  -4  -5    2.61    0.29
  -2  -4  -5    2.58    0.23
   0   4  -7   70.14    3.04
   0   4   7   70.54    3.01
   0   4  -7   65.93    3.17
   0   4  -7   70.15    3.09
   0  -4   7   70.61    3.04
   0  -4   7   71.33    3.30
   0  -4  -7   75.56    3.04
   0  -4  -7   69.28    3.11
  -2   4   9    0.26    0.10
   2   4  -9    0.04    0.14
   2   4  -9    0.19    0.52
  -2  -4   9    0.15    0.09
   2  -4  -9    0.34    0.16
  -2  -4   9    0.32    0.71
   2  -4  -9    0.32    0.13
  -4   4  11    0.34    0.09
   4  -4 -11    0.54    0.12
  -4  -4  11    0.49    0.11
  15   5  -8    0.01    0.05
 -15  -5   8    0.01    0.05
  13   5  -6   60.08    2.54
 -13   5   6   57.56    2.57
  13  -5  -6   63.37    2.60
  11   5  -4   16.34    0.76
 -11   5   4   15.13    1.17
 -11   5   4   16.39    1.30
 -11   5   4   16.90    0.74
  11  -5  -4   15.75    0.80
  11  -5  -4   16.51    0.76
 -11  -5   4   15.61    1.02
   9   5  -2    0.48    0.10
  -9   5   2    0.50    0.31
  -9   5   2    0.54    0.09
  -9   5   2    0.40    0.26
   9  -5  -2    0.30    0.09
   9  -5  -2    0.38    0.11
  -9  -5   2    0.38    0.17
   7   5   0    1.80    0.24
  -7   5   0    1.65    0.30
  -7   5   0    1.68    0.14
  -7   5   0    1.33    0.30
   7  -5   0    1.47    0.15
  -7  -5   0    1.49    0.19
   7  -5   0    1.34    0.22
  -7  -5   0    1.67    0.18
  -5   5  -2   18.19    1.20
  -5   5  -2   20.23    1.16
  -5   5  -2   19.24    0.85
  -5  -5  -2   19.22    0.93
   5  -5   2   18.98    0.86
   5  -5   2   19.34    0.91
  -5  -5  -2   17.96    0.87
  -3   5  -4   20.90    1.24
  -3   5  -4   23.83    1.02
  -3   5  -4   25.73    1.25
  -3   5  -4   22.03    1.43
  -3   5  -4   22.90    1.06
  -3  -5  -4   19.56    1.11
  -3  -5  -4   21.32    1.05
   3  -5   4   23.19    1.03
   3  -5   4   25.41    1.09
  -1   5  -6    0.36    0.43
   1   5   6    0.21    0.11
  -1   5  -6    0.38    0.22
  -1   5  -6    0.17    0.11
  -1   5  -6    0.40    0.17
  -1   5  -6    0.41    0.11
   1  -5   6    0.22    0.25
  -1  -5  -6    0.30    0.15
   1  -5   6    0.35    0.11
  -1  -5  -6    0.20    0.10
   1   5  -8    0.36    0.35
   1   5  -8    0.37    0.16
  -1   5   8    0.30    0.10
   1  -5  -8    0.49    0.18
  -1  -5   8    0.42    0.34
  -1  -5   8    0.33    0.11
   1  -5  -8    0.29    0.12
   3   5 -10    0.08    0.16
  -3   5  10    0.02    0.07
   3  -5 -10    0.07    0.09
  -3  -5  10    0.01    0.07
 -14   6   7    6.38    0.31
  14   6  -7    6.60    0.34
  14  -6  -7    5.83    0.33
 -12   6   5    0.73    0.91
 -10   6   3   32.15    1.32
 -10   6   3   29.98    1.83
 -10   6   3   27.88    1.68
  10   6  -3   31.08    1.34
  10  -6  -3   30.60    1.33
  10  -6  -3   29.39    1.36
 -10  -6   3   31.10    1.51
  -8   6   1    0.68    0.10
  -8   6   1    1.07    0.29
  -8   6   1    1.41    0.36
   8   6  -1    1.11    0.14
   8  -6  -1    0.62    0.10
  -8  -6   1    0.69    0.13
   8  -6  -1    0.85    0.14
  -8  -6   1    0.75    0.14
  -6   6  -1   29.91    1.57
  -6   6  -1   30.32    1.57
  -6  -6  -1   27.03    1.29
   6  -6   1   29.44    1.32
  -6  -6  -1   30.97    1.34
   6  -6   1   28.16    1.27
  -4   6  -3   65.17    3.07
  -4   6  -3   56.04    2.78
  -4   6  -3   65.00    2.91
  -4  -6  -3   61.35    2.76
   4  -6   3   64.19    2.66
  -4  -6  -3   63.34    2.69
   4  -6   3   67.65    2.72
  -2   6  -5    9.64    0.70
  -2   6  -5    9.48    0.59
  -2   6  -5    7.91    0.92
  -2   6  -5    9.52    0.52
  -2   6  -5    8.84    0.49
  -2  -6  -5    9.41    0.61
   2  -6   5   10.23    0.54
  -2  -6  -5    9.03    0.53
   0   6  -7   78.68    3.32
   0   6  -7   79.79    3.62
   0   6  -7   76.43    3.47
   0   6   7   79.60    3.36
   0  -6  -7   81.74    3.51
  -2   6   9    5.37    0.35
   2   6  -9    5.15    0.45
   2  -6  -9    5.53    0.40
  -2  -6   9    5.17    0.34
   2  -6  -9    5.56    0.43
  -4   6  11   13.08    0.62
   4  -6 -11   10.15    0.68
  13   7  -6   14.23    0.67
 -13   7   6   14.51    0.65
  13  -7  -6   14.00    0.65
 -11   7   4    1.62    0.55
  11   7  -4    1.92    0.18
 -11   7   4    1.96    0.17
 -11   7   4    0.25    0.71
  11  -7  -4    2.07    0.19
 -11  -7   4    2.53    0.43
   9   7  -2    9.39    0.48
  -9   7   2    9.91    0.46
  -9   7   2   10.31    0.92
   9  -7  -2    9.22    0.47
  -9  -7   2    9.24    0.52
   9  -7  -2    8.28    0.50
  -7   7   0   21.73    1.31
  -7   7   0   23.02    0.99
  -7   7   0   22.28    1.35
   7  -7   0   22.93    1.01
  -7  -7   0   23.67    1.06
  -7  -7   0   20.82    1.05
   7  -7   0   23.50    1.06
  -5   7  -2   14.32    0.65
  -5   7  -2   14.22    0.93
  -5   7  -2   12.66    0.72
  -5   7  -2   12.81    0.96
   5  -7   2   14.56    0.70
  -5  -7  -2   13.17    0.68
   5  -7   2   13.43    0.65
  -5  -7  -2   14.15    0.73
  -3   7  -4   11.93    0.68
  -3   7  -4   11.33    0.79
  -3   7  -4   11.28    1.06
  -3   7  -4   11.16    0.58
  -3  -7  -4   10.83    0.67
   3  -7   4   12.41    0.62
  -3  -7  -4   10.49    0.61
  -1   7  -6   24.13    1.38
  -1   7  -6   24.58    1.25
  -1   7  -6   24.52    1.77
  -1   7  -6   23.12    1.11
  -1  -7  -6   25.66    1.25
   1  -7   6   25.74    1.16
  -1  -7  -6   23.75    1.18
   1   7  -8    2.18    0.32
   1   7  -8    2.01    0.54
  -1   7   8    2.58    0.23
   1   7  -8    2.45    0.24
  -1  -7   8    2.75    0.24
   1  -7  -8    2.97    0.29
   1  -7  -8    2.80    0.31
  -3   7  10   27.94    1.23
   3  -7 -10   26.42    1.27
 -14   8   7    0.04    0.05
  14   8  -7    0.17    0.08
 -14  -8   7    0.05    0.06
  12   8  -5    4.12    0.26
 -12   8   5    4.16    0.25
  12  -8  -5    3.43    0.31
 -10   8   3    0.46    0.44
 -10   8   3    1.59    0.65
  10   8  -3    0.22    0.09
 -10   8   3    0.28    0.08
 -10  -8   3    0.14    0.24
  10  -8  -3    0.26    0.10
  -8   8   1    7.55    0.76
  -8   8   1    6.50    0.73
  -8   8   1    6.91    0.35
   8   8  -1    6.76    0.39
  -8  -8   1    6.99    0.41
   8  -8  -1    6.82    0.37
   8  -8  -1    5.62    0.38
  -8  -8   1    5.41    0.42
  -6   8  -1    1.60    0.16
  -6   8  -1    1.50    0.37
  -6   8  -1    1.54    0.39
  -6  -8  -1    1.76    0.20
  -6  -8  -1    1.76    0.20
   6  -8   1    1.89    0.20
   6  -8   1    1.34    0.15
  -4   8  -3    2.27    0.21
  -4   8  -3    2.31    0.56
  -4   8  -3    2.21    0.30
  -4   8  -3    1.53    0.34
  -4  -8  -3    2.08    0.25
  -4  -8  -3    2.25    0.23
   4  -8   3    2.28    0.22
  -2   8  -5    4.19    0.40
  -2   8  -5    4.16    0.30
  -2   8  -5    4.65    0.55
  -2   8  -5    4.08    0.75
   2  -8   5    4.38    0.31
  -2  -8  -5    4.43    0.38
  -2  -8  -5    3.65    0.33
   0   8  -7   17.67    1.22
   0   8  -7   19.02    0.90
   0   8  -7   19.95    1.15
   0   8   7   19.57    0.90
   0  -8   7   17.16    2.13
   0  -8  -7   19.67    1.00
   0  -8   7   18.70    0.90
   0  -8  -7   17.72    0.96
  -2   8   9    1.23    0.16
   2   8  -9    1.15    0.23
   2  -8  -9    1.10    0.20
   2  -8  -9    0.94    0.17
 -13   9   6    0.03    0.05
  13   9  -6    0.00    0.06
 -13  -9   6    0.07    0.06
 -11   9   4   26.46    1.97
 -11   9   4   29.15    1.23
  11   9  -4   27.95    1.25
  11  -9  -4   27.31    1.23
 -11  -9   4   29.85    1.32
  -9   9   2    2.57    0.56
  -9   9   2    0.61    0.60
  -9   9   2    2.28    0.18
  -9  -9   2    1.98    0.21
   9  -9  -2    1.84    0.19
  -7   9   0   32.85    1.96
  -7   9   0   37.73    1.56
  -7  -9   0   38.30    1.64
  -7  -9   0   33.98    1.63
   7  -9   0   37.50    1.58
  -5   9  -2   17.03    0.77
  -5   9  -2   16.30    1.10
  -5   9  -2   16.45    1.22
  -5  -9  -2   17.46    0.83
   5  -9   2   15.51    0.76
   5  -9   2   15.33    0.78
  -5  -9  -2   16.74    0.85
  -3   9  -4   35.35    1.87
  -3   9  -4   32.87    2.07
  -3   9  -4   35.88    1.55
  -3   9  -4   34.75    1.67
  -3  -9  -4   36.21    1.59
  -3  -9  -4   34.99    1.63
   3  -9   4   33.08    1.53
  -1   9  -6   50.00    2.30
  -1   9  -6   51.27    2.49
  -1   9  -6   49.65    2.16
  -1   9  -6   59.83    4.11
  -1  -9  -6   51.51    2.24
  -1  -9  -6   45.96    2.20
   1  -9   6   47.11    2.12
  -1   9   8    4.05    0.28
   1   9  -8    4.43    0.42
   1  -9  -8    3.93    0.34
   1  -9  -8    3.10    0.32
  -3   9  10   37.32    1.59
   3  -9 -10   36.53    1.65
  12  10  -5    0.82    0.11
 -12  10   5    0.68    0.09
 -12 -10   5    1.14    0.16
  10  10  -3    7.39    0.40
 -10  10   3    5.35    1.11
 -10  10   3    7.41    0.39
 -10 -10   3    7.59    0.45
  10 -10  -3    7.09    0.39
  -8  10   1    7.93    0.92
  -8  10   1    8.18    0.42
   8 -10  -1    7.79    0.43
  -8 -10   1    7.98    0.48
  -6  10  -1    5.26    0.79
  -6  10  -1    7.75    0.38
  -6  10  -1    5.54    0.85
   6 -10   1    6.29    0.37
  -6 -10  -1    6.30    0.42
  -6 -10  -1    6.80    0.43
  -4  10  -3    7.54    0.57
  -4  10  -3    8.97    1.11
  -4  10  -3    9.37    0.48
  -4 -10  -3    8.56    0.54
  -4 -10  -3    9.03    0.52
  -2  10  -5    0.62    0.40
  -2  10  -5    0.75    0.15
  -2  10  -5    0.48    0.19
  -2  10  -5    0.99    0.81
  -2 -10  -5    0.66    0.18
  -2 -10  -5    0.90    0.18
   0  10  -7   82.38    3.72
   0  10  -7   87.55    3.57
   0  10  -7   84.66    3.97
   0 -10  -7   82.95    3.62
   0 -10  -7   85.83    3.64
   2  10  -9    2.94    0.24
  -2  10   9    2.75    0.27
   2 -10  -9    2.89    0.27
  13  11  -6   13.30    0.60
 -13  11   6   13.60    0.60
 -13 -11   6   13.58    0.64
 -11  11   4    1.68    0.15
  11  11  -4    1.62    0.16
 -11 -11   4    1.63    0.18
  -9  11   2    1.12    0.91
  -9  11   2    1.53    0.16
  -9 -11   2    1.87    0.23
   9 -11  -2    1.24    0.15
  -7  11   0    8.55    0.43
  -7  11   0    8.72    0.93
  -7  11   0    6.35    1.02
  -7 -11   0    7.77    0.50
  -7 -11   0    8.07    0.48
  -5  11  -2    3.64    0.84
  -5  11  -2    2.73    0.33
  -5  11  -2    2.45    0.47
  -5  11  -2    2.78    0.22
  -5 -11  -2    2.54    0.26
  -5 -11  -2    2.47    0.26
  -3  11  -4   70.61    2.85
  -3  11  -4   64.66    2.99
  -3  11  -4   60.76    3.19
  -3 -11  -4   72.68    2.91
  -3 -11  -4   64.37    2.90
  -1  11  -6    0.82    0.15
  -1  11  -6    0.99    0.25
  -1  11  -6    1.57    0.48
  -1 -11  -6    0.93    0.18
  -1 -11  -6    0.71    0.16
   1  11  -8    0.35    0.20
  -1  11   8    0.21    0.13
   1  11  -8    0.25    0.11
   1 -11  -8    0.33    0.13
   1 -11  -8    0.12    0.11
 -12  12   5    0.63    0.09
  12  12  -5    0.57    0.09
 -12 -12   5    0.73    0.11
  10  12  -3    5.02    0.33
 -10 -12   3    5.00    0.34
  -8  12   1    0.41    0.10
  -8  12   1    0.60    0.61
  -8 -12   1    0.47    0.12
  -8 -12   1    0.52    0.16
  -6  12  -1    0.25    0.09
  -6  12  -1   -0.03    0.40
  -6 -12  -1    0.14    0.10
  -6 -12  -1    0.24    0.13
  -4  12  -3    4.49    0.30
  -4  12  -3    4.00    0.66
  -4  12  -3    3.52    0.41
  -4 -12  -3    4.38    0.34
  -4 -12  -3    4.62    0.35
  -2  12  -5    0.09    0.10
  -2  12  -5    0.08    0.17
  -2  12  -5   -0.18    0.45
  -2 -12  -5   -0.01    0.10
  -2 -12  -5    0.04    0.10
   0  12  -7   43.11    1.75
   0  12  -7   36.38    1.86
   0 -12  -7   38.44    1.75
   0 -12  -7   42.45    1.81
   2 -12  -9    0.69    0.12
 -11  13   4    8.87    0.43
 -11 -13   4    8.98    0.46
  -9 -13   2    0.93    0.14
  -7  13   0    2.68    0.21
  -7 -13   0    2.69    0.25
  -7 -13   0    2.52    0.28
  -5  13  -2   26.13    1.72
  -5  13  -2   25.11    1.32
  -5  13  -2   27.04    1.17
  -5 -13  -2   24.97    1.22
  -5 -13  -2   27.04    1.25
  -3  13  -4   93.37    4.46
  -3  13  -4  106.75    4.32
  -3 -13  -4  105.91    4.52
  -3 -13  -4  108.07    4.39
  -1  13  -6    2.08    0.21
  -1  13  -6    1.73    0.29
  -1 -13  -6    2.07    0.23
   1  13  -8    2.98    0.21
   1 -13  -8    2.95    0.24
 -10  14   3   22.87    0.95
 -10 -14   3   20.62    0.98
  -8  14   1    1.80    0.17
  -8 -14   1    1.60    0.22
  -8 -14   1    1.89    0.21
  -6  14  -1    2.61    0.20
  -6  14  -1    2.35    0.48
  -6 -14  -1    1.92    0.25
  -6 -14  -1    1.82    0.24
  -4  14  -3   19.25    0.87
  -4  14  -3   17.39    1.23
  -4 -14  -3   16.60    0.90
  -2  14  -5    4.37    0.44
  -2  14  -5    5.28    0.32
  -2 -14  -5    5.50    0.37
   0  14  -7   12.28    0.56
   0 -14  -7    9.81    0.61
  -9  15   2    9.28    0.45
  -7  15   0    2.24    0.18
  -7 -15   0    1.89    0.24
  -5  15  -2   11.63    0.54
  -5  15  -2    9.91    0.68
  -5 -15  -2   10.63    0.60
  -3  15  -4    5.00    0.56
  -3  15  -4    5.30    0.32
  -3 -15  -4    5.61    0.38
  -1 -15  -6    7.20    0.42
  -8  16   1    1.92    0.19
  -6  16  -1    3.49    0.23
  -6 -16  -1    3.26    0.30
  -4  16  -3    0.94    0.13
  -4 -16  -3    1.11    0.25
  -2  16  -5    0.78    0.10
  -2 -16  -5    0.68    0.12
  -7  17   0   45.36    1.90
  -5  17  -2    3.03    0.19
  -5 -17  -2    2.70    0.25
  14   0  -6   41.18    1.80
 -12   0   4    0.77    0.41
  12   0  -4    0.75    0.12
 -12   0   4    0.23    0.45
 -10   0   2   40.58    2.01
 -10   0   2   39.52    1.75
  10   0  -2   39.90    1.72
 -10   0   2   40.55    1.96
  -8   0   0  291.12   12.22
  -8   0   0  299.94   12.24
  -6   0  -2    4.53    0.35
   6   0   2    4.77    0.31
   6   0   2    4.47    0.27
  -6   0  -2    4.66    0.32
  -6   0  -2    4.94    0.43
   4   0   4  200.20    8.40
  -4   0  -4  207.62    8.56
   2   0   6   39.57    1.71
  -2   0  -6   38.27    1.72
   2   0   6   31.89    1.89
   0   0  -8   14.88    0.85
   0   0   8   17.20    0.86
   0   0   8   13.25    1.25
  -2   0  10   28.79    1.43
  15   1  -7   28.50    1.18
 -15   1   7   24.95    1.17
  15  -1  -7   27.99    1.17
 -13   1   5   -0.89    0.54
  13   1  -5    0.06    0.08
  13  -1  -5    0.13    0.08
  13  -1  -5    0.05    0.10
 -11   1   3    4.24    0.31
 -11   1   3    4.73    0.67
  11   1  -3    4.30    0.28
 -11   1   3    3.67    0.50
  11  -1  -3    3.95    0.33
 -11  -1   3    5.05    0.55
  11  -1  -3    4.66    0.28
 -11  -1   3    5.02    0.64
  -9   1   1   33.44    1.47
  -9   1   1   35.61    1.68
  -9   1   1   34.01    1.74
   9   1  -1   33.55    1.44
  -9  -1   1   33.59    1.48
  -9  -1   1   31.94    1.58
  -9  -1   1   32.77    1.62
   9  -1  -1   33.39    1.44
  -7   1  -1   87.13    3.62
  -7   1  -1   81.73    3.57
  -7   1  -1   76.30    3.41
   7   1   1   77.98    3.37
   7  -1   1   83.33    3.44
   7  -1   1   80.13    3.37
  -7  -1  -1   84.98    3.55
  -7  -1  -1   80.62    3.43
   5   1   3    2.40    0.22
  -5   1  -3    2.32    0.24
   5   1   3    2.83    0.23
  -5   1  -3    2.31    0.29
  -5   1  -3    2.61    0.39
   5  -1   3    2.84    0.23
  -5  -1  -3    2.25    0.30
  -5  -1  -3    2.49    0.26
   5  -1   3    2.45    0.21
  -3   1  -5    0.62    0.15
   3   1   5    0.83    0.16
  -3   1  -5    0.65    0.21
  -3   1  -5    0.85    0.27
   3  -1   5    0.62    0.14
  -3  -1  -5    0.90    0.20
  -3  -1  -5    0.68    0.14
  -1   1  -7   40.51    1.87
   1   1   7   41.72    1.87
   1  -1   7   41.64    1.86
  -1  -1  -7   41.22    1.90
   1  -1   7   38.38    2.09
   1   1  -9   36.08    1.61
  -1   1   9   34.25    1.58
  -1  -1   9   30.67    2.05
  -1  -1   9   33.24    1.58
   1  -1  -9   33.47    1.62
  -3  -1  11    2.98    0.26
   3  -1 -11    3.26    0.25
  14   2  -6    0.26    0.09
 -14   2   6    0.23    0.09
  14   2  -6    0.24    0.11
  14  -2  -6    0.19    0.08
  12   2  -4   70.02    2.96
 -12   2   4   68.21    3.43
 -12   2   4   70.35    2.91
 -12   2   4   71.95    2.98
  12  -2  -4   68.82    3.02
  12  -2  -4   72.61    2.96
  10   2  -2   51.25    2.17
 -10   2   2   50.37    2.20
 -10   2   2   53.56    2.59
 -10   2   2   55.55    2.76
 -10   2   2   48.88    2.13
 -10  -2   2   52.49    2.73
  10  -2  -2   50.41    2.24
  10  -2  -2   50.70    2.17
  -8   2   0   78.13    3.45
  -8   2   0   68.95    3.11
  -8   2   0   82.76    3.41
   8   2   0   71.50    3.13
  -8   2   0   75.05    3.18
   8  -2   0   75.73    3.21
  -8  -2   0   76.59    3.20
   8  -2   0   74.31    3.15
  -8  -2   0   80.02    3.30
  -6   2  -2   22.67    1.21
  -6   2  -2   20.13    0.98
  -6   2  -2   21.34    1.13
   6   2   2   20.14    0.93
   6  -2   2   22.93    1.11
  -6  -2  -2   20.62    1.03
   6  -2   2   20.51    0.94
  -4   2  -4    0.36    0.20
   4   2   4    0.38    0.12
  -4   2  -4    0.70    0.28
   4   2   4    0.39    0.12
  -4   2  -4    0.26    0.11
  -4  -2  -4    0.21    0.15
   4  -2   4    0.29    0.11
   4  -2   4    0.17    0.10
  -2   2  -6   37.60    1.71
  -2   2  -6   35.47    1.66
   2   2   6   36.85    1.68
   2  -2   6   38.69    1.68
  -2  -2  -6   38.14    1.62
   2  -2   6   31.44    1.83
  -2  -2  -6   36.60    1.73
   0   2  -8    6.44    0.46
   0   2   8    6.50    0.45
   0  -2   8    6.19    0.44
   0  -2  -8    6.30    0.50
  -2   2  10    6.39    0.44
  -2  -2  10    6.34    0.45
   2  -2 -10    6.63    0.42
   2  -2 -10    5.75    0.51
  15   3  -7   10.44    0.56
  15   3  -7   11.82    0.54
  15  -3  -7   12.18    0.61
 -15  -3   7   11.81    0.57
 -13   3   5    0.69    0.61
 -13   3   5   -0.04    0.06
  13   3  -5    0.06    0.07
  13  -3  -5    0.17    0.08
  13  -3  -5    0.14    0.11
 -11   3   3  104.70    4.30
 -11   3   3  102.01    4.68
 -11   3   3  100.22    4.34
  11   3  -3  103.36    4.33
 -11  -3   3  101.48    4.57
  11  -3  -3  104.37    4.40
  11  -3  -3  116.56    4.50
  -9   3   1   70.57    2.91
  -9   3   1   71.09    3.32
  -9   3   1   69.84    3.20
   9   3  -1   69.42    2.92
  -9   3   1   67.09    2.95
   9  -3  -1   70.35    2.93
  -9  -3   1   73.59    2.99
  -9  -3   1   71.23    3.07
   9  -3  -1   68.94    3.00
  -7   3  -1   23.08    1.25
   7   3   1   21.85    0.97
  -7   3  -1   22.57    1.25
  -7   3  -1   21.78    1.02
  -7   3  -1   20.08    0.95
   7  -3   1   23.35    1.04
   7  -3   1   22.02    0.98
  -7  -3  -1   21.57    1.05
  -7  -3  -1   23.11    1.04
  -5   3  -3  136.55    5.88
  -5   3  -3  130.56    5.56
   5  -3   3  136.86    5.58
  -5  -3  -3  130.02    5.62
   5  -3   3  136.11    5.53
  -3   3  -5    1.64    0.22
  -3   3  -5    1.30    0.39
  -3   3  -5    1.75    0.30
   3   3   5    1.84    0.35
  -3  -3  -5    1.45    0.27
   3  -3   5    2.16    0.22
  -3  -3  -5    1.79    0.20
  -1   3  -7    2.72    0.29
  -1   3  -7    2.54    0.42
   1   3   7    3.41    0.30
   1  -3   7    3.34    0.55
   1  -3   7    2.90    0.28
  -1  -3  -7    3.30    0.41
  -1  -3  -7    3.27    0.28
  -1   3   9    0.55    0.13
   1  -3  -9    0.35    0.16
   1  -3  -9    0.53    0.13
  -1  -3   9    0.07    0.74
  -1  -3   9    0.48    0.13
  -3   3  11   12.45    0.63
  -3  -3  11   10.45    0.61
   3  -3 -11   12.96    0.67
 -14   4   6    7.50    0.39
  14   4  -6    8.77    0.43
  14  -4  -6    8.67    0.42
 -12   4   4   16.57    1.34
 -12   4   4   16.22    1.32
  12   4  -4   17.85    0.81
 -12   4   4   17.81    0.78
  12  -4  -4   17.21    0.85
 -12  -4   4   16.21    1.11
  12  -4  -4   18.20    0.81
 -10   4   2    6.43    0.33
 -10   4   2    6.33    0.72
  10   4  -2    6.53    0.35
 -10   4   2    6.49    0.68
  10  -4  -2    6.05    0.35
  10  -4  -2    5.96    0.40
 -10  -4   2    5.54    0.50
  -8   4   0   49.10    2.47
   8   4   0   50.32    2.12
  -8   4   0   50.96    2.41
  -8  -4   0   50.38    2.18
  -8  -4   0   48.43    2.18
   8  -4   0   52.62    2.20
   8  -4   0   51.01    2.13
  -6   4  -2   34.25    1.58
  -6   4  -2   34.72    1.64
  -6   4  -2   40.96    1.96
  -6   4  -2   39.40    1.88
  -6  -4  -2   39.66    1.70
   6  -4   2   37.76    1.61
   6  -4   2   37.26    1.67
  -4   4  -4   71.54    3.70
  -4   4  -4   74.05    3.26
  -4   4  -4   84.35    3.52
  -4   4  -4   81.87    3.34
  -4  -4  -4   70.90    3.41
   4  -4   4   84.98    3.37
   4  -4   4   82.65    3.31
  -2   4  -6    1.15    0.44
  -2   4  -6    0.94    0.18
  -2   4  -6    0.75    0.29
   2   4   6    1.06    0.19
   2  -4   6    0.86    0.16
  -2  -4  -6    0.84    0.15
  -2  -4  -6    0.87    0.21
   0   4  -8    0.87    0.51
   0   4   8    0.93    0.17
   0  -4  -8    0.89    0.16
   0  -4   8    0.84    0.17
   0  -4   8    1.18    0.46
   0  -4  -8    0.89    0.22
  -2   4  10   14.17    0.72
   2  -4 -10   14.69    0.74
  -2  -4  10   13.58    0.71
   2  -4 -10   13.54    0.79
  15   5  -7    0.33    0.10
 -15  -5   7    0.23    0.08
  15  -5  -7    0.07    0.14
  13   5  -5    1.14    0.14
 -13   5   5    1.11    0.16
  13  -5  -5    1.21    0.14
 -11   5   3   17.82    1.27
 -11   5   3   17.50    1.35
 -11   5   3   18.99    0.81
  11   5  -3   18.21    0.83
 -11  -5   3   17.53    1.03
  11  -5  -3   17.32    0.88
  11  -5  -3   18.16    0.84
  -9   5   1    8.16    0.40
  -9   5   1    8.18    0.72
   9   5  -1    8.18    0.42
  -9   5   1    8.13    0.81
   9  -5  -1    7.53    0.47
  -9  -5   1    8.28    0.47
  -9  -5   1    8.28    0.49
   9  -5  -1    8.31    0.43
  -7   5  -1    1.68    0.36
  -7   5  -1    1.33    0.30
  -7   5  -1    2.19    0.17
   7  -5   1    2.00    0.18
   7  -5   1    2.22    0.22
  -7  -5  -1    1.85    0.21
  -5   5  -3   10.40    0.75
  -5   5  -3   12.36    0.94
   5  -5   3   10.30    0.54
   5  -5   3    9.89    0.57
  -5  -5  -3   10.79    0.63
  -3   5  -5   18.82    0.84
  -3   5  -5   20.19    0.92
  -3   5  -5   13.85    1.93
  -3   5  -5   20.50    1.11
  -3  -5  -5   17.19    0.89
   3  -5   5   19.65    0.93
  -3  -5  -5   15.75    0.98
   1   5   7   26.19    1.32
  -1   5  -7   24.57    1.18
  -1   5  -7   21.66    1.32
   1  -5   7   23.94    1.14
  -1  -5  -7   21.48    1.22
  -1  -5  -7   23.98    1.14
  -1   5   9    1.97    0.21
   1  -5  -9    2.01    0.24
  -1  -5   9    1.80    0.21
   1  -5  -9    1.86    0.28
  -3   5  11    0.28    0.12
   3  -5 -11    0.12    0.08
  14   6  -6    9.89    0.49
 -14   6   6   10.00    0.51
  14  -6  -6   10.13    0.49
 -14  -6   6   10.92    0.54
 -12   6   4    4.52    0.26
 -12   6   4    2.86    1.13
  12   6  -4    4.46    0.28
  12  -6  -4    4.50    0.28
  10   6  -2   60.50    2.53
 -10   6   2   61.02    3.07
 -10   6   2   63.42    2.52
 -10   6   2   57.03    2.91
 -10  -6   2   59.56    2.59
  10  -6  -2   59.07    2.59
  -8   6   0   93.67    4.41
  -8   6   0   97.50    4.50
  -8   6   0   97.92    4.05
  -8  -6   0   98.10    4.14
   8  -6   0  100.48    4.14
   8  -6   0  101.36    4.08
  -6   6  -2   73.14    3.41
  -6   6  -2   71.82    3.34
  -6   6  -2   70.86    2.99
   6  -6   2   70.24    3.07
  -6  -6  -2   73.52    3.11
   6  -6   2   72.15    3.02
  -4   6  -4    5.02    0.55
  -4   6  -4    5.53    0.33
  -4   6  -4    6.39    0.80
   4  -6   4    5.12    0.37
  -4  -6  -4    6.08    0.46
  -4  -6  -4    5.39    0.37
  -2   6  -6    4.64    0.30
  -2   6  -6    4.40    0.34
   2   6   6    4.77    0.35
  -2   6  -6    3.49    0.74
  -2  -6  -6    4.05    0.33
   2  -6   6    4.77    0.34
   0   6  -8   45.16    2.31
   0   6   8   46.33    2.01
   0  -6  -8   46.64    2.14
   0  -6  -8   45.42    2.05
  -2   6  10    8.38    0.45
   2  -6 -10    7.27    0.46
  -2  -6  10    7.99    0.47
  13   7  -5    7.64    0.41
 -13   7   5    7.78    0.39
  13  -7  -5    7.84    0.41
 -13  -7   5    8.77    0.47
  11   7  -3    4.16    0.28
 -11   7   3    4.64    0.27
 -11   7   3    5.02    0.88
 -11   7   3    2.75    0.61
 -11  -7   3    4.67    0.33
  11  -7  -3    4.36    0.28
  -9   7   1   57.86    2.92
  -9   7   1   58.87    2.51
   9   7  -1   61.45    2.52
  -9  -7   1   61.25    2.60
   9  -7  -1   59.63    2.58
   9  -7  -1   60.52    2.54
  -7   7  -1   56.86    2.40
  -7   7  -1   56.73    2.81
  -7   7  -1   55.91    2.81
   7  -7   1   58.66    2.43
  -7  -7  -1   58.13    2.50
   7  -7   1   56.99    2.48
  -5   7  -3   10.37    0.81
  -5   7  -3   10.61    0.52
  -5   7  -3   11.61    1.23
   5  -7   3    9.24    0.52
  -5  -7  -3   10.09    0.54
  -5  -7  -3   10.30    0.61
   5  -7   3    9.84    0.56
  -3   7  -5    0.21    0.25
  -3   7  -5    0.05    0.52
  -3   7  -5    0.58    0.12
  -3  -7  -5    0.26    0.15
  -3  -7  -5    0.14    0.10
   3  -7   5    0.13    0.09
  -1   7  -7    2.86    0.25
  -1   7  -7    1.83    0.49
   1   7   7    2.87    0.25
  -1  -7  -7    2.80    0.34
   1  -7   7    2.84    0.25
  -1  -7  -7    2.60    0.28
  -1   7   9   10.10    0.52
   1  -7  -9   11.09    0.63
   1  -7  -9    8.98    0.56
  -1  -7   9    9.23    0.50
 -14   8   6   12.30    0.59
  14   8  -6   15.08    0.67
 -14  -8   6   13.28    0.64
 -12   8   4    4.09    0.26
 -12  -8   4    5.01    0.33
 -10   8   2   -1.05    0.81
 -10   8   2    0.09    0.37
  -8   8   0    0.78    0.40
  -8   8   0    0.50    0.10
  -8  -8   0    0.61    0.13
   8  -8   0    0.28    0.11
   8  -8   0    0.30    0.10
  -6   8  -2   33.34    1.82
  -6   8  -2   34.23    1.44
  -6   8  -2   35.23    1.94
   6  -8   2   33.45    1.46
  -6  -8  -2   34.32    1.54
  -6  -8  -2   30.97    1.48
   6  -8   2   31.70    1.49
  -4   8  -4   62.18    3.23
  -4   8  -4   62.07    2.64
  -4   8  -4   63.31    3.22
   4  -8   4   58.79    2.67
  -4  -8  -4   64.81    2.69
  -4  -8  -4   63.17    2.77
  -2   8  -6   59.00    2.45
  -2   8  -6   61.89    4.00
  -2   8  -6   54.67    2.76
  -2  -8  -6   53.00    2.51
  -2  -8  -6   60.85    2.61
   2  -8   6   58.51    2.49
   0   8   8   13.70    0.66
   0   8  -8   13.30    0.73
   0  -8  -8   14.22    0.77
   0  -8   8   12.92    0.65
   0  -8  -8   12.36    0.72
  -2   8  10   22.45    1.06
   2  -8 -10   25.75    1.21
 -13   9   5    7.51    0.38
  13   9  -5    7.55    0.39
 -13  -9   5    8.44    0.44
 -11   9   3    0.34    0.62
  11   9  -3    0.12    0.08
 -11   9   3   -0.06    0.06
 -11  -9   3    0.47    0.13
  11  -9  -3   -0.05    0.07
  -9   9   1   45.41    1.97
  -9   9   1   46.01    2.53
  -9  -9   1   48.03    2.06
  -7   9  -1   26.58    1.57
  -7   9  -1   26.02    1.63
  -7  -9  -1   23.68    1.15
   7  -9   1   23.47    1.12
  -5   9  -3    4.14    0.60
  -5   9  -3    3.18    0.70
   5  -9   3    3.04    0.26
  -5  -9  -3    3.57    0.29
  -3   9  -5    3.90    0.60
  -3   9  -5    5.26    0.32
  -3  -9  -5    4.49    0.39
  -3  -9  -5    4.76    0.35
   3  -9   5    4.19    0.31
  -1   9  -7    4.79    0.31
  -1  -9  -7    4.45    0.38
  -1  -9  -7    4.40    0.35
  -1   9   9    0.59    0.15
   1  -9  -9    0.69    0.15
   1  -9  -9    0.61    0.15
 -12  10   4   13.94    0.64
  12  10  -4   13.45    0.64
 -12 -10   4   15.03    0.71
 -10  10   2   47.91    2.75
 -10  10   2   51.51    2.14
  10 -10  -2   48.70    2.14
 -10 -10   2   53.26    2.23
  -8  10   0   16.35    0.71
  -8  10   0   13.40    1.63
  -8  10   0   13.53    1.17
  -8 -10   0   14.10    0.78
  -8 -10   0   15.25    0.78
   8 -10   0   15.37    0.72
  -6  10  -2   29.32    1.74
  -6  10  -2   30.04    1.30
  -6  10  -2   28.89    1.90
  -6 -10  -2   29.59    1.38
  -6 -10  -2   28.48    1.35
  -4  10  -4    0.27    0.10
  -4  10  -4   -0.48    0.76
  -4  10  -4    0.10    0.33
  -4 -10  -4    0.31    0.11
  -4 -10  -4    0.73    0.17
  -2  10  -6   10.89    0.57
  -2  10  -6   10.60    0.97
  -2 -10  -6   11.53    0.62
  -2 -10  -6   10.48    0.64
   0  10  -8   23.79    1.11
   0 -10  -8   23.73    1.15
   0 -10  -8   25.59    1.16
 -13  11   5    0.35    0.07
  13  11  -5    0.33    0.11
 -13 -11   5    0.38    0.08
 -11  11   3   32.78    1.39
  11  11  -3   31.99    1.42
 -11 -11   3   32.72    1.46
  -9  11   1    2.91    0.22
  -9  11   1    2.18    0.64
  -9 -11   1    3.61    0.29
  -7  11  -1    0.07    0.07
  -7  11  -1    0.28    0.44
  -7 -11  -1    0.10    0.10
  -7 -11  -1    0.08    0.12
  -5  11  -3   12.49    1.08
  -5  11  -3   14.18    0.69
  -5 -11  -3   14.49    0.74
  -5 -11  -3   14.09    0.76
  -3  11  -5    8.51    0.48
  -3  11  -5    7.74    0.95
  -3 -11  -5    8.58    0.54
  -3 -11  -5    9.07    0.52
  -1  11  -7   37.90    1.62
  -1 -11  -7   35.27    1.67
  -1 -11  -7   38.73    1.68
   1 -11  -9    2.60    0.22
 -12  12   4    3.37    0.23
 -12 -12   4    3.44    0.24
 -10  12   2    4.66    0.28
 -10 -12   2    4.90    0.33
  -8  12   0    0.35    0.09
  -8 -12   0    0.29    0.11
  -8 -12   0    0.28    0.15
  -6  12  -2    8.96    0.46
  -6  12  -2    8.96    1.01
  -6 -12  -2    8.29    0.51
  -6 -12  -2    7.81    0.50
  -4  12  -4  106.73    4.38
  -4 -12  -4  108.49    4.44
  -4 -12  -4  100.63    4.44
  -2  12  -6    1.48    0.17
  -2 -12  -6    1.18    0.18
  -2 -12  -6    1.23    0.18
   0  12  -8    0.08    0.14
   0 -12  -8    0.09    0.08
 -11  13   3   32.50    1.37
 -11 -13   3   32.01    1.41
  -9  13   1    2.37    0.18
  -9 -13   1    2.01    0.21
  -7  13  -1    6.99    0.40
  -7 -13  -1    7.12    0.44
  -7 -13  -1    6.86    0.45
  -5  13  -3   13.77    0.69
  -5 -13  -3   12.05    0.66
  -5 -13  -3   11.88    0.66
  -3  13  -5    1.44    0.17
  -3 -13  -5    1.74    0.22
  -3 -13  -5    1.66    0.21
  -1  13  -7    0.76    0.12
  -1 -13  -7    0.87    0.21
 -10  14   2   18.21    0.78
 -10 -14   2   16.93    0.81
  -8  14   0   29.09    1.16
  -8 -14   0   26.03    1.23
  -8 -14   0   23.80    1.19
  -6  14  -2    3.11    0.22
  -6 -14  -2    2.73    0.27
  -6 -14  -2    2.85    0.28
  -4  14  -4    4.21    0.27
  -4 -14  -4    4.18    0.31
  -2  14  -6    2.92    0.24
  -2 -14  -6    2.69    0.24
  -9  15   1   14.46    0.73
  -7  15  -1   36.62    1.46
  -7 -15  -1   30.99    1.49
  -5  15  -3    1.62    0.16
  -5 -15  -3    1.59    0.21
  -3  15  -5    0.65    0.10
  -3 -15  -5    0.92    0.14
  -8  16   0   39.43    1.66
  -6  16  -2    1.11    0.12
  -4  16  -4    1.61    0.14
  -4 -16  -4    1.24    0.17
  16   0  -7   -0.03    0.05
  14   0  -5   -0.13    0.07
 -14   0   5   -0.05    0.07
  12   0  -3   -0.07    0.08
 -12   0   3    0.01    0.51
 -12   0   3    0.00    0.08
  12   0  -3    0.09    0.08
 -12   0   3   -0.08    0.67
  10   0  -1    0.01    0.06
 -10   0   1    0.05    0.09
 -10   0   1   -0.10    0.34
 -10   0   1    0.20    0.20
   8   0   1    0.20    0.08
   8   0   1    0.06    0.08
  -8   0  -1   -0.04    0.08
  -8   0  -1    0.01    0.17
  -6   0  -3   -0.02    0.09
   6   0   3    0.03    0.08
   6   0   3    0.02    0.07
  -6   0  -3    0.30    0.19
   4   0   5   -0.06    0.08
  -4   0  -5    0.00    0.11
   2   0   7   -0.01    0.10
  -2   0  -7   -0.01    0.11
   0   0  -9   -0.01    0.12
   0   0   9    0.00    0.10
  -2   0  11   -0.06    0.06
   2   0 -11    0.03    0.09
  15   1  -6   18.82    0.94
  15   1  -6   18.52    0.87
  15  -1  -6   19.84    0.88
 -15  -1   6   21.71    0.97
  13   1  -4    0.65    0.11
 -13   1   4    0.45    0.11
  13   1  -4    0.53    0.15
  13  -1  -4    0.32    0.09
 -13  -1   4    0.68    0.14
  13  -1  -4    0.35    0.12
 -11   1   2   10.53    0.57
 -11   1   2   10.80    0.97
 -11   1   2   11.06    0.85
 -11  -1   2   12.25    0.69
 -11  -1   2   10.57    0.80
  -9   1   0   88.24    3.98
   9   1   0   88.84    3.76
  -9   1   0   87.16    3.80
  -9   1   0   93.23    4.02
   9  -1   0   94.93    3.85
  -9  -1   0   90.92    3.95
   9  -1   0   92.17    3.76
  -9  -1   0   90.03    3.81
  -7   1  -2   28.06    1.46
   7   1   2   29.13    1.28
  -7   1  -2   27.28    1.28
  -7   1  -2   27.24    1.34
   7   1   2   28.75    1.23
  -7  -1  -2   26.88    1.38
   7  -1   2   28.49    1.23
  -7  -1  -2   27.89    1.30
   7  -1   2   28.01    1.29
  -5   1  -4   83.60    3.80
   5   1   4   89.05    3.60
  -5   1  -4   85.13    3.61
   5  -1   4   91.47    3.61
  -5  -1  -4   87.54    3.65
   5  -1   4   77.40    3.55
  -5  -1  -4   77.57    3.65
  -3   1  -6    4.61    0.38
   3   1   6    3.69    0.35
  -3  -1  -6    4.83    0.40
   3  -1   6    4.36    0.36
  -1   1  -8   22.25    1.10
   1   1   8   20.49    1.09
   1  -1   8   20.59    1.09
  -1  -1  -8   21.50    1.13
  -1  -1  -8   22.25    1.03
  -1   1  10    3.71    0.32
  -1  -1  10    3.78    0.32
   1  -1 -10    4.08    0.30
  14   2  -5    0.13    0.10
  14   2  -5    0.06    0.09
  14  -2  -5    0.07    0.10
  14  -2  -5    0.01    0.11
 -14  -2   5    0.02    0.06
 -12   2   3   49.40    2.60
 -12   2   3   51.91    2.26
 -12   2   3   47.70    2.64
  12   2  -3   55.61    2.24
 -12  -2   3   56.01    2.30
  12  -2  -3   55.21    2.32
 -12  -2   3   50.63    2.50
 -10   2   1    3.93    0.51
 -10   2   1    4.74    0.32
  10   2  -1    5.00    0.29
 -10   2   1    4.07    0.57
 -10  -2   1    4.63    0.32
  10  -2  -1    4.77    0.29
 -10  -2   1    5.16    0.47
   8   2   1   56.13    2.40
  -8   2  -1   59.81    2.69
  -8   2  -1   56.94    2.46
  -8   2  -1   55.03    2.65
   8  -2   1   59.59    2.49
   8  -2   1   58.82    2.41
  -8  -2  -1   56.24    2.47
  -8  -2  -1   55.16    2.53
  -6   2  -3   55.24    2.56
  -6   2  -3   50.45    2.28
   6   2   3   50.48    2.27
  -6   2  -3   54.05    2.42
   6  -2   3   53.22    2.24
   6  -2   3   51.81    2.29
  -6  -2  -3   51.01    2.29
  -6  -2  -3   55.20    2.34
   4   2   5    8.39    0.53
  -4   2  -5    7.89    0.78
  -4   2  -5    8.27    0.52
  -4  -2  -5    9.04    0.59
   4  -2   5    8.97    0.53
  -2   2  -7   55.60    2.52
   2   2   7   54.72    2.55
   2  -2   7   58.53    2.55
  -2  -2  -7   61.28    2.52
  -2  -2  -7   55.77    2.59
   0   2  -9    3.35    0.31
   0   2   9    3.51    0.32
   0  -2   9    3.18    0.30
   0  -2  -9    2.98    0.35
  -2   2  11    0.04    0.07
   2   2 -11    0.11    0.12
   2  -2 -11    0.27    0.10
  -2  -2  11    0.13    0.09
  15   3  -6    0.01    0.08
  15   3  -6    0.00    0.05
 -15  -3   6   -0.04    0.05
  15  -3  -6   -0.02    0.05
  13   3  -4    4.41    0.27
 -13  -3   4    4.21    0.31
  13  -3  -4    4.23    0.32
  13  -3  -4    4.30    0.27
  11   3  -2    0.15    0.08
 -11   3   2   -0.26    0.30
 -11   3   2    0.25    0.12
 -11   3   2    0.05    0.09
 -11   3   2    0.07    0.41
 -11  -3   2    0.13    0.09
  11  -3  -2    0.28    0.09
 -11  -3   2   -0.34    0.25
  11  -3  -2    0.22    0.10
  -9   3   0   39.19    2.04
  -9   3   0   38.60    1.73
  -9   3   0   38.46    1.98
   9   3   0   39.30    1.69
   9  -3   0   41.52    1.78
  -9  -3   0   38.19    1.80
   9  -3   0   40.73    1.70
  -9  -3   0   40.23    1.76
  -7   3  -2   10.43    0.81
  -7   3  -2   10.88    0.77
  -7   3  -2   10.63    0.58
   7  -3   2   10.89    0.54
  -7  -3  -2    9.85    0.51
  -7  -3  -2   10.65    0.60
   7  -3   2   10.85    0.59
   5   3   4   12.32    0.66
  -5   3  -4   11.76    0.80
   5   3   4   12.25    0.65
  -5   3  -4   13.34    1.21
  -5   3  -4   11.19    0.64
  -5  -3  -4   11.50    0.70
   5  -3   4   11.66    0.61
   5  -3   4   12.43    0.66
  -3   3  -6    1.54    0.47
   3   3   6    1.19    0.21
  -3   3  -6    1.48    0.23
   3  -3   6    1.49    0.22
  -3  -3  -6    1.24    0.18
  -3  -3  -6    1.07    0.26
  -1   3  -8    2.61    0.28
   1   3   8    2.99    0.29
  -1  -3  -8    2.24    0.34
  -1  -3  -8    2.48    0.26
   1  -3   8    2.80    0.28
  -1   3  10   48.55    2.04
  -1  -3  10   43.76    2.02
   1  -3 -10   45.59    2.00
  14   4  -5    1.14    0.13
 -14  -4   5    1.27    0.17
  14  -4  -5    1.26    0.14
  12   4  -3   26.12    1.13
 -12   4   3   24.32    1.67
 -12   4   3   24.30    1.10
  12  -4  -3   25.09    1.19
 -12  -4   3   27.16    1.20
  10   4  -1    9.37    0.47
 -10   4   1    7.57    0.77
 -10   4   1    8.74    0.94
 -10   4   1    9.10    0.45
  10  -4  -1    9.35    0.54
 -10  -4   1    9.49    0.54
 -10  -4   1    9.86    0.61
  10  -4  -1    9.86    0.50
  -8   4  -1    1.50    0.39
  -8   4  -1    1.40    0.15
   8   4   1    1.46    0.16
   8  -4   1    1.14    0.15
   8  -4   1    1.23    0.19
  -8  -4  -1    1.60    0.20
   6   4   3    6.75    0.43
  -6   4  -3    7.29    0.46
  -6   4  -3    7.53    0.65
  -6  -4  -3    8.66    0.52
   6  -4   3    7.00    0.46
   6  -4   3    7.91    0.43
  -4   4  -5   25.52    1.19
  -4   4  -5   25.26    1.64
  -4   4  -5   25.73    1.37
   4  -4   5   25.64    1.22
  -4  -4  -5   23.78    1.28
  -2   4  -7    2.52    0.27
   2   4   7    2.39    0.26
  -2  -4  -7    1.70    0.29
   2  -4   7    2.35    0.25
  -2  -4  -7    2.18    0.24
   0   4   9    0.79    0.25
   0  -4  -9    0.74    0.23
   0  -4  -9    0.67    0.14
   0  -4   9    0.80    0.16
  -2   4  11    0.04    0.06
  -2  -4  11    0.10    0.11
   2  -4 -11    0.11    0.10
  15   5  -6    1.57    0.18
  15   5  -6    1.33    0.17
  15  -5  -6    1.25    0.12
 -13   5   4    3.89    0.24
  13   5  -4    3.87    0.26
  13  -5  -4    4.52    0.27
 -13  -5   4    4.33    0.31
  11   5  -2    4.73    0.29
 -11   5   2    4.58    0.27
 -11   5   2    3.13    0.59
 -11  -5   2    4.97    0.34
  11  -5  -2    4.60    0.30
  11  -5  -2    4.39    0.33
   9   5   0  153.85    6.17
  -9   5   0  146.00    6.16
  -9   5   0  144.01    6.54
   9  -5   0  154.94    6.27
  -9  -5   0  150.75    6.26
   9  -5   0  152.44    6.20
  -7   5  -2   18.29    1.22
  -7   5  -2   17.45    0.81
  -7   5  -2   17.69    1.15
   7  -5   2   18.09    0.84
  -7  -5  -2   18.68    0.93
  -5   5  -4   39.66    1.90
  -5   5  -4   44.41    2.18
  -5   5  -4   45.60    2.43
  -5  -5  -4   45.66    2.07
   5  -5   4   45.83    1.99
   5  -5   4   46.13    1.93
  -3   5  -6    2.31    0.68
  -3   5  -6    4.47    0.53
   3  -5   6    4.06    0.32
  -3  -5  -6    3.23    0.39
   1   5   8   16.89    0.80
  -1  -5  -8   13.86    0.89
  -1  -5  -8   14.92    0.80
   1  -5   8   16.11    0.81
  -1   5  10   12.41    0.58
  -1  -5  10   10.95    0.55
   1  -5 -10    9.64    0.63
   1  -5 -10   10.22    0.60
 -14   6   5    3.03    0.20
  14   6  -5    3.36    0.21
  14  -6  -5    3.37    0.22
 -14  -6   5    3.56    0.25
 -12   6   3    3.51    0.73
 -12   6   3    4.54    0.26
  12   6  -3    4.53    0.27
  12  -6  -3    3.33    0.39
 -12  -6   3    4.49    0.33
  12  -6  -3    4.61    0.29
 -10   6   1    2.50    0.19
 -10   6   1    2.33    0.49
 -10   6   1    2.12    0.48
  10   6  -1    2.69    0.26
 -10  -6   1    2.49    0.24
  10  -6  -1    1.98    0.23
  10  -6  -1    2.21    0.21
  -8   6  -1   -0.31    0.33
  -8   6  -1    0.14    0.34
  -8   6  -1    0.33    0.09
   8  -6   1    0.23    0.10
   8  -6   1    0.28    0.12
  -8  -6  -1    0.57    0.15
  -6   6  -3    7.13    0.40
  -6   6  -3    7.18    0.83
  -6   6  -3    7.09    0.72
   6  -6   3    7.95    0.48
  -6  -6  -3    7.82    0.52
   6  -6   3    7.49    0.43
  -4   6  -5    1.44    0.16
  -4   6  -5    1.23    0.35
  -4   6  -5    2.21    0.70
  -4  -6  -5    1.17    0.18
  -4  -6  -5    1.51    0.29
   4  -6   5    1.40    0.21
   2   6   7   13.85    0.69
  -2  -6  -7   11.98    0.79
   2  -6   7   13.14    0.70
   0   6   9   11.77    0.57
   0  -6  -9   11.12    0.67
   0  -6   9   10.64    0.56
   0  -6  -9    9.11    0.57
  15   7  -6   16.17    0.74
  15   7  -6   16.06    0.70
 -15  -7   6   15.65    0.73
 -13   7   4    0.19    0.07
  13   7  -4    0.12    0.07
  13  -7  -4    0.08    0.07
 -13  -7   4    0.06    0.07
 -11   7   2   13.56    0.62
  11   7  -2   13.56    0.63
 -11   7   2   12.32    1.24
 -11  -7   2   15.30    0.72
  11  -7  -2   11.56    0.66
  11  -7  -2   13.14    0.65
  -9   7   0   40.66    2.24
  -9   7   0   41.62    2.23
  -9   7   0   41.23    1.75
   9  -7   0   38.87    1.81
   9  -7   0   42.19    1.78
  -9  -7   0   41.85    1.84
  -7   7  -2   14.27    1.14
  -7   7  -2   13.67    0.66
  -7   7  -2   15.12    1.46
   7  -7   2   14.49    0.74
  -7  -7  -2   15.88    0.98
   7  -7   2   12.44    0.81
  -5   7  -4    6.95    0.40
  -5   7  -4    8.81    1.05
  -5   7  -4    7.72    0.76
   5  -7   4    7.54    0.48
  -5  -7  -4    7.23    0.44
  -5  -7  -4    7.26    0.53
  -3   7  -6    3.25    0.54
  -3   7  -6    4.15    1.01
  -3   7  -6    3.74    0.29
   3  -7   6    4.41    0.32
  -3  -7  -6    3.98    0.40
  -3  -7  -6    4.13    0.32
   1   7   8   14.10    0.67
   1  -7   8   13.17    0.67
  -1  -7  -8   11.94    0.69
  -1  -7  -8   13.25    0.80
  -1   7  10    5.06    0.30
   1  -7 -10    5.06    0.33
 -14   8   5    0.46    0.09
  14   8  -5    0.48    0.08
 -14  -8   5    0.53    0.11
 -12   8   3   16.05    0.77
  12   8  -3   15.98    0.76
 -12  -8   3   17.99    0.85
 -10   8   1    0.47    0.41
 -10   8   1    0.82    0.11
  10  -8  -1    0.61    0.12
 -10  -8   1    0.67    0.14
  -8   8  -1    3.69    0.65
  -8   8  -1    3.05    0.22
  -8   8  -1    2.30    0.49
   8  -8   1    2.60    0.23
  -8  -8  -1    3.47    0.29
   8  -8   1    2.56    0.25
  -6   8  -3    0.28    0.09
  -6   8  -3    0.16    0.31
  -6   8  -3    1.16    0.55
   6  -8   3    0.26    0.11
  -6  -8  -3    0.15    0.12
  -4   8  -5   -0.20    0.35
  -4   8  -5   -0.07    0.72
  -4   8  -5    0.14    0.10
  -4  -8  -5    0.16    0.10
   4  -8   5    0.07    0.09
  -4  -8  -5    0.09    0.13
   2   8   7    6.18    0.39
  -2  -8  -7    6.57    0.47
   2  -8   7    6.32    0.39
  -2  -8  -7    6.92    0.50
   0   8   9   -0.03    0.07
   0  -8  -9    0.11    0.10
   0  -8  -9   -0.05    0.10
 -13   9   4    4.96    0.29
  13   9  -4    6.18    0.36
  13  -9  -4    5.09    0.31
 -13  -9   4    5.97    0.35
  11   9  -2    7.81    0.41
 -11   9   2    7.89    0.41
 -11  -9   2    8.79    0.49
  11  -9  -2    7.93    0.43
  -9   9   0   21.11    1.54
  -9   9   0   21.80    1.00
  -9  -9   0   23.87    1.10
  -7   9  -2    6.40    0.92
  -7   9  -2    8.78    0.46
  -7   9  -2    9.49    0.92
  -7  -9  -2    9.33    0.55
   7  -9   2    9.17    0.48
   7  -9   2    8.41    0.49
  -5   9  -4    7.51    1.48
  -5   9  -4    7.30    0.40
  -5   9  -4    6.68    0.83
  -5  -9  -4    7.25    0.51
  -5  -9  -4    7.23    0.44
   5  -9   4    7.28    0.43
  -3   9  -6   35.09    1.52
  -3  -9  -6   35.36    1.65
  -3  -9  -6   37.14    1.57
   3  -9   6   31.36    1.63
   1   9   8   12.95    0.66
  -1  -9  -8   13.31    0.67
  -1  -9  -8   12.47    0.70
  12  10  -3    7.77    0.39
 -12  10   3    7.23    0.37
 -12 -10   3    7.79    0.44
 -10  10   1    0.14    0.07
 -10 -10   1    0.03    0.09
  10 -10  -1    0.01    0.07
  -8  10  -1    5.98    0.33
  -8 -10  -1    5.54    0.40
   8 -10   1    5.49    0.34
  -6  10  -3    6.36    0.36
  -6  10  -3    6.31    1.14
  -6 -10  -3    6.25    0.44
  -6 -10  -3    5.88    0.40
  -4  10  -5    0.09    0.09
  -4 -10  -5    0.01    0.09
  -4 -10  -5    0.05    0.11
  -2  10  -7    8.81    0.60
  -2 -10  -7   10.29    0.54
  -2 -10  -7    9.18    0.56
   0 -10  -9    0.09    0.09
   0 -10  -9    0.12    0.09
 -13  11   4   13.79    0.61
 -13 -11   4   14.08    0.66
 -11  11   2    0.00    0.06
 -11 -11   2    0.01    0.07
  -9  11   0    2.60    0.21
  -9 -11   0    2.69    0.26
  -7  11  -2    7.26    0.40
  -7 -11  -2    7.42    0.47
  -5  11  -4    1.01    0.14
  -5 -11  -4    0.92    0.16
  -5 -11  -4    1.38    0.22
  -3  11  -6    5.76    0.34
  -3 -11  -6    6.25    0.38
  -3 -11  -6    5.51    0.40
  -1 -11  -8    1.50    0.19
  -1 -11  -8    1.43    0.18
 -12  12   3   15.73    0.69
 -12 -12   3   15.65    0.74
 -10  12   1    0.01    0.06
 -10 -12   1    0.00    0.08
  -8  12  -1    0.42    0.10
  -8 -12  -1    0.28    0.11
  -6  12  -3    3.06    0.25
  -6 -12  -3    2.94    0.29
  -6 -12  -3    3.21    0.29
  -4  12  -5    0.81    0.12
  -4 -12  -5    0.53    0.13
  -4 -12  -5    0.55    0.13
  -2 -12  -7    0.30    0.11
  -2 -12  -7    0.44    0.12
 -11  13   2    0.04    0.06
 -11 -13   2    0.01    0.07
  -9  13   0    3.97    0.24
  -9 -13   0    3.64    0.28
  -7  13  -2    6.07    0.34
  -7 -13  -2    5.88    0.39
  -5  13  -4    2.92    0.22
  -5 -13  -4    2.94    0.26
  -5 -13  -4    3.09    0.41
  -3  13  -6   -0.13    0.08
  -3 -13  -6   -0.31    0.18
  -3 -13  -6   -0.01    0.09
 -10  14   1    4.41    0.25
 -10 -14   1    4.28    0.31
  -8  14  -1   15.56    0.68
  -8 -14  -1   14.11    0.72
  -6  14  -3   13.65    0.62
  -6 -14  -3   12.70    0.65
  -4  14  -5    0.10    0.08
  -4 -14  -5    0.01    0.17
  -9  15   0    4.32    0.24
  -7  15  -2    1.67    0.15
  -5  15  -4   30.39    1.29
  16   0  -6    8.23    0.39
 -14   0   4    0.15    0.09
  14   0  -4    0.07    0.09
  14   0  -4    0.26    0.08
  12   0  -2   24.08    1.07
  12   0  -2   22.74    1.14
 -12   0   2   24.35    1.11
 -10   0   0   82.41    3.69
  10   0   0   81.68    3.57
 -10   0   0   84.02    3.51
   8   0   2    0.50    0.11
  -8   0  -2    0.25    0.26
  -8   0  -2    0.64    0.16
   8   0   2    0.43    0.12
  -6   0  -4   85.80    3.55
   6   0   4   80.25    3.46
   6   0   4   84.82    3.53
  -6   0  -4   78.09    3.63
   4   0   6   40.95    1.90
  -4   0  -6   40.96    1.89
   2   0   8   38.16    1.99
  -2   0  -8   49.70    2.04
   0   0  10    1.69    0.22
  15   1  -5    2.21    0.17
  15   1  -5    2.40    0.21
 -15  -1   5    2.19    0.21
  15  -1  -5    1.88    0.21
  15  -1  -5    2.41    0.18
  13   1  -3   25.85    1.20
  13   1  -3   25.61    1.13
 -13   1   3   24.02    1.14
 -13  -1   3   25.34    1.16
  13  -1  -3   25.44    1.19
  13  -1  -3   25.53    1.13
  11   1  -1    0.14    0.08
  11   1  -1    0.09    0.10
 -11   1   1    0.57    0.35
 -11  -1   1    0.22    0.11
 -11  -1   1   -0.03    0.29
  11  -1  -1    0.07    0.09
  11  -1  -1    0.19    0.09
  -9   1  -1   26.57    1.45
   9   1   1   28.61    1.27
  -9   1  -1   26.25    1.25
   9   1   1   27.60    1.19
  -9  -1  -1   26.71    1.26
  -9  -1  -1   25.09    1.36
   9  -1   1   28.20    1.28
   9  -1   1   27.23    1.20
  -7   1  -3    9.10    0.71
   7   1   3    7.95    0.44
   7   1   3    7.42    0.47
  -7   1  -3    8.82    0.51
   7  -1   3    8.20    0.45
   7  -1   3    7.38    0.48
  -7  -1  -3    7.73    0.60
  -7  -1  -3    8.79    0.53
  -5   1  -5    5.92    0.47
  -5   1  -5    5.77    0.68
   5   1   5    5.96    0.44
  -3   1  -7   51.47    2.33
   3  -1   7   49.15    2.35
  -3  -1  -7   56.07    2.39
  -1   1  -9    2.90    0.29
   1  -1   9    2.22    0.28
  -1  -1  -9    2.93    0.32
  -1   1  11   -0.05    0.06
  -1  -1  11    0.00    0.07
  16   2  -6   24.06    1.05
  16  -2  -6   24.86    1.06
  14   2  -4   23.01    1.02
  14   2  -4   22.93    1.08
  14  -2  -4   23.88    1.02
  14  -2  -4   22.79    1.06
 -14  -2   4   22.07    1.05
 -12   2   2    5.43    0.36
  12   2  -2    5.73    0.34
 -12  -2   2    5.45    0.37
  12  -2  -2    6.27    0.40
  12  -2  -2    6.08    0.35
 -10   2   0    6.07    0.64
 -10   2   0    4.32    0.62
 -10   2   0    5.58    0.37
  10  -2   0    5.26    0.36
  10  -2   0    4.77    0.36
 -10  -2   0    5.96    0.56
 -10  -2   0    5.10    0.43
   8   2   2    7.26    0.41
   8   2   2    6.79    0.44
  -8   2  -2    7.56    0.47
  -8   2  -2    8.23    0.71
   8  -2   2    7.31    0.41
   8  -2   2    7.19    0.47
  -8  -2  -2    7.89    0.54
  -8  -2  -2    8.29    0.49
   6   2   4  105.64    4.49
  -6   2  -4  103.54    4.48
   6   2   4  103.13    4.42
  -6   2  -4  104.83    4.75
   6  -2   4  108.96    4.45
   6  -2   4  108.44    4.51
  -6  -2  -4  109.68    4.55
  -4   2  -6   39.25    1.81
  -4  -2  -6   40.27    1.88
   4  -2   6   39.78    1.84
  -2   2  -8   18.31    0.95
   2  -2   8   18.98    0.99
  -2  -2  -8   19.61    1.03
   0   2  10    0.98    0.16
   0  -2 -10    0.93    0.19
   0  -2  10    0.90    0.15
  15   3  -5    8.16    0.45
  15   3  -5    8.03    0.40
  15  -3  -5    8.36    0.41
 -15  -3   5    8.18    0.44
  13   3  -3   23.12    1.01
  13  -3  -3   23.10    1.02
  13  -3  -3   21.51    1.07
 -13  -3   3   22.87    1.07
 -11   3   1    4.07    0.67
 -11   3   1    4.08    0.75
  11   3  -1    5.56    0.32
  11  -3  -1    5.19    0.33
  11  -3  -1    5.88    0.39
 -11  -3   1    5.39    0.37
  -9   3  -1   25.28    1.48
  -9   3  -1   25.63    1.49
   9   3   1   27.55    1.16
  -9   3  -1   26.04    1.22
  -9  -3  -1   26.59    1.38
  -7   3  -3   47.82    2.48
  -7   3  -3   46.71    2.33
  -7   3  -3   48.49    2.19
   7   3   3   49.28    2.18
   7   3   3   50.44    2.13
  -7  -3  -3   51.77    2.25
   7  -3   3   52.78    2.16
   7  -3   3   51.75    2.22
  -5   3  -5   46.60    2.41
  -5  -3  -5   45.94    2.13
   5  -3   5   45.43    2.07
  -3   3  -7    0.15    0.12
   3   3   7    0.14    0.11
  -3  -3  -7    0.24    0.15
   3  -3   7    0.27    0.12
   1   3   9   20.86    1.00
   1  -3   9   20.24    0.99
  -1  -3  -9   18.34    1.04
  14   4  -4    1.03    0.12
  14  -4  -4    1.00    0.12
 -14  -4   4    1.34    0.17
  12   4  -2   13.45    0.64
 -12   4   2   13.17    1.28
  12  -4  -2   12.86    0.70
 -12  -4   2   13.38    0.70
  12  -4  -2   13.70    0.65
 -10   4   0   20.62    1.41
 -10   4   0   21.22    1.36
  10   4   0   22.82    1.01
  10  -4   0   23.28    1.03
 -10  -4   0   22.49    1.08
  10  -4   0   23.42    1.10
   8   4   2    0.09    0.10
  -8   4  -2    0.09    0.32
  -8   4  -2   -0.05    0.35
  -6   4  -4   22.78    1.56
   6   4   4   26.92    1.23
  -6   4  -4   23.69    1.20
  -6   4  -4   25.35    1.60
   6  -4   4   26.43    1.25
  -6  -4  -4   26.71    1.31
   6  -4   4   29.30    1.26
  -4   4  -6    1.35    0.21
   4   4   6    1.57    0.24
  -4  -4  -6    1.15    0.24
   2   4   8    0.29    0.14
  -2  -4  -8    0.28    0.13
  -2  -4  -8    0.46    0.19
   2  -4   8    0.25    0.11
   0   4  10   43.21    1.89
   0  -4  10   43.24    1.92
  15   5  -5    4.70    0.36
  15   5  -5    3.43    0.25
  15  -5  -5    4.01    0.24
 -15  -5   5    4.94    0.32
  13   5  -3    3.99    0.25
 -13  -5   3    3.49    0.38
  13  -5  -3    3.98    0.29
  11   5  -1    2.71    0.22
 -11   5   1    2.08    0.64
  11  -5  -1    2.97    0.27
  11  -5  -1    3.13    0.24
 -11  -5   1    2.76    0.26
  -9   5  -1    0.29    0.36
  -9   5  -1   -0.10    0.37
  -9  -5  -1    0.34    0.12
   9  -5   1    0.19    0.11
   9  -5   1    0.18    0.09
   7   5   3   36.77    1.73
  -7   5  -3   40.02    2.15
  -7   5  -3   39.69    2.01
   7  -5   3   37.69    1.75
   7  -5   3   37.23    1.69
  -7  -5  -3   40.57    1.80
   5   5   5    9.20    0.58
  -5   5  -5    8.66    0.94
  -5   5  -5   14.55    1.75
   5  -5   5    9.56    0.57
  -5  -5  -5   10.06    0.65
   3   5   7    2.72    0.27
   3  -5   7    3.16    0.29
   1   5   9   11.28    0.56
   1  -5   9   10.44    0.55
  -1  -5  -9    9.35    0.63
  -1  -5  -9    9.90    0.58
  14   6  -4   26.52    1.15
 -14  -6   4   26.93    1.21
  14  -6  -4   26.67    1.16
 -12   6   2    9.36    0.49
  12   6  -2    8.75    0.55
 -12  -6   2   10.62    0.57
  12  -6  -2    9.56    0.60
  12  -6  -2   10.39    0.51
 -10   6   0    0.73    0.52
  10   6   0    1.01    0.14
 -10   6   0    0.93    0.13
 -10   6   0    1.81    0.57
 -10  -6   0    1.36    0.21
  10  -6   0    1.05    0.16
  10  -6   0    0.77    0.16
  -8   6  -2   37.84    2.32
  -8   6  -2   42.17    2.22
  -8   6  -2   42.02    1.82
   8  -6   2   44.14    1.86
  -8  -6  -2   45.42    1.95
   8  -6   2   43.64    1.92
  -6   6  -4    0.10    0.40
   6   6   4    0.28    0.14
   6  -6   4    0.19    0.11
  -6  -6  -4    0.11    0.13
  -4   6  -6   71.69    3.46
   4   6   6   76.17    3.15
  -4  -6  -6   73.40    3.27
   4  -6   6   72.18    3.15
   2   6   8    8.55    0.47
  -2  -6  -8    8.33    0.48
   2  -6   8    8.39    0.48
  -2  -6  -8    7.81    0.56
   0   6  10    3.43    0.23
   0  -6 -10    3.68    0.30
  15   7  -5    0.74    0.11
 -15  -7   5    0.72    0.11
  13   7  -3   37.75    1.60
  13  -7  -3   37.44    1.61
 -11   7   1    0.30    0.82
 -11   7   1    0.03    0.08
  11  -7  -1    0.00    0.07
 -11  -7   1   -0.05    0.08
  11  -7  -1   -0.02    0.10
  -9   7  -1    9.82    1.31
  -9   7  -1   11.11    0.56
  -9   7  -1   10.39    1.05
   9  -7   1   11.88    0.64
  -9  -7  -1   12.34    0.67
   9  -7   1   12.74    0.61
  -7   7  -3    0.41    0.41
  -7   7  -3    1.75    0.60
  -7   7  -3    0.65    0.12
  -7  -7  -3    0.63    0.17
   7  -7   3    0.71    0.14
   7  -7   3    0.73    0.15
   5  -7   5    9.07    0.54
  -5  -7  -5   10.13    0.64
   3   7   7   36.79    1.62
  -3  -7  -7   38.97    1.77
   3  -7   7   34.54    1.72
  -3  -7  -7   37.23    1.62
   1   7   9    2.16    0.18
  -1  -7  -9    1.95    0.24
  -1  -7  -9    2.39    0.26
   1  -7   9    1.88    0.19
  14   8  -4   15.60    0.71
  14  -8  -4   15.06    0.71
 -14  -8   4   17.67    0.79
  12   8  -2    0.47    0.10
 -12   8   2    0.18    0.08
  12  -8  -2    0.18    0.09
 -12  -8   2    0.20    0.10
 -10   8   0    4.01    0.71
 -10   8   0    4.35    0.26
  10  -8   0    3.64    0.34
  10  -8   0    4.00    0.28
 -10  -8   0    4.53    0.34
  -8   8  -2    1.83    0.57
  -8   8  -2    2.68    0.21
   8  -8   2    2.78    0.25
   8  -8   2    2.45    0.22
  -8  -8  -2    2.49    0.27
  -6   8  -4    7.09    0.39
  -6   8  -4    7.24    0.97
   6  -8   4    7.75    0.45
  -6  -8  -4    6.98    0.51
   4  -8   6    8.59    0.62
  -4  -8  -6    9.33    0.60
   2   8   8   10.24    0.52
  -2  -8  -8   11.19    0.56
   2  -8   8    9.23    0.57
  -2  -8  -8   11.78    0.64
 -13   9   3    1.97    0.17
  13   9  -3    2.08    0.22
  13  -9  -3    1.96    0.18
 -13  -9   3    2.03    0.19
 -11   9   1    1.02    0.12
  11  -9  -1    0.75    0.12
 -11  -9   1    0.94    0.19
  -9   9  -1    4.69    0.30
  -9  -9  -1    5.64    0.39
   9  -9   1    5.10    0.32
  -7   9  -3   -1.05    0.47
  -7   9  -3    0.19    0.09
   7  -9   3    0.29    0.12
  -7  -9  -3    0.17    0.12
  -5   9  -5    8.89    0.49
  -5  -9  -5    9.99    0.58
   5  -9   5    7.90    0.47
  -3  -9  -7   15.31    0.80
  -3  -9  -7   15.58    0.82
  -1  -9  -9    1.50    0.18
 -12  10   2    3.95    0.29
 -12 -10   2    3.91    0.28
 -10  10   0    0.22    0.08
  10 -10   0    0.22    0.08
 -10 -10   0    0.19    0.10
  -8  10  -2   12.10    0.65
  -8 -10  -2   12.03    0.67
  -6  10  -4   46.83    2.11
  -6 -10  -4   54.53    2.43
  -4 -10  -6   12.59    0.69
  -2 -10  -8    8.22    0.46
 -13 -11   3    0.29    0.08
 -11  11   1    4.39    0.32
 -11 -11   1    4.72    0.32
  -9  11  -1    1.69    0.17
  -9 -11  -1    1.80    0.21
  -7  11  -3   25.97    1.16
  -7 -11  -3   27.56    1.27
  -5 -11  -5    6.98    0.45
  -3 -11  -7    0.04    0.09
 -12 -12   2    5.46    0.32
 -10  12   0    1.93    0.23
 -10 -12   0    1.75    0.20
  -8  12  -2    0.14    0.08
  -8 -12  -2    0.15    0.09
  -6 -12  -4    7.33    0.44
  -4 -12  -6    0.64    0.13
 -11  13   1    0.10    0.10
 -11 -13   1    0.24    0.14
  -9  13  -1    0.14    0.07
  -9 -13  -1    0.21    0.10
  -7  13  -3   12.32    0.56
  -7 -13  -3   11.90    0.62
  -5 -13  -5    6.70    0.48
  -8  14  -2    1.34    0.15
  16   0  -5   -0.03    0.05
 -14   0   3    0.10    0.09
  14   0  -3    0.04    0.06
  14   0  -3    0.01    0.07
  12   0  -1    0.04    0.09
 -12   0   1    0.05    0.09
  12   0  -1    0.01    0.06
 -10   0  -1    0.03    0.09
 -10   0  -1    0.02    0.38
  10   0   1   -0.03    0.07
  10   0   1    0.03    0.08
  -8   0  -3   -0.15    0.37
  -8   0  -3   -0.03    0.10
   8   0   3    0.08    0.09
   8   0   3    0.04    0.08
  -6   0  -5    0.08    0.12
   6   0   5   -0.02    0.08
   4   0   7    0.07    0.10
  -4   0  -7   -0.01    0.10
  -2   0  -9    0.03    0.10
   2   0   9   -0.01    0.09
  15   1  -4    0.11    0.07
  15   1  -4    0.09    0.06
 -15  -1   4    0.16    0.08
  15  -1  -4    0.03    0.06
  15  -1  -4   -0.01    0.09
  13   1  -2    1.25    0.15
 -13   1   2    1.59    0.19
  13   1  -2    1.62    0.21
 -13  -1   2    1.50    0.24
  13  -1  -2    1.70    0.17
  13  -1  -2    1.65    0.20
  11   1   0   33.21    1.50
  11   1   0   32.72    1.41
 -11   1   0   31.28    1.46
 -11  -1   0   32.05    1.48
  11  -1   0   32.01    1.49
  11  -1   0   33.03    1.42
   9   1   2    0.75    0.15
   9   1   2    1.07    0.15
  -9   1  -2    1.31    0.21
   9  -1   2    0.74    0.15
   9  -1   2    1.09    0.15
  -9  -1  -2    1.07    0.18
   7   1   4   24.19    1.14
  -7   1  -4   22.16    1.13
   7   1   4   24.27    1.08
  -7  -1  -4   22.45    1.16
   7  -1   4   24.17    1.15
   7  -1   4   23.87    1.09
   5   1   6    1.38    0.22
  -5   1  -6    1.39    0.23
  -5  -1  -6    1.14    0.22
   5  -1   6    1.22    0.21
  -3   1  -8    7.82    0.48
   3   1   8    7.00    0.50
  -3  -1  -8    8.25    0.52
   3  -1   8    5.82    0.64
   1   1  10   21.35    1.08
  14   2  -3    1.12    0.16
  14   2  -3    1.56    0.14
  14  -2  -3    0.96    0.15
 -14  -2   3    1.22    0.16
  14  -2  -3    1.59    0.15
 -12   2   1    0.49    0.19
  12   2  -1    1.07    0.19
  12   2  -1    0.72    0.11
  12  -2  -1    0.87    0.16
  12  -2  -1    0.93    0.14
 -12  -2   1    0.95    0.17
  10   2   1   34.14    1.50
  10   2   1   35.79    1.59
 -10   2  -1   33.78    1.57
 -10   2  -1   32.39    1.83
  10  -2   1   37.37    1.61
 -10  -2  -1   34.38    1.58
  10  -2   1   34.47    1.52
   8   2   3   54.52    2.26
  -8   2  -3   50.92    2.32
   8   2   3   51.42    2.31
   8  -2   3   53.05    2.27
   8  -2   3   54.19    2.35
  -8  -2  -3   53.56    2.36
   6   2   5    4.27    0.35
  -6   2  -5    4.11    0.34
   6  -2   5    4.00    0.35
  -6  -2  -5    4.83    0.40
   4   2   7   21.81    1.13
  -4   2  -7   22.40    1.10
  -4  -2  -7   22.67    1.16
   4  -2   7   23.57    1.14
   2   2   9    6.05    0.41
  -2  -2  -9    6.66    0.45
   2  -2   9    6.01    0.41
  15   3  -4    2.56    0.19
  15   3  -4    2.78    0.22
 -15  -3   4    2.70    0.21
  15  -3  -4    2.56    0.19
  13   3  -2   29.84    1.27
  13   3  -2   27.77    1.40
 -13  -3   2   29.60    1.36
  13  -3  -2   28.36    1.37
  13  -3  -2   29.84    1.33
  11   3   0    2.46    0.25
  11   3   0    2.43    0.20
 -11  -3   0    2.36    0.24
  11  -3   0    2.76    0.22
  11  -3   0    2.53    0.26
   9   3   2    6.37    0.41
   9   3   2    6.36    0.36
  -9   3  -2    6.59    0.75
  -9   3  -2    5.71    0.42
   9  -3   2    6.22    0.42
   9  -3   2    6.13    0.37
  -9  -3  -2    6.19    0.43
  -7   3  -4    2.49    0.59
   7   3   4    1.82    0.20
  -7   3  -4    1.78    0.23
  -7  -3  -4    1.68    0.24
   7  -3   4    1.60    0.20
   7  -3   4    1.56    0.23
   5   3   6    4.73    0.38
  -5   3  -6    4.56    0.36
  -5  -3  -6    4.97    0.42
   5  -3   6    5.24    0.39
  -3   3  -8   33.94    1.51
   3   3   8   31.87    1.54
  -3  -3  -8   34.11    1.60
   3  -3   8   34.03    1.55
   1   3  10    1.26    0.15
   1  -3  10    1.03    0.14
  -1  -3 -10    0.89    0.15
  14   4  -3    0.13    0.09
  14   4  -3    0.12    0.07
 -14  -4   3    0.18    0.09
  14  -4  -3    0.05    0.06
  14  -4  -3    0.00    0.12
  12   4  -1    5.28    0.36
  12   4  -1    4.79    0.37
  12  -4  -1    4.92    0.36
 -12  -4   1    5.22    0.36
  12  -4  -1    5.60    0.33
  10   4   1    0.83    0.13
  10   4   1    1.02    0.17
  10  -4   1    0.82    0.16
 -10  -4  -1    0.69    0.15
  10  -4   1    1.07    0.16
   8   4   3    6.68    0.42
  -8   4  -3    6.07    0.77
  -8  -4  -3    7.02    0.48
   8  -4   3    7.22    0.41
   8  -4   3    6.96    0.46
   6   4   5    2.08    0.25
  -6   4  -5    2.01    0.25
   6  -4   5    1.83    0.24
  -6  -4  -5    2.39    0.31
  -4   4  -7    2.85    0.27
   4   4   7    2.23    0.25
  -4  -4  -7    2.67    0.32
   4  -4   7    2.29    0.25
   2   4   9    0.10    0.08
   2  -4   9    0.04    0.08
  -2  -4  -9    0.20    0.13
  15   5  -4    7.35    0.40
  15   5  -4    7.44    0.35
  15  -5  -4    6.88    0.36
 -15  -5   4    7.20    0.39
  13   5  -2    7.11    0.36
 -13  -5   2    7.19    0.42
  13  -5  -2    6.60    0.37
  13  -5  -2    6.25    0.40
  11   5   0    1.56    0.16
  11  -5   0    1.16    0.15
  11  -5   0    1.30    0.19
 -11  -5   0    1.60    0.21
   9   5   2    1.99    0.22
   9  -5   2    2.21    0.23
   9  -5   2    2.01    0.24
  -9  -5  -2    2.55    0.26
   7   5   4   21.99    1.07
  -7  -5  -4   23.33    1.15
   5   5   6   69.68    3.37
   5  -5   6   73.49    3.19
  -5  -5  -6   79.35    3.29
   3   5   8   22.78    1.05
  -3  -5  -8   22.82    1.14
   3  -5   8   21.58    1.05
  -1  -5 -10    5.89    0.37
  14   6  -3   25.51    1.08
  14   6  -3   25.72    1.15
 -14  -6   3   24.79    1.14
  14  -6  -3   24.67    1.10
  12   6  -1    1.18    0.14
  12  -6  -1    0.91    0.15
 -12  -6   1    1.35    0.28
  10  -6   1    7.66    0.47
  10  -6   1    7.92    0.44
 -10  -6  -1    8.01    0.50
  -8   6  -3    2.03    0.90
   8   6   3    1.94    0.22
   8  -6   3    2.20    0.21
   8  -6   3    1.95    0.23
  -8  -6  -3    2.19    0.26
  -6  -6  -5    0.79    0.21
   6  -6   5    0.38    0.12
   4   6   7   10.02    0.54
  -4  -6  -7   10.30    0.64
   4  -6   7    9.97    0.55
   2   6   9    0.20    0.07
   2  -6   9    0.24    0.09
  -2  -6  -9    0.18    0.11
  13   7  -2    1.93    0.17
 -13  -7   2    1.91    0.20
  13  -7  -2    1.80    0.17
  11  -7   0   37.37    1.66
 -11  -7   0   38.53    1.74
   9   7   2    1.37    0.27
  -9  -7  -2    0.95    0.18
   9  -7   2    1.40    0.17
   9  -7   2    1.00    0.17
   7   7   4    4.30    0.33
  -7  -7  -4    4.86    0.38
   7  -7   4    4.32    0.32
   5   7   6    6.73    0.40
  -5  -7  -6    6.43    0.52
   5  -7   6    6.87    0.41
   3   7   8   15.26    0.72
  -3  -7  -8   16.08    0.82
   3  -7   8   14.93    0.72
  14   8  -3    0.71    0.12
  14  -8  -3    0.50    0.09
 -14  -8   3    0.57    0.10
  12  -8  -1    0.84    0.12
 -12  -8   1    0.97    0.17
  10  -8   1    1.46    0.19
 -10  -8  -1    1.75    0.29
  10  -8   1    2.05    0.26
  -8  -8  -3   10.99    0.62
   8  -8   3    9.92    0.56
  -6  -8  -5    0.70    0.18
   6  -8   5    0.86    0.14
   4  -8   7    0.35    0.10
  -4  -8  -7    0.41    0.14
 -13  -9   2    1.90    0.20
  13  -9  -2    1.57    0.15
  11  -9   0    8.44    0.43
 -11  -9   0    8.35    0.49
  -9  -9  -2    0.57    0.16
  -7  -9  -4   31.98    1.49
  -5  -9  -6    2.42    0.25
  -3  -9  -8    4.59    0.31
 -12 -10   1    0.51    0.11
  10  10   1    0.20    0.11
 -10 -10  -1    0.16    0.10
  -8 -10  -3    3.16    0.28
  -6 -10  -5    1.14    0.19
  -4 -10  -7    6.65    0.40
  -9 -11  -2    1.43    0.19
  -7 -11  -4    8.70    0.50
  -5 -11  -6    5.64    0.35
 -10 -12  -1   12.15    0.61
  -8 -12  -3    6.13    0.38
  -6 -12  -5    1.23    0.16
  14   0  -2    6.91    0.41
 -14   0   2    6.53    0.39
  14   0  -2    6.99    0.36
 -12   0   0   13.52    0.72
  12   0   0   15.11    0.75
  10   0   2    0.31    0.12
 -10   0  -2    0.04    0.10
  10   0   2    0.20    0.09
   8   0   4    6.54    0.37
  -8   0  -4    6.51    0.44
   8   0   4    5.85    0.42
   6   0   6    3.70    0.32
  -4   0  -8   44.87    1.98
   4   0   8   44.85    2.00
  15   1  -3    8.83    0.50
  15  -1  -3    9.24    0.47
  15  -1  -3    8.79    0.46
 -13   1   1    4.39    0.42
  13   1  -1    5.15    0.35
  13   1  -1    5.76    0.31
  13  -1  -1    5.65    0.32
 -13  -1   1    5.59    0.35
  13  -1  -1    4.97    0.35
 -11   1  -1    0.46    0.18
  11   1   1    0.31    0.11
  11   1   1    0.58    0.11
 -11  -1  -1    0.37    0.13
  11  -1   1    0.46    0.13
  11  -1   1    0.61    0.12
   9   1   3   50.72    2.15
  -9   1  -3   46.11    2.12
   9   1   3   47.60    2.06
  -9  -1  -3   48.75    2.15
   9  -1   3   48.96    2.07
   9  -1   3   47.76    2.15
   7   1   5    5.39    0.39
  -7   1  -5    4.81    0.37
  -7  -1  -5    5.15    0.39
   7  -1   5    5.22    0.38
  -5   1  -7   21.88    1.08
   5   1   7   22.35    1.11
  -5  -1  -7   23.34    1.11
   5  -1   7   23.49    1.12
   3   1   9    1.86    0.21
   3  -1   9    1.85    0.20
  -3  -1  -9    2.30    0.23
  14   2  -2   12.66    0.56
  14   2  -2   11.56    0.61
 -14  -2   2   11.85    0.60
  14  -2  -2   10.86    0.59
  14  -2  -2   12.24    0.57
  12   2   0   39.15    1.81
  12   2   0   38.89    1.64
 -12  -2   0   37.84    1.72
  12  -2   0   37.43    1.74
  10   2   2   31.97    1.45
  10   2   2   30.29    1.37
  10  -2   2   31.84    1.39
 -10  -2  -2   31.07    1.46
  10  -2   2   32.54    1.47
   8   2   4    4.41    0.33
  -8   2  -4    3.59    0.33
   8  -2   4    4.33    0.34
  -8  -2  -4    3.66    0.34
   8  -2   4    4.10    0.28
   6   2   6    1.21    0.28
  -6   2  -6    1.14    0.19
   6  -2   6    1.51    0.22
   4   2   8    0.41    0.12
  -4   2  -8    0.77    0.24
  -4  -2  -8    0.73    0.17
   4  -2   8    0.29    0.11
  15   3  -3    3.88    0.22
  15   3  -3    3.29    0.25
  15  -3  -3    4.69    0.33
 -15  -3   3    3.90    0.25
  13   3  -1    4.60    0.33
  13   3  -1    5.25    0.29
  13  -3  -1    4.21    0.32
 -13  -3   1    5.02    0.33
  13  -3  -1    4.79    0.29
  11   3   1   20.32    0.99
  11   3   1   20.13    0.92
  11  -3   1   20.70    0.94
 -11  -3  -1   20.43    1.00
   9   3   3   10.20    0.56
   9  -3   3    9.85    0.52
   9  -3   3    9.80    0.58
  -9  -3  -3    9.39    0.58
   7   3   5    5.58    0.43
  -7   3  -5    4.98    0.37
  -7  -3  -5    5.00    0.40
   7  -3   5    5.30    0.38
  -5   3  -7   26.28    1.23
   5   3   7   26.59    1.27
   5  -3   7   27.27    1.27
  -5  -3  -7   28.23    1.31
   3   3   9    3.31    0.24
   3  -3   9    2.63    0.24
  14   4  -2    0.14    0.08
  14   4  -2    0.09    0.08
  14  -4  -2    0.16    0.10
 -14  -4   2    0.15    0.08
  14  -4  -2    0.11    0.07
  12   4   0   31.16    1.41
  12   4   0   30.86    1.33
 -12  -4   0   31.21    1.42
  12  -4   0   31.41    1.36
  12  -4   0   30.11    1.41
  10   4   2    0.14    0.09
  10   4   2    0.06    0.10
  10  -4   2    0.05    0.08
  10  -4   2    0.09    0.10
 -10  -4  -2    0.00    0.08
  -8  -4  -4   14.32    0.78
   8  -4   4   14.10    0.75
   6   4   6    6.36    0.42
   6  -4   6    6.43    0.42
  -6  -4  -6    6.57    0.46
   4   4   8   17.62    0.86
  -4  -4  -8   17.53    0.89
   4  -4   8   17.59    0.85
  15   5  -3    0.15    0.07
  15   5  -3    0.08    0.06
 -15  -5   3    0.08    0.07
  15  -5  -3    0.05    0.06
  13   5  -1   14.31    0.72
  13  -5  -1   14.04    0.67
 -13  -5   1   14.56    0.73
  11   5   1   31.67    1.44
 -11  -5  -1   32.49    1.48
  11  -5   1   29.73    1.44
  11  -5   1   34.57    1.55
   9   5   3   11.03    0.60
   9  -5   3   11.19    0.57
   9  -5   3   11.30    0.62
  -9  -5  -3   11.35    0.64
   7   5   5    4.48    0.33
   7  -5   5    4.78    0.38
  -7  -5  -5    4.67    0.42
   5   5   7   -0.02    0.07
  -5  -5  -7    0.15    0.12
   5  -5   7    0.01    0.07
   3   5   9    6.91    0.38
  -3  -5  -9    7.55    0.42
   3  -5   9    6.24    0.38
  14   6  -2    3.89    0.30
  14  -6  -2    3.58    0.25
 -14  -6   2    3.88    0.28
  12   6   0   24.83    1.14
 -12  -6   0   26.04    1.17
  12  -6   0   21.69    1.10
  12  -6   0   26.17    1.10
  10   6   2   18.81    0.92
 -10  -6  -2   20.00    0.98
  10  -6   2   18.10    0.93
  10  -6   2   21.52    0.95
   8   6   4   16.95    0.83
  -8  -6  -4   17.53    0.90
   8  -6   4   16.73    0.85
   6   6   6    0.42    0.11
  -6  -6  -6    0.89    0.19
   6  -6   6    0.51    0.12
   4   6   8   18.65    0.88
   4  -6   8   18.44    0.88
  -4  -6  -8   21.93    1.04
  13   7  -1    2.40    0.25
 -13  -7   1    3.15    0.25
  13  -7  -1    2.92    0.20
  11   7   1    0.54    0.12
  11  -7   1    0.45    0.15
  11  -7   1    0.30    0.09
 -11  -7  -1    0.62    0.15
   9   7   3   25.22    1.14
  -9  -7  -3   26.00    1.21
   9  -7   3   24.48    1.15
   7   7   5    8.00    0.48
  -7  -7  -5    9.01    0.53
   7  -7   5    7.84    0.46
   5   7   7    5.67    0.40
  -5  -7  -7    7.55    0.44
   5  -7   7    7.04    0.37
  12   8   0    0.20    0.09
 -12  -8   0    0.24    0.10
  10   8   2    0.20    0.12
 -10  -8  -2    0.14    0.09
   8  -8   4   13.25    0.69
  -8  -8  -4   13.83    0.73
  -6  -8  -6    0.81    0.15
   6  -8   6    1.34    0.23
  13   9  -1    1.86    0.17
 -13  -9   1    1.97    0.18
  11   9   1    0.91    0.14
 -11  -9  -1    1.14    0.18
  -9  -9  -3    0.82    0.15
  -7  -9  -5    0.20    0.09
  -5  -9  -7    2.85    0.23
 -12 -10   0   14.55    0.71
 -10 -10  -2   22.04    1.10
  -8 -10  -4    3.84    0.33
  -6 -10  -6    0.08    0.08
  -9 -11  -3    4.62    0.30
  14   0  -1   -0.04    0.05
  14   0  -1   -0.10    0.11
  12   0   1   -0.01    0.07
  12   0   1    0.06    0.06
 -12   0  -1    0.02    0.12
  10   0   3   -0.11    0.07
  10   0   3    0.02    0.08
 -10   0  -3    0.12    0.10
  -8   0  -5    0.04    0.10
   8   0   5    0.04    0.07
   6   0   7    0.05    0.08
  -6   0  -7   -0.09    0.15
  15   1  -2    4.38    0.27
  15   1  -2    4.78    0.25
  15  -1  -2    4.71    0.25
  15  -1  -2    3.92    0.26
  13   1   0   12.86    0.59
  13   1   0   12.46    0.64
 -13  -1   0   11.78    0.66
  13  -1   0   13.04    0.59
  13  -1   0   12.03    0.64
  11   1   2    4.54    0.28
  11   1   2    4.31    0.32
 -11   1  -2    3.97    0.32
  11  -1   2    4.25    0.33
  11  -1   2    4.79    0.28
 -11  -1  -2    4.56    0.33
   9   1   4    1.71    0.20
  -9   1  -4    1.38    0.19
   9  -1   4    1.54    0.20
  -9  -1  -4    1.30    0.19
  -7   1  -6    3.34    0.30
   7   1   6    3.61    0.29
   7  -1   6    3.87    0.30
  -7  -1  -6    3.61    0.29
   5   1   8    6.92    0.41
  -5  -1  -8    7.35    0.41
   5  -1   8    7.10    0.50
  14   2  -1    1.17    0.12
  14   2  -1    0.91    0.14
 -14  -2   1    0.86    0.14
  14  -2  -1    0.96    0.13
  14  -2  -1    1.06    0.15
  12   2   1    4.16    0.30
  12   2   1    3.86    0.25
  12  -2   1    4.04    0.30
  12  -2   1    4.26    0.26
 -12  -2  -1    4.11    0.30
  10   2   3    2.05    0.18
  10   2   3    1.89    0.21
 -10  -2  -3    2.12    0.23
  10  -2   3    2.05    0.18
  10  -2   3    1.90    0.22
   8   2   5    6.80    0.43
  -8  -2  -5    7.12    0.44
   8  -2   5    6.97    0.44
   6   2   7   28.65    1.29
   6  -2   7   28.16    1.29
  -6  -2  -7   28.01    1.29
  13   3   0   17.35    0.74
  13   3   0   17.08    0.80
 -13  -3   0   14.26    0.80
  13  -3   0   17.21    0.76
  13  -3   0   16.33    0.79
  11   3   2    5.88    0.38
  11   3   2    5.43    0.40
  11  -3   2    5.63    0.38
 -11  -3  -2    5.89    0.39
  11  -3   2    5.87    0.33
   9   3   4   11.59    0.62
   9  -3   4   11.34    0.62
  -9  -3  -4   11.78    0.64
   7   3   6    0.50    0.11
  -7  -3  -6    0.38    0.11
   7  -3   6    0.49    0.11
   5   3   8    2.14    0.19
  -5  -3  -8    2.10    0.21
   5  -3   8    2.16    0.19
  14   4  -1    3.19    0.22
  14   4  -1    2.74    0.22
 -14  -4   1    3.11    0.23
  14  -4  -1    2.59    0.20
  14  -4  -1    2.39    0.28
  12   4   1    3.43    0.35
  12   4   1    3.96    0.28
  12  -4   1    3.70    0.25
  12  -4   1    3.58    0.27
 -12  -4  -1    3.56    0.28
  10   4   3    0.46    0.11
 -10  -4  -3    0.25    0.12
  10  -4   3    0.21    0.09
   8   4   5    0.25    0.10
  -8  -4  -5    0.38    0.13
   8  -4   5    0.22    0.10
   6   4   7    1.95    0.19
   6  -4   7    2.04    0.20
  -6  -4  -7    1.94    0.22
 -13  -5   0    1.33    0.21
  13  -5   0    1.48    0.17
  13  -5   0    1.99    0.15
  11   5   2    0.03    0.07
  11  -5   2    0.13    0.07
 -11  -5  -2   -0.02    0.07
  11  -5   2   -0.04    0.07
   9   5   4   19.86    0.93
  -9  -5  -4   19.89    0.97
   9  -5   4   19.66    0.94
   7   5   6    0.24    0.09
  -7  -5  -6    0.15    0.09
   7  -5   6    0.20    0.09
  12   6   1    9.57    0.50
  12  -6   1    8.58    0.49
  12  -6   1    9.54    0.47
 -12  -6  -1   10.24    0.53
  10   6   3   18.88    0.86
  10  -6   3   17.68    0.85
 -10  -6  -3   16.60    0.87
   8   6   5    0.33    0.10
   8  -6   5    0.32    0.14
   6  -6   7    8.97    0.49
  13   7   0    0.53    0.10
  13  -7   0    0.52    0.08
 -13  -7   0    0.53    0.11
  11   7   2    1.49    0.17
 -11  -7  -2    1.44    0.18
   9   7   4    0.03    0.09
   9  -7   4    0.02    0.08
  -9  -7  -4    0.08    0.08
  -7  -7  -6   14.70    0.73
  12   8   1    1.12    0.15
 -12  -8  -1    1.23    0.15
 -10  -8  -3   -0.09    0.08
  -8  -8  -5    4.26    0.30
  -9  -9  -4    6.76    0.39
  12   0   2   12.03    0.62
  12   0   2   12.35    0.57
  10   0   4    7.33    0.42
 -10   0  -4    6.84    0.51
   8   0   6    2.12    0.19
  13   1   1    0.73    0.10
  13   1   1    0.76    0.12
  13  -1   1    0.66    0.11
  13  -1   1    0.84    0.11
  11   1   3    7.76    0.43
  11  -1   3    7.35    0.43
 -11  -1  -3    7.40    0.42
   9   1   5    1.75    0.20
   9  -1   5    1.59    0.17
  -9  -1  -5    1.51    0.19
  -7  -1  -7    0.25    0.14
 -12  -2  -2    0.16    0.10
  12  -2   2    0.24    0.07
  12  -2   2    0.22    0.09
  10   2   4    4.89    0.36
  10  -2   4    4.78    0.32
 -10  -2  -4    5.02    0.32
   8   2   6   29.51    1.31
   8  -2   6   29.10    1.31
  -8  -2  -6   29.92    1.31
  13   3   1    0.05    0.07
 -13  -3  -1   -0.01    0.10
  13  -3   1    0.05    0.06
  13  -3   1    0.04    0.05
  11   3   3    2.36    0.21
  11  -3   3    2.54    0.28
 -11  -3  -3    2.79    0.23
   9   3   5    3.84    0.27
   9  -3   5    3.97    0.29
  -9  -3  -5    4.42    0.29
  12   4   2    3.81    0.26
  12  -4   2    3.31    0.24
 -12  -4  -2    4.01    0.27
  10   4   4    2.23    0.19
 -10  -4  -4    1.90    0.20
  10  -4   4    2.25    0.19
   8   4   6    3.66    0.29
  -8  -4  -6    4.54    0.28
   8  -4   6    4.36    0.27
  11   5   3    0.77    0.12
 -11  -5  -3    0.83    0.14
  11  -5   3    0.84    0.12
   9   5   5    0.14    0.08
   9  -5   5    0.22    0.08
  -9  -5  -5    0.23    0.09
   0   0   0    0.00    0.00
;
_shelx_hkl_checksum                56959
_olex2_submission_special_instructions  'No special instructions were received'
